# Supplementary material for: Brain transcriptome analysis reveals subtle effects on mitochondrial function and iron homeostasis of mutations in the SORL1 gene implicated in early onset familial Alzheimer’s disease
Source: Mol Brain. 2020 Oct 19;13:142. doi: 10.1186/s13041-020-00681-7 (PMC7570131; doi:10.1186/s13041-020-00681-7)
Supplement: Supplementary file 5 — Additional file 5: Results of differential expression analysis. Each sheet within the spreadsheet gives the entire results of the differential gene expression due to each of the three sorl1 genotype comparisons with wild type. [file 13041_2020_681_MOESM5_ESM.xlsx]

## Sheet: Null
symbol	logFC	logCPM	PValue	FDR	DE	gene_id	gc_content	length	description	LR	coef
clca1	-9.23141	4.3362	1.83921e-16	3.10147e-12	TRUE	ENSDARG00000016290	41.1196	3412	chloride channel accessory 1 [Source:ZFIN;Acc:ZDB-GENE-030131-6221]	67.7679	R122Pfs/+
plin2	-2.53918	2.58007	1.56108e-12	1.31622e-08	TRUE	ENSDARG00000042332	48.522	1306	perilipin 2 [Source:ZFIN;Acc:ZDB-GENE-050913-12]	49.9701	R122Pfs/+
pimr191	2.58809	1.69691	3.47861e-10	1.95533e-06	TRUE	ENSDARG00000055683	49.2403	2106	Pim proto-oncogene, serine/threonine kinase, related 191 [Source:ZFIN;Acc:ZDB-GENE-131119-3]	39.3856	R122Pfs/+
itgae.1	-6.42431	1.54891	8.81527e-10	3.7163e-06	TRUE	ENSDARG00000098012	38.4202	2608	integrin, alpha E, tandem duplicate 1 [Source:ZFIN;Acc:ZDB-GENE-131121-125]	37.5708	R122Pfs/+
cuedc1b	1.67379	3.70442	4.39883e-08	0.000148355	TRUE	ENSDARG00000054748	50.2127	1855	CUE domain containing 1b [Source:ZFIN;Acc:ZDB-GENE-070424-29]	29.9651	R122Pfs/+
krt15	1.21769	2.24465	1.11523e-07	0.000313436	TRUE	ENSDARG00000036840	51.7799	1545	keratin 15 [Source:ZFIN;Acc:ZDB-GENE-040426-2931]	28.1629	R122Pfs/+
nme2b.2	1.3008	3.14102	1.45923e-06	0.00323267	TRUE	ENSDARG00000099420	56.3502	811	NME/NM23 nucleoside diphosphate kinase 2b, tandem duplicate 2 [Source:ZFIN;Acc:ZDB-GENE-000210-33]	23.201	R122Pfs/+
vmp1	-0.33402	5.05369	1.62529e-06	0.00323267	TRUE	ENSDARG00000012450	44.0661	2060	vacuole membrane protein 1 [Source:ZFIN;Acc:ZDB-GENE-030131-8733]	22.9937	R122Pfs/+
ckmb	3.12262	1.57899	1.72532e-06	0.00323267	TRUE	ENSDARG00000040565	51.3034	1155	creatine kinase, muscle b [Source:ZFIN;Acc:ZDB-GENE-040426-2128]	22.8789	R122Pfs/+
pvalb4	2.54357	1.45408	2.43774e-06	0.00411076	TRUE	ENSDARG00000024433	43.2813	1280	parvalbumin 4 [Source:ZFIN;Acc:ZDB-GENE-040625-48]	22.2149	R122Pfs/+
CABZ01061592.2	-6.63015	0.789435	3.07196e-06	0.00470932	TRUE	ENSDARG00000104631	40.6356	4405	NULL	21.7711	R122Pfs/+
hsph1	-0.446043	4.29775	4.31799e-06	0.00606785	TRUE	ENSDARG00000019874	42.9675	2137	heat shock 105/110 protein 1 [Source:ZFIN;Acc:ZDB-GENE-120410-4]	21.1182	R122Pfs/+
mylpfa	2.52087	1.03393	2.1076e-05	0.0273388	TRUE	ENSDARG00000053254	47.2793	1388	myosin light chain, phosphorylatable, fast skeletal muscle a [Source:ZFIN;Acc:ZDB-GENE-990712-15]	18.0895	R122Pfs/+
ckma	2.30562	0.932491	3.2888e-05	0.0396136	TRUE	ENSDARG00000035327	51.0732	1584	creatine kinase, muscle a [Source:ZFIN;Acc:ZDB-GENE-980526-109]	17.2432	R122Pfs/+
actc1b	1.82565	2.49133	4.16605e-05	0.0468347	TRUE	ENSDARG00000099197	52.1869	1509	actin alpha cardiac muscle 1b [Source:ZFIN;Acc:ZDB-GENE-000322-1]	16.7942	R122Pfs/+
si:ch211-281l24.3	-0.858833	7.08304	5.27772e-05	0.0556239	FALSE	ENSDARG00000068637	39.1138	2192	si:ch211-281l24.3 [Source:ZFIN;Acc:ZDB-GENE-131121-575]	16.3456	R122Pfs/+
usp16	-0.682003	3.97168	7.42978e-05	0.073699	FALSE	ENSDARG00000060633	44.6465	746	ubiquitin specific peptidase 16 [Source:ZFIN;Acc:ZDB-GENE-030131-4153]	15.6981	R122Pfs/+
zgc:92630	-1.05828	4.16028	9.22395e-05	0.0860214	FALSE	ENSDARG00000004141	41.6162	1485	zgc:92630 [Source:ZFIN;Acc:ZDB-GENE-040718-449]	15.2893	R122Pfs/+
sorl1	-0.370498	6.90837	9.69227e-05	0.0860214	FALSE	ENSDARG00000013892	49.26	8581	sortilin-related receptor, L(DLR class) A repeats containing [Source:ZFIN;Acc:ZDB-GENE-050208-22]	15.1957	R122Pfs/+
CR533578.1	-2.68003	0.243521	0.000111596	0.0937575	FALSE	ENSDARG00000115891	47.7522	5294	NULL	14.9296	R122Pfs/+
dapk3	-0.482706	5.79089	0.000116759	0.0937575	FALSE	ENSDARG00000074447	49.5214	1411	death-associated protein kinase 3 [Source:ZFIN;Acc:ZDB-GENE-030131-3026]	14.8443	R122Pfs/+
ftr90	-1.9687	2.14536	0.000151961	0.116478	FALSE	ENSDARG00000097373	44.2932	2497	finTRIM family, member 90 [Source:ZFIN;Acc:ZDB-GENE-131122-80]	14.3477	R122Pfs/+
rab4b	0.783404	3.13977	0.000175153	0.128418	FALSE	ENSDARG00000012177	38.3787	2970	RAB4B, member RAS oncogene family [Source:ZFIN;Acc:ZDB-GENE-040822-15]	14.0805	R122Pfs/+
si:dkey-54n8.2	-0.684795	1.66412	0.000259765	0.175763	FALSE	ENSDARG00000087793	44.2334	838	si:dkey-54n8.2 [Source:ZFIN;Acc:ZDB-GENE-131121-569]	13.3403	R122Pfs/+
st8sia5	0.33012	5.23335	0.00026486	0.175763	FALSE	ENSDARG00000036584	51.1734	1079	ST8 alpha-N-acetyl-neuraminide alpha-2,8-sialyltransferase 5 [Source:ZFIN;Acc:ZDB-GENE-060322-8]	13.3039	R122Pfs/+
kcnj13	-0.896599	3.73928	0.000276293	0.175763	FALSE	ENSDARG00000043443	42.0494	4192	potassium inwardly-rectifying channel, subfamily J, member 13 [Source:ZFIN;Acc:ZDB-GENE-070129-1]	13.2246	R122Pfs/+
per3	0.452488	6.7665	0.000287837	0.175763	FALSE	ENSDARG00000010519	47.4195	2533	period circadian clock 3 [Source:ZFIN;Acc:ZDB-GENE-000804-1]	13.1479	R122Pfs/+
parp2	-0.584228	3.63536	0.000291844	0.175763	FALSE	ENSDARG00000079202	44.3794	2198	poly (ADP-ribose) polymerase 2 [Source:ZFIN;Acc:ZDB-GENE-031113-6]	13.122	R122Pfs/+
si:dkey-182i3.9	-0.585793	2.16103	0.000311591	0.181185	FALSE	ENSDARG00000096575	38.6739	4136	si:dkey-182i3.9 [Source:ZFIN;Acc:ZDB-GENE-121214-310]	12.9994	R122Pfs/+
klc3	0.633457	2.13609	0.000783742	0.4353	FALSE	ENSDARG00000055965	50.5835	1971	kinesin light chain 3 [Source:ZFIN;Acc:ZDB-GENE-060929-772]	11.2793	R122Pfs/+
chrna10a	0.887693	1.34159	0.000800231	0.4353	FALSE	ENSDARG00000011113	47.7843	1715	cholinergic receptor, nicotinic, alpha 10a [Source:ZFIN;Acc:ZDB-GENE-060503-725]	11.2407	R122Pfs/+
phip	0.304396	4.52828	0.000837462	0.441316	FALSE	ENSDARG00000015970	51.476	2962	pleckstrin homology domain interacting protein [Source:ZFIN;Acc:ZDB-GENE-050208-261]	11.1563	R122Pfs/+
FO704779.1	-5.84767	1.08012	0.000939726	0.4802	FALSE	ENSDARG00000029232	40.7215	1733	NULL	10.9427	R122Pfs/+
BX324227.2	-0.96787	0.35681	0.00108376	0.512128	FALSE	ENSDARG00000109743	44.1163	6603	NULL	10.6787	R122Pfs/+
BX324227.3	-0.96787	0.35681	0.00108376	0.512128	FALSE	ENSDARG00000110949	44.1163	6603	NULL	10.6787	R122Pfs/+
fam102ba	-1.1363	3.26444	0.00111737	0.512128	FALSE	ENSDARG00000053104	46.0671	1685	family with sequence similarity 102 member Ba [Source:ZFIN;Acc:ZDB-GENE-060616-312]	10.6222	R122Pfs/+
vcpkmt	-0.520788	2.37276	0.00115741	0.512128	FALSE	ENSDARG00000060021	42.6493	719	valosin containing protein lysine (K) methyltransferase [Source:ZFIN;Acc:ZDB-GENE-060825-19]	10.5571	R122Pfs/+
zfyve27	-0.354043	4.93851	0.00116404	0.512128	FALSE	ENSDARG00000059835	43.5305	914	zinc finger, FYVE domain containing 27 [Source:ZFIN;Acc:ZDB-GENE-061013-502]	10.5466	R122Pfs/+
sesn2	-0.736481	3.69802	0.00118443	0.512128	FALSE	ENSDARG00000070012	50.2744	877	sestrin 2 [Source:ZFIN;Acc:ZDB-GENE-070108-1]	10.5145	R122Pfs/+
rgs19	0.841421	0.827877	0.00125214	0.527871	FALSE	ENSDARG00000077385	51.2131	763	regulator of G protein signaling 19 [Source:ZFIN;Acc:ZDB-GENE-080723-72]	10.4118	R122Pfs/+
ece2a	-0.867031	3.15109	0.00147528	0.595552	FALSE	ENSDARG00000068021	41.903	1031	endothelin converting enzyme 2a [Source:ZFIN;Acc:ZDB-GENE-070912-214]	10.1092	R122Pfs/+
ftr12	-1.66796	0.638286	0.00148332	0.595552	FALSE	ENSDARG00000053366	47.0132	768	finTRIM family, member 12 [Source:ZFIN;Acc:ZDB-GENE-070912-196]	10.0992	R122Pfs/+
wdr53	0.602597	3.32738	0.00165115	0.634383	FALSE	ENSDARG00000079659	47.4484	3586	WD repeat domain 53 [Source:ZFIN;Acc:ZDB-GENE-131121-294]	9.90182	R122Pfs/+
kcnh1b	0.646809	1.47593	0.00168146	0.634383	FALSE	ENSDARG00000023236	53.6398	2871	potassium voltage-gated channel, subfamily H (eag-related), member 1b [Source:ZFIN;Acc:ZDB-GENE-121128-4]	9.86835	R122Pfs/+
commd1	0.48463	4.46736	0.00169289	0.634383	FALSE	ENSDARG00000031203	47.7993	1327	copper metabolism (Murr1) domain containing 1 [Source:ZFIN;Acc:ZDB-GENE-060512-329]	9.85589	R122Pfs/+
JMY	0.357703	3.7375	0.00195149	0.704784	FALSE	ENSDARG00000114796	60.9001	2133	junction mediating and regulatory protein, p53 cofactor [Source:HGNC Symbol;Acc:HGNC:28916]	9.59462	R122Pfs/+
d2hgdh	-0.529902	2.39875	0.00207999	0.704784	FALSE	ENSDARG00000060210	46.9176	1833	D-2-hydroxyglutarate dehydrogenase [Source:ZFIN;Acc:ZDB-GENE-070112-482]	9.47758	R122Pfs/+
gnat2	-1.42365	0.65239	0.0020999	0.704784	FALSE	ENSDARG00000042529	44.2697	760	guanine nucleotide binding protein (G protein), alpha transducing activity polypeptide 2 [Source:ZFIN;Acc:ZDB-GENE-011128-10]	9.4601	R122Pfs/+
znf692	0.680455	2.39763	0.00210807	0.704784	FALSE	ENSDARG00000078434	44.5294	905	zinc finger protein 692 [Source:ZFIN;Acc:ZDB-GENE-081104-484]	9.45298	R122Pfs/+
rwdd2b	-0.48214	2.43746	0.00212179	0.704784	FALSE	ENSDARG00000055426	43.1232	1003	RWD domain containing 2B [Source:ZFIN;Acc:ZDB-GENE-041001-119]	9.44107	R122Pfs/+
homeza	0.916947	1.15083	0.00213153	0.704784	FALSE	ENSDARG00000054304	47.3784	2117	homeobox and leucine zipper encoding a [Source:ZFIN;Acc:ZDB-GENE-030616-592]	9.43268	R122Pfs/+
krt4	1.13402	1.67294	0.00218638	0.709018	FALSE	ENSDARG00000017624	49.3317	2469	keratin 4 [Source:ZFIN;Acc:ZDB-GENE-000607-83]	9.38609	R122Pfs/+
zgc:154006	-0.912629	-0.0205636	0.00236427	0.720082	FALSE	ENSDARG00000061797	45.8737	1619	zgc:154006 [Source:ZFIN;Acc:ZDB-GENE-061013-134]	9.24277	R122Pfs/+
cdh16	-1.08758	0.413106	0.00238507	0.720082	FALSE	ENSDARG00000077570	42.7714	4935	cadherin 16, KSP-cadherin [Source:ZFIN;Acc:ZDB-GENE-140106-140]	9.22674	R122Pfs/+
phykpl	0.824173	1.20262	0.00239529	0.720082	FALSE	ENSDARG00000040566	43.6156	726	5-phosphohydroxy-L-lysine phospho-lyase [Source:ZFIN;Acc:ZDB-GENE-051127-33]	9.2189	R122Pfs/+
gpalpp1	0.751874	4.62613	0.00242378	0.720082	FALSE	ENSDARG00000058287	41.5669	1627	GPALPP motifs containing 1 [Source:ZFIN;Acc:ZDB-GENE-040801-212]	9.19726	R122Pfs/+
laptm5	-1.41612	0.475884	0.00243401	0.720082	FALSE	ENSDARG00000101785	46.6286	875	lysosomal protein transmembrane 5 [Source:ZFIN;Acc:ZDB-GENE-170303-1]	9.18955	R122Pfs/+
golga4	0.254469	5.17837	0.00259953	0.74128	FALSE	ENSDARG00000075331	46.4304	6604	golgin A4 [Source:ZFIN;Acc:ZDB-GENE-050208-275]	9.06918	R122Pfs/+
tnnt3b	1.69579	0.925591	0.00268215	0.74128	FALSE	ENSDARG00000068457	49.7536	826	troponin T type 3b (skeletal, fast) [Source:ZFIN;Acc:ZDB-GENE-030520-2]	9.01198	R122Pfs/+
trim110	-1.36981	1.10707	0.002711	0.74128	FALSE	ENSDARG00000068240	47.4288	811	tripartite motif containing 110 [Source:ZFIN;Acc:ZDB-GENE-070912-10]	8.99243	R122Pfs/+
cbr1	-0.464523	4.82036	0.00274533	0.74128	FALSE	ENSDARG00000036587	38.0782	3913	carbonyl reductase 1 [Source:ZFIN;Acc:ZDB-GENE-030902-2]	8.96944	R122Pfs/+
tbc1d15	-0.238564	4.13066	0.00276795	0.74128	FALSE	ENSDARG00000057218	43.1664	2356	TBC1 domain family, member 15 [Source:ZFIN;Acc:ZDB-GENE-041111-251]	8.95445	R122Pfs/+
golim4b	-0.648802	2.68362	0.00276942	0.74128	FALSE	ENSDARG00000014545	40.3939	2488	golgi integral membrane protein 4b [Source:ZFIN;Acc:ZDB-GENE-050327-74]	8.95348	R122Pfs/+
si:dkey-62k3.5	1.03993	3.2056	0.00285567	0.742378	FALSE	ENSDARG00000090975	37.4828	727	si:dkey-62k3.5 [Source:ZFIN;Acc:ZDB-GENE-160727-7]	8.89746	R122Pfs/+
zgc:154093	-0.872496	1.09151	0.00286156	0.742378	FALSE	ENSDARG00000055897	46.1398	2733	zgc:154093 [Source:ZFIN;Acc:ZDB-GENE-061103-517]	8.8937	R122Pfs/+
hmbsb	-0.377384	2.86945	0.00290903	0.743256	FALSE	ENSDARG00000055991	41.9048	858	hydroxymethylbilane synthase, b [Source:ZFIN;Acc:ZDB-GENE-050522-491]	8.86367	R122Pfs/+
hspa13	-0.352233	4.22671	0.00311011	0.781414	FALSE	ENSDARG00000040984	44.5999	1394	heat shock protein 70 family, member 13 [Source:ZFIN;Acc:ZDB-GENE-070410-58]	8.74172	R122Pfs/+
bud23	-0.380804	3.35351	0.00323266	0.781414	FALSE	ENSDARG00000063596	48.1693	874	BUD23 rRNA methyltransferase and ribosome maturation factor [Source:ZFIN;Acc:ZDB-GENE-070410-68]	8.67127	R122Pfs/+
glod4	-0.314124	4.26321	0.00330955	0.781414	FALSE	ENSDARG00000042509	43.2498	1237	glyoxalase domain containing 4 [Source:ZFIN;Acc:ZDB-GENE-040912-38]	8.62844	R122Pfs/+
plekhh1	0.535798	1.93934	0.00332467	0.781414	FALSE	ENSDARG00000053835	48.3983	5494	pleckstrin homology domain containing, family H (with MyTH4 domain) member 1 [Source:ZFIN;Acc:ZDB-GENE-061219-1]	8.62014	R122Pfs/+
plcg2	-0.290767	3.82627	0.00336278	0.781414	FALSE	ENSDARG00000068763	41.5425	4296	phospholipase C, gamma 2 [Source:ZFIN;Acc:ZDB-GENE-030131-9532]	8.59938	R122Pfs/+
ehbp1l1a	0.567527	2.29794	0.00340384	0.781414	FALSE	ENSDARG00000057353	43.2201	2856	EH domain binding protein 1-like 1a [Source:ZFIN;Acc:ZDB-GENE-080917-27]	8.57728	R122Pfs/+
ift20	-0.316836	3.10369	0.0034088	0.781414	FALSE	ENSDARG00000040556	39.9603	961	intraflagellar transport 20 homolog (Chlamydomonas) [Source:ZFIN;Acc:ZDB-GENE-040614-2]	8.57463	R122Pfs/+
tgfb1a	-0.637449	2.43062	0.00342909	0.781414	FALSE	ENSDARG00000041502	40.5301	4414	transforming growth factor, beta 1a [Source:ZFIN;Acc:ZDB-GENE-030618-1]	8.56382	R122Pfs/+
si:dkey-217l24.1	0.362897	3.40028	0.00348071	0.782604	FALSE	ENSDARG00000062199	51.6699	4072	si:dkey-217l24.1 [Source:ZFIN;Acc:ZDB-GENE-131121-4]	8.53662	R122Pfs/+
qdprb1	-0.795629	3.69856	0.00412093	0.897539	FALSE	ENSDARG00000037378	44.5018	969	quinoid dihydropteridine reductase b1 [Source:ZFIN;Acc:ZDB-GENE-050522-320]	8.22975	R122Pfs/+
chia.2	-0.810595	0.920627	0.00414107	0.897539	FALSE	ENSDARG00000099185	41.7677	2433	chitinase, acidic.2 [Source:ZFIN;Acc:ZDB-GENE-040426-2014]	8.2209	R122Pfs/+
grm6a	0.382027	3.47911	0.00426935	0.897539	FALSE	ENSDARG00000017742	54.4556	2733	glutamate receptor, metabotropic 6a [Source:ZFIN;Acc:ZDB-GENE-060208-1]	8.16555	R122Pfs/+
st14a	1.05653	0.517031	0.00429494	0.897539	FALSE	ENSDARG00000061173	43.6981	2104	suppression of tumorigenicity 14a [Source:ZFIN;Acc:ZDB-GENE-030131-6496]	8.15471	R122Pfs/+
uggt1	-0.309694	4.63415	0.00430527	0.897539	FALSE	ENSDARG00000054746	43.2904	7368	UDP-glucose glycoprotein glucosyltransferase 1 [Source:ZFIN;Acc:ZDB-GENE-061103-619]	8.15036	R122Pfs/+
pdk4	-1.01392	1.12409	0.00431126	0.897539	FALSE	ENSDARG00000054848	40.12	2250	pyruvate dehydrogenase kinase, isozyme 4 [Source:ZFIN;Acc:ZDB-GENE-060503-754]	8.14784	R122Pfs/+
si:ch211-150o23.2	-0.460167	2.42828	0.00452415	0.930375	FALSE	ENSDARG00000092746	36.6549	1264	si:ch211-150o23.2 [Source:ZFIN;Acc:ZDB-GENE-060503-386]	8.06047	R122Pfs/+
atp2b1b	-0.494443	2.73819	0.00481354	0.97796	FALSE	ENSDARG00000007788	44.7481	765	ATPase plasma membrane Ca2+ transporting 1b [Source:ZFIN;Acc:ZDB-GENE-080409-1]	7.94819	R122Pfs/+
si:ch211-210c8.7	-0.801785	0.562366	0.00501916	0.986659	FALSE	ENSDARG00000092856	41.5059	877	si:ch211-210c8.7 [Source:ZFIN;Acc:ZDB-GENE-090313-81]	7.87252	R122Pfs/+
phlpp2	0.686109	1.27217	0.00502548	0.986659	FALSE	ENSDARG00000090255	53.4361	1557	PH domain and leucine rich repeat protein phosphatase 2 [Source:ZFIN;Acc:ZDB-GENE-070719-3]	7.87025	R122Pfs/+
ajap1	0.501216	6.72335	0.00503189	0.986659	FALSE	ENSDARG00000038655	41.0177	3872	adherens junctions associated protein 1 [Source:ZFIN;Acc:ZDB-GENE-041210-353]	7.86794	R122Pfs/+
nf1b	0.316857	4.31182	0.00517635	1	FALSE	ENSDARG00000004184	49.9366	8675	neurofibromin 1b [Source:ZFIN;Acc:ZDB-GENE-091111-4]	7.81678	R122Pfs/+
cspp1b	0.331605	4.57405	0.00535542	1	FALSE	ENSDARG00000091628	47.5254	1475	centrosome and spindle pole associated protein 1b [Source:ZFIN;Acc:ZDB-GENE-070912-619]	7.75533	R122Pfs/+
rereb	0.219411	6.71118	0.0055951	1	FALSE	ENSDARG00000075670	51.8088	3483	arginine-glutamic acid dipeptide (RE) repeats b [Source:ZFIN;Acc:ZDB-GENE-070212-3]	7.67629	R122Pfs/+
znf703	0.218952	5.45014	0.0057119	1	FALSE	ENSDARG00000035563	48.7788	2948	zinc finger protein 703 [Source:ZFIN;Acc:ZDB-GENE-010717-1]	7.63902	R122Pfs/+
uevld	-0.876141	2.11979	0.00577086	1	FALSE	ENSDARG00000009266	42.7926	1991	UEV and lactate/malate dehyrogenase domains [Source:ZFIN;Acc:ZDB-GENE-040801-138]	7.6205	R122Pfs/+
gdpd5b	-0.200588	6.73061	0.00592113	1	FALSE	ENSDARG00000076962	46.2207	2341	glycerophosphodiester phosphodiesterase domain containing 5b [Source:ZFIN;Acc:ZDB-GENE-030131-6028]	7.57415	R122Pfs/+
lrrk1	0.456958	3.38207	0.00592941	1	FALSE	ENSDARG00000007398	53.9891	1850	leucine-rich repeat kinase 1 [Source:ZFIN;Acc:ZDB-GENE-101019-2]	7.57163	R122Pfs/+
dtna	0.330137	4.22343	0.00599287	1	FALSE	ENSDARG00000031015	49.5653	2342	dystrobrevin, alpha [Source:ZFIN;Acc:ZDB-GENE-070117-2]	7.55244	R122Pfs/+
igdcc4	0.37307	3.17563	0.00599306	1	FALSE	ENSDARG00000076919	47.9399	4223	immunoglobulin superfamily, DCC subclass, member 4 [Source:ZFIN;Acc:ZDB-GENE-080327-32]	7.55239	R122Pfs/+
qrsl1	-0.295837	3.69004	0.00607168	1	FALSE	ENSDARG00000032704	43.622	1907	glutaminyl-tRNA amidotransferase subunit QRSL1 [Source:ZFIN;Acc:ZDB-GENE-030131-5540]	7.52891	R122Pfs/+
dip2cb	0.23015	6.16278	0.00629324	1	FALSE	ENSDARG00000025513	52.3376	4610	disco-interacting protein 2 homolog Cb [Source:ZFIN;Acc:ZDB-GENE-070912-589]	7.46436	R122Pfs/+
si:dkey-271j15.3	1.16351	1.58562	0.00632216	1	FALSE	ENSDARG00000091627	41.1161	780	si:dkey-271j15.3 [Source:ZFIN;Acc:ZDB-GENE-100921-27]	7.45611	R122Pfs/+
gkup	-0.263193	3.64164	0.00642998	1	FALSE	ENSDARG00000069409	43.6109	1393	glucuronokinase with putative uridyl pyrophosphorylase [Source:ZFIN;Acc:ZDB-GENE-080204-36]	7.42567	R122Pfs/+
glrx	-1.77906	1.17837	0.00643388	1	FALSE	ENSDARG00000028106	40.9219	924	glutaredoxin (thioltransferase) [Source:ZFIN;Acc:ZDB-GENE-041010-11]	7.42458	R122Pfs/+
hcn4l	0.42166	3.77175	0.00652426	1	FALSE	ENSDARG00000074419	50.7002	2964	hyperpolarization activated cyclic nucleotide-gated potassium channel 4l [Source:ZFIN;Acc:ZDB-GENE-110411-3]	7.39948	R122Pfs/+
si:dkeyp-27e10.3	0.230849	6.55081	0.00656778	1	FALSE	ENSDARG00000063008	44.347	4277	si:dkeyp-27e10.3 [Source:ZFIN;Acc:ZDB-GENE-041210-96]	7.38752	R122Pfs/+
mapk15	-0.928077	0.439135	0.00657782	1	FALSE	ENSDARG00000100822	43.7854	2293	mitogen-activated protein kinase 15 [Source:ZFIN;Acc:ZDB-GENE-050522-307]	7.38478	R122Pfs/+
glo1	-0.445425	5.70228	0.00668851	1	FALSE	ENSDARG00000068978	40.8404	1523	glyoxalase 1 [Source:ZFIN;Acc:ZDB-GENE-030722-9]	7.35477	R122Pfs/+
setd1a	0.183646	6.70739	0.00675814	1	FALSE	ENSDARG00000060030	52.424	7735	SET domain containing 1A, histone lysine methyltransferase [Source:ZFIN;Acc:ZDB-GENE-080521-4]	7.33615	R122Pfs/+
urod	-0.713437	1.55253	0.00681258	1	FALSE	ENSDARG00000006818	49.8452	1292	uroporphyrinogen decarboxylase [Source:ZFIN;Acc:ZDB-GENE-000208-18]	7.32173	R122Pfs/+
map3k5	0.258901	6.13074	0.00689025	1	FALSE	ENSDARG00000005416	48.1135	2513	mitogen-activated protein kinase kinase kinase 5 [Source:ZFIN;Acc:ZDB-GENE-030827-3]	7.30136	R122Pfs/+
thyn1	-0.673165	1.32009	0.00694614	1	FALSE	ENSDARG00000042659	43.5228	1073	thymocyte nuclear protein 1 [Source:ZFIN;Acc:ZDB-GENE-040426-1585]	7.28684	R122Pfs/+
slc20a1a	-2.25788	1.2347	0.00715589	1	FALSE	ENSDARG00000020114	45.2101	825	solute carrier family 20 member 1a [Source:ZFIN;Acc:ZDB-GENE-040426-2217]	7.23342	R122Pfs/+
calr	-0.240898	7.49005	0.0073371	1	FALSE	ENSDARG00000076290	41.3848	2513	calreticulin [Source:ZFIN;Acc:ZDB-GENE-030131-4042]	7.18853	R122Pfs/+
slc3a1	-0.998604	-0.24608	0.00733936	1	FALSE	ENSDARG00000017165	45.285	3754	solute carrier family 3 member 1 [Source:ZFIN;Acc:ZDB-GENE-090313-225]	7.18798	R122Pfs/+
sptlc2a	0.253041	3.51167	0.00743679	1	FALSE	ENSDARG00000018976	48.5303	1291	serine palmitoyltransferase, long chain base subunit 2a [Source:ZFIN;Acc:ZDB-GENE-050522-23]	7.16432	R122Pfs/+
mxg	0.755124	2.22373	0.00749633	1	FALSE	ENSDARG00000008019	38.1984	1754	myxovirus (influenza virus) resistance G [Source:ZFIN;Acc:ZDB-GENE-030721-10]	7.15002	R122Pfs/+
cfp	-1.33529	2.40056	0.00762602	1	FALSE	ENSDARG00000094451	41.3255	5130	complement factor properdin [Source:ZFIN;Acc:ZDB-GENE-030131-9247]	7.11926	R122Pfs/+
tpst1	-0.164624	7.02783	0.00768175	1	FALSE	ENSDARG00000073872	52.0042	1681	tyrosylprotein sulfotransferase 1 [Source:ZFIN;Acc:ZDB-GENE-000210-10]	7.10621	R122Pfs/+
si:rp71-45g20.4	-0.947696	2.12429	0.0076829	1	FALSE	ENSDARG00000056917	52.6431	711	si:rp71-45g20.4 [Source:ZFIN;Acc:ZDB-GENE-070912-709]	7.10594	R122Pfs/+
CPNE8	0.379353	5.03304	0.0078088	1	FALSE	ENSDARG00000102191	41.6258	3771	copine 8 [Source:HGNC Symbol;Acc:HGNC:23498]	7.07681	R122Pfs/+
phactr1	0.229693	5.43215	0.00792006	1	FALSE	ENSDARG00000023916	56.7833	1629	phosphatase and actin regulator 1 [Source:ZFIN;Acc:ZDB-GENE-101230-3]	7.05146	R122Pfs/+
usp38	-0.211011	4.70273	0.00810898	1	FALSE	ENSDARG00000075798	41.8965	6157	ubiquitin specific peptidase 38 [Source:ZFIN;Acc:ZDB-GENE-101007-2]	7.00925	R122Pfs/+
nfxl1	0.235399	4.42093	0.00827249	1	FALSE	ENSDARG00000070127	54.8633	2889	nuclear transcription factor, X-box binding-like 1 [Source:ZFIN;Acc:ZDB-GENE-110411-178]	6.97351	R122Pfs/+
si:ch211-161c3.5	0.36396	3.06864	0.00850492	1	FALSE	ENSDARG00000100263	51.9176	704	si:ch211-161c3.5 [Source:ZFIN;Acc:ZDB-GENE-131127-409]	6.92394	R122Pfs/+
lmo7a	0.238895	6.23722	0.00855478	1	FALSE	ENSDARG00000004930	48.9102	824	LIM domain 7a [Source:ZFIN;Acc:ZDB-GENE-030219-74]	6.91349	R122Pfs/+
dscamb	0.191411	7.38937	0.0085646	1	FALSE	ENSDARG00000028118	50.992	6528	Down syndrome cell adhesion molecule b [Source:ZFIN;Acc:ZDB-GENE-031118-67]	6.91144	R122Pfs/+
gabpb1	0.204203	4.98458	0.00882215	1	FALSE	ENSDARG00000023659	58.8181	1092	GA binding protein transcription factor subunit beta 1 [Source:ZFIN;Acc:ZDB-GENE-061027-46]	6.85848	R122Pfs/+
wu:fc75a09	-2.15918	0.0410115	0.00893248	1	FALSE	ENSDARG00000111625	37.4418	5371	wu:fc75a09 [Source:ZFIN;Acc:ZDB-GENE-030131-4139]	6.83628	R122Pfs/+
abca5	0.247199	4.98513	0.00894175	1	FALSE	ENSDARG00000074041	46.748	6473	ATP-binding cassette, sub-family A (ABC1), member 5 [Source:ZFIN;Acc:ZDB-GENE-050517-5]	6.83442	R122Pfs/+
si:ch211-66k16.27	-1.6068	1.18015	0.00903458	1	FALSE	ENSDARG00000091280	39.191	754	si:ch211-66k16.27 [Source:ZFIN;Acc:ZDB-GENE-120709-9]	6.81598	R122Pfs/+
dscaml1	0.223986	5.52493	0.00921601	1	FALSE	ENSDARG00000098057	53.2258	4464	Down syndrome cell adhesion molecule like 1 [Source:ZFIN;Acc:ZDB-GENE-110601-1]	6.78048	R122Pfs/+
satb1b	0.310677	4.38991	0.00928617	1	FALSE	ENSDARG00000062621	56.3696	2457	SATB homeobox 1b [Source:ZFIN;Acc:ZDB-GENE-030131-7105]	6.76694	R122Pfs/+
lrrc15	-1.19001	0.791358	0.00933496	1	FALSE	ENSDARG00000070792	40.4978	1487	leucine rich repeat containing 15 [Source:ZFIN;Acc:ZDB-GENE-031113-8]	6.75759	R122Pfs/+
si:ch73-144d13.7	0.458936	1.43525	0.00940196	1	FALSE	ENSDARG00000096828	48.5762	1194	si:ch73-144d13.7 [Source:ZFIN;Acc:ZDB-GENE-131127-29]	6.74483	R122Pfs/+
si:dkey-223p19.1	0.810226	0.228323	0.00950202	1	FALSE	ENSDARG00000105104	39.902	1020	si:dkey-223p19.1 [Source:ZFIN;Acc:ZDB-GENE-120215-140]	6.72595	R122Pfs/+
sema3gb	0.476821	2.89444	0.00960349	1	FALSE	ENSDARG00000013607	51.3214	2350	sema domain, immunoglobulin domain (Ig), short basic domain, secreted, (semaphorin) 3Gb [Source:ZFIN;Acc:ZDB-GENE-050513-4]	6.70701	R122Pfs/+
rpa1	-0.184995	5.81093	0.00960362	1	FALSE	ENSDARG00000003938	46.5097	2421	replication protein A1 [Source:ZFIN;Acc:ZDB-GENE-030912-3]	6.70698	R122Pfs/+
si:dkeyp-50b9.1	-0.979106	0.429568	0.00962969	1	FALSE	ENSDARG00000097421	45.3484	1500	si:dkeyp-50b9.1 [Source:ZFIN;Acc:ZDB-GENE-131127-254]	6.70215	R122Pfs/+
ftr14	-1.20837	0.525621	0.00963007	1	FALSE	ENSDARG00000053293	40.8835	2490	finTRIM family, member 14 [Source:ZFIN;Acc:ZDB-GENE-060512-201]	6.70208	R122Pfs/+
irs4a	0.230198	5.16885	0.00971273	1	FALSE	ENSDARG00000086551	55.8106	3442	insulin receptor substrate 4a [Source:ZFIN;Acc:ZDB-GENE-120215-92]	6.68684	R122Pfs/+
map1sb	-0.401069	6.25444	0.00984811	1	FALSE	ENSDARG00000060326	40.2355	5733	microtubule-associated protein 1Sb [Source:ZFIN;Acc:ZDB-GENE-070912-412]	6.66217	R122Pfs/+
vps26bl	0.301754	3.46071	0.00984861	1	FALSE	ENSDARG00000055433	42.6897	1450	vacuolar protein sorting 26 homolog B, like [Source:ZFIN;Acc:ZDB-GENE-040718-112]	6.66208	R122Pfs/+
si:ch73-27e22.1	0.98081	1.68268	0.00989559	1	FALSE	ENSDARG00000111423	34.8897	4230	si:ch73-27e22.1 [Source:ZFIN;Acc:ZDB-GENE-081031-107]	6.6536	R122Pfs/+
fkbp1ab	-0.405043	3.74759	0.00995475	1	FALSE	ENSDARG00000033567	44.7639	487	FKBP prolyl isomerase 1Ab [Source:ZFIN;Acc:ZDB-GENE-040927-9]	6.64298	R122Pfs/+
cacna1ba	0.276877	4.49003	0.0101655	1	FALSE	ENSDARG00000021735	50.4794	6813	calcium channel, voltage-dependent, N type, alpha 1B subunit, a [Source:ZFIN;Acc:ZDB-GENE-060531-44]	6.60566	R122Pfs/+
gstm.2	-2.09182	3.95277	0.0102326	1	FALSE	ENSDARG00000029473	38.203	1547	glutathione S-transferase mu tandem duplicate 2 [Source:ZFIN;Acc:ZDB-GENE-080218-30]	6.59394	R122Pfs/+
slc7a3a	-0.234239	6.05972	0.010252	1	FALSE	ENSDARG00000020645	43.561	2497	solute carrier family 7 member 3a [Source:ZFIN;Acc:ZDB-GENE-041114-206]	6.59057	R122Pfs/+
si:dkey-228a15.1	-0.55047	2.86429	0.0102783	1	FALSE	ENSDARG00000095698	41.3547	944	si:dkey-228a15.1 [Source:ZFIN;Acc:ZDB-GENE-060503-344]	6.58601	R122Pfs/+
gtf2f2a	-0.210293	5.24546	0.0105032	1	FALSE	ENSDARG00000069910	43.2692	1072	general transcription factor IIF, polypeptide 2a [Source:ZFIN;Acc:ZDB-GENE-040625-131]	6.5475	R122Pfs/+
sdhaf1	0.306507	3.55644	0.0105934	1	FALSE	ENSDARG00000092478	40.6996	1215	succinate dehydrogenase complex assembly factor 1 [Source:ZFIN;Acc:ZDB-GENE-050809-56]	6.53229	R122Pfs/+
pcdh1g11	-0.904042	5.53495	0.0106146	1	FALSE	ENSDARG00000101665	41.5204	4387	protocadherin 1 gamma 11 [Source:NCBI gene;Acc:553999]	6.52873	R122Pfs/+
zdhhc8a	1.12457	-0.121416	0.010644	1	FALSE	ENSDARG00000042872	57.5093	717	zinc finger, DHHC-type containing 8a [Source:ZFIN;Acc:ZDB-GENE-091118-26]	6.52381	R122Pfs/+
cntn3b	0.249637	4.24703	0.0106639	1	FALSE	ENSDARG00000053454	43.2166	6398	contactin 3b [Source:ZFIN;Acc:ZDB-GENE-130530-645]	6.52048	R122Pfs/+
clk2b	0.247954	4.50007	0.0106996	1	FALSE	ENSDARG00000059870	53.187	1914	CDC-like kinase 2b [Source:ZFIN;Acc:ZDB-GENE-060929-1126]	6.51454	R122Pfs/+
znf292b	0.254672	6.94254	0.0108657	1	FALSE	ENSDARG00000043973	48.8944	8412	zinc finger protein 292b [Source:ZFIN;Acc:ZDB-GENE-030131-9559]	6.48715	R122Pfs/+
cadm1b	0.365091	3.67904	0.0111943	1	FALSE	ENSDARG00000042677	45.2192	1642	cell adhesion molecule 1b [Source:ZFIN;Acc:ZDB-GENE-080327-34]	6.4342	R122Pfs/+
lima1a	-0.390439	3.2357	0.0111954	1	FALSE	ENSDARG00000101441	45.8789	2378	LIM domain and actin binding 1a [Source:ZFIN;Acc:ZDB-GENE-001120-1]	6.43403	R122Pfs/+
slc22a23	0.203401	5.4548	0.0112248	1	FALSE	ENSDARG00000078856	48.5542	4150	solute carrier family 22 member 23 [Source:ZFIN;Acc:ZDB-GENE-030131-3564]	6.42938	R122Pfs/+
pklr	-0.900898	1.21455	0.0112336	1	FALSE	ENSDARG00000042010	58.5898	1787	pyruvate kinase L/R [Source:ZFIN;Acc:ZDB-GENE-010907-1]	6.42799	R122Pfs/+
nr0b1	0.459494	2.289	0.0113132	1	FALSE	ENSDARG00000056541	45.024	1457	nuclear receptor subfamily 0, group B, member 1 [Source:ZFIN;Acc:ZDB-GENE-070130-1]	6.41545	R122Pfs/+
rfesd	-0.92238	0.523353	0.0113156	1	FALSE	ENSDARG00000058725	42.2951	915	Rieske (Fe-S) domain containing [Source:ZFIN;Acc:ZDB-GENE-050417-254]	6.41507	R122Pfs/+
CU207221.2	-0.774727	0.682417	0.0114576	1	FALSE	ENSDARG00000099890	42.5853	1524	NULL	6.39292	R122Pfs/+
cdk19	0.38882	2.38622	0.0114787	1	FALSE	ENSDARG00000043858	51.0615	228	cyclin-dependent kinase 19 [Source:ZFIN;Acc:ZDB-GENE-040724-19]	6.38966	R122Pfs/+
alk	0.284605	5.89166	0.0116352	1	FALSE	ENSDARG00000095833	45.52	5419	ALK receptor tyrosine kinase [Source:ZFIN;Acc:ZDB-GENE-031027-1]	6.36563	R122Pfs/+
arfip1	-0.680184	1.24164	0.0116419	1	FALSE	ENSDARG00000070055	44.9077	1293	ADP-ribosylation factor interacting protein 1 (arfaptin 1) [Source:ZFIN;Acc:ZDB-GENE-040426-2690]	6.36461	R122Pfs/+
vwa5b2	0.682823	0.567983	0.0117278	1	FALSE	ENSDARG00000075886	53.1041	4043	von Willebrand factor A domain containing 5B2 [Source:ZFIN;Acc:ZDB-GENE-070912-216]	6.35156	R122Pfs/+
zgc:113426	-0.452609	2.45148	0.011746	1	FALSE	ENSDARG00000051793	35.6256	3141	zgc:113426 [Source:ZFIN;Acc:ZDB-GENE-050913-149]	6.34882	R122Pfs/+
actr6	-0.45517	4.64289	0.0118316	1	FALSE	ENSDARG00000021370	40.3871	773	actin related protein 6 [Source:ZFIN;Acc:ZDB-GENE-030131-3543]	6.33593	R122Pfs/+
nudcd1	-0.27716	3.48699	0.0119203	1	FALSE	ENSDARG00000036158	47.4098	2162	NudC domain containing 1 [Source:ZFIN;Acc:ZDB-GENE-050522-483]	6.32269	R122Pfs/+
adamts9	-0.451638	1.48344	0.0119546	1	FALSE	ENSDARG00000077778	44.4482	7394	ADAM metallopeptidase with thrombospondin type 1 motif, 9 [Source:ZFIN;Acc:ZDB-GENE-070814-6]	6.31759	R122Pfs/+
si:dkey-19p15.4	-1.11511	0.500788	0.0120869	1	FALSE	ENSDARG00000111633	44.6247	906	si:dkey-19p15.4 [Source:ZFIN;Acc:ZDB-GENE-081028-23]	6.29808	R122Pfs/+
syt3	0.213022	6.44757	0.012286	1	FALSE	ENSDARG00000075830	52.4819	1541	synaptotagmin III [Source:ZFIN;Acc:ZDB-GENE-090601-1]	6.26912	R122Pfs/+
rbmx2	0.245196	4.21417	0.0124451	1	FALSE	ENSDARG00000044380	45.8306	1523	RNA binding motif protein X-linked 2 [Source:ZFIN;Acc:ZDB-GENE-050626-88]	6.24632	R122Pfs/+
abi1b	0.274547	3.95492	0.0124528	1	FALSE	ENSDARG00000062991	53.2364	1823	abl-interactor 1b [Source:ZFIN;Acc:ZDB-GENE-060929-1182]	6.24523	R122Pfs/+
myh7ba	-0.916177	-0.132809	0.0125933	1	FALSE	ENSDARG00000076075	46.6306	6041	myosin, heavy chain 7B, cardiac muscle, beta a [Source:ZFIN;Acc:ZDB-GENE-100914-2]	6.22537	R122Pfs/+
rnf168	-0.221511	4.21475	0.0126383	1	FALSE	ENSDARG00000112483	42.9792	5619	ring finger protein 168 [Source:ZFIN;Acc:ZDB-GENE-030131-6013]	6.21905	R122Pfs/+
tmem151bb	0.489639	1.80759	0.0127177	1	FALSE	ENSDARG00000079878	48.926	2095	transmembrane protein 151Bb [Source:ZFIN;Acc:ZDB-GENE-131125-107]	6.20796	R122Pfs/+
pde3a	0.36853	3.93609	0.0127968	1	FALSE	ENSDARG00000004227	57.6799	3578	phosphodiesterase 3A, cGMP-inhibited [Source:ZFIN;Acc:ZDB-GENE-041210-23]	6.19699	R122Pfs/+
zgc:162472	0.227715	4.80571	0.0128882	1	FALSE	ENSDARG00000058630	45.8642	3573	zgc:162472 [Source:ZFIN;Acc:ZDB-GENE-050809-88]	6.18439	R122Pfs/+
tada2a	-0.222223	4.42	0.0130336	1	FALSE	ENSDARG00000031562	47.2973	1702	transcriptional adaptor 2A [Source:ZFIN;Acc:ZDB-GENE-060929-508]	6.16454	R122Pfs/+
FP085398.1	-0.612498	1.20049	0.0130537	1	FALSE	ENSDARG00000087611	45.7213	1638	transmembrane protein 268 [Source:NCBI gene;Acc:559789]	6.16182	R122Pfs/+
aldh3a2a	-0.293868	4.0828	0.0130788	1	FALSE	ENSDARG00000028259	41.2038	2072	aldehyde dehydrogenase 3 family, member A2a [Source:ZFIN;Acc:ZDB-GENE-040718-74]	6.15842	R122Pfs/+
tiam2a	0.270817	5.16245	0.0133019	1	FALSE	ENSDARG00000087780	49.4905	5049	T cell lymphoma invasion and metastasis 2a [Source:ZFIN;Acc:ZDB-GENE-030219-98]	6.1285	R122Pfs/+
si:ch211-149k12.3	-0.929729	1.49484	0.0134255	1	FALSE	ENSDARG00000088493	35.1473	3565	si:ch211-149k12.3 [Source:ZFIN;Acc:ZDB-GENE-131127-504]	6.11216	R122Pfs/+
slc25a29	0.556695	1.61622	0.0134724	1	FALSE	ENSDARG00000057352	50.044	1137	solute carrier family 25 member 29 [Source:ZFIN;Acc:ZDB-GENE-050913-70]	6.106	R122Pfs/+
klf17	-0.843434	1.0815	0.0135531	1	FALSE	ENSDARG00000038792	45.6615	1625	Kruppel-like factor 17 [Source:ZFIN;Acc:ZDB-GENE-010129-1]	6.09544	R122Pfs/+
rbp2b	2.31419	0.585261	0.0136234	1	FALSE	ENSDARG00000093774	34.4383	1086	retinol binding protein 2b, cellular [Source:ZFIN;Acc:ZDB-GENE-040715-7]	6.0863	R122Pfs/+
map3k10	0.336223	4.16493	0.0138134	1	FALSE	ENSDARG00000055672	56.1303	3055	mitogen-activated protein kinase kinase kinase 10 [Source:ZFIN;Acc:ZDB-GENE-050419-112]	6.06183	R122Pfs/+
zgc:165573	-0.467589	1.92951	0.0138978	1	FALSE	ENSDARG00000102482	44.1514	872	zgc:165573 [Source:ZFIN;Acc:ZDB-GENE-070615-27]	6.05108	R122Pfs/+
cdh7b	-0.606292	1.18406	0.0142354	1	FALSE	ENSDARG00000017649	47.7258	4771	cadherin 7b [Source:ZFIN;Acc:ZDB-GENE-171002-1]	6.00871	R122Pfs/+
mast2	0.209213	6.80926	0.0143465	1	FALSE	ENSDARG00000074311	48.5425	1827	microtubule associated serine/threonine kinase 2 [Source:ZFIN;Acc:ZDB-GENE-050309-150]	5.995	R122Pfs/+
klhl5	0.40054	2.69255	0.0144995	1	FALSE	ENSDARG00000062122	55.0713	2455	kelch-like family member 5 [Source:ZFIN;Acc:ZDB-GENE-080424-7]	5.97629	R122Pfs/+
pacc1	-0.715512	0.620501	0.0145623	1	FALSE	ENSDARG00000012271	40.1734	1534	proton activated chloride channel 1 [Source:ZFIN;Acc:ZDB-GENE-040426-1173]	5.96867	R122Pfs/+
phlpp1	0.197671	7.5042	0.0145647	1	FALSE	ENSDARG00000078694	57.8499	4284	PH domain and leucine rich repeat protein phosphatase 1 [Source:ZFIN;Acc:ZDB-GENE-131127-271]	5.96838	R122Pfs/+
ppp2r1bb	-0.140105	7.97741	0.014781	1	FALSE	ENSDARG00000032430	47.4128	1662	protein phosphatase 2, regulatory subunit A, beta b [Source:ZFIN;Acc:ZDB-GENE-040927-20]	5.94239	R122Pfs/+
ppt1	-0.279455	5.81116	0.014796	1	FALSE	ENSDARG00000039980	40.0613	904	palmitoyl-protein thioesterase 1 (ceroid-lipofuscinosis, neuronal 1, infantile) [Source:ZFIN;Acc:ZDB-GENE-040426-2653]	5.94059	R122Pfs/+
pola2	0.96732	2.82778	0.0148269	1	FALSE	ENSDARG00000015070	46.7262	2016	polymerase (DNA directed), alpha 2 [Source:ZFIN;Acc:ZDB-GENE-030131-778]	5.93693	R122Pfs/+
arhgap11a	-0.82948	0.0610187	0.0150936	1	FALSE	ENSDARG00000100019	45.1402	1607	Rho GTPase activating protein 11A [Source:ZFIN;Acc:ZDB-GENE-040426-2562]	5.90552	R122Pfs/+
zgc:113176	0.473129	3.57982	0.0151173	1	FALSE	ENSDARG00000040487	43.8246	2178	zgc:113176 [Source:ZFIN;Acc:ZDB-GENE-050327-60]	5.90275	R122Pfs/+
wdr3	-0.380473	3.96836	0.0155065	1	FALSE	ENSDARG00000011079	46.4786	734	WD repeat domain 3 [Source:ZFIN;Acc:ZDB-GENE-030131-9830]	5.85799	R122Pfs/+
insig1	-0.19216	6.65937	0.0155099	1	FALSE	ENSDARG00000010658	40.7422	1103	insulin induced gene 1 [Source:ZFIN;Acc:ZDB-GENE-030131-6121]	5.85761	R122Pfs/+
atn1	0.184928	7.66874	0.0158402	1	FALSE	ENSDARG00000092067	51.3248	5812	atrophin 1 [Source:ZFIN;Acc:ZDB-GENE-030131-426]	5.82053	R122Pfs/+
cops5	-0.171223	5.08282	0.0158408	1	FALSE	ENSDARG00000057624	42.2495	1387	COP9 signalosome subunit 5 [Source:ZFIN;Acc:ZDB-GENE-040426-1686]	5.82046	R122Pfs/+
si:dkey-182i3.10	0.358708	2.61744	0.0158415	1	FALSE	ENSDARG00000096614	41.4013	2826	si:dkey-182i3.10 [Source:ZFIN;Acc:ZDB-GENE-121214-231]	5.82039	R122Pfs/+
phc3	0.618303	1.88635	0.0159791	1	FALSE	ENSDARG00000074604	51.8062	609	polyhomeotic homolog 3 (Drosophila) [Source:ZFIN;Acc:ZDB-GENE-070912-369]	5.80518	R122Pfs/+
lmf2a	0.351959	2.44806	0.0160386	1	FALSE	ENSDARG00000078094	50.2058	2430	lipase maturation factor 2a [Source:ZFIN;Acc:ZDB-GENE-080723-47]	5.79864	R122Pfs/+
dnah7	-0.98499	0.68097	0.0163998	1	FALSE	ENSDARG00000060165	48.3499	2031	dynein, axonemal, heavy chain 7 [Source:ZFIN;Acc:ZDB-GENE-070912-282]	5.75949	R122Pfs/+
zbtb7a	0.47453	2.0411	0.0164707	1	FALSE	ENSDARG00000039899	56.0891	1854	zinc finger and BTB domain containing 7a [Source:ZFIN;Acc:ZDB-GENE-050208-583]	5.75192	R122Pfs/+
copz2	0.213915	4.60549	0.0166613	1	FALSE	ENSDARG00000006786	38.1158	2073	coatomer protein complex, subunit zeta 2 [Source:ZFIN;Acc:ZDB-GENE-000406-5]	5.7317	R122Pfs/+
ccnt1	0.245225	4.13186	0.0167828	1	FALSE	ENSDARG00000017525	48.9399	1981	cyclin T1 [Source:ZFIN;Acc:ZDB-GENE-030131-6397]	5.71894	R122Pfs/+
pop1	-0.810785	0.8814	0.0168611	1	FALSE	ENSDARG00000102087	59.787	1502	POP1 homolog, ribonuclease P/MRP subunit [Source:ZFIN;Acc:ZDB-GENE-120911-1]	5.71077	R122Pfs/+
keap1a	-0.492008	2.58638	0.0168875	1	FALSE	ENSDARG00000016132	47.9428	2868	kelch-like ECH-associated protein 1a [Source:ZFIN;Acc:ZDB-GENE-030131-556]	5.70803	R122Pfs/+
fnbp1a	0.341629	3.34022	0.0169175	1	FALSE	ENSDARG00000036156	49.5169	2070	formin binding protein 1a [Source:ZFIN;Acc:ZDB-GENE-081105-105]	5.70492	R122Pfs/+
coch	-1.17999	0.0828452	0.0170364	1	FALSE	ENSDARG00000024032	45.9661	1475	coagulation factor C homolog, cochlin (Limulus polyphemus) [Source:ZFIN;Acc:ZDB-GENE-030616-403]	5.69262	R122Pfs/+
fam168a	0.252198	5.36397	0.0172619	1	FALSE	ENSDARG00000098832	47.024	1857	family with sequence similarity 168 member A [Source:ZFIN;Acc:ZDB-GENE-060825-128]	5.66955	R122Pfs/+
fuk	-0.448211	4.09914	0.0172974	1	FALSE	ENSDARG00000032650	48.6971	3684	fucose kinase [Source:ZFIN;Acc:ZDB-GENE-110819-1]	5.66595	R122Pfs/+
hhipl2	-0.972396	0.367794	0.0173211	1	FALSE	ENSDARG00000060008	43.983	3756	HHIP-like 2 [Source:ZFIN;Acc:ZDB-GENE-131120-145]	5.66355	R122Pfs/+
tmco1	-0.308068	4.6075	0.0174763	1	FALSE	ENSDARG00000069099	38.896	1152	transmembrane and coiled-coil domains 1 [Source:ZFIN;Acc:ZDB-GENE-050417-344]	5.6479	R122Pfs/+
ubr4	0.162816	7.61222	0.0176669	1	FALSE	ENSDARG00000009549	50.8476	8229	ubiquitin protein ligase E3 component n-recognin 4 [Source:ZFIN;Acc:ZDB-GENE-090313-341]	5.62888	R122Pfs/+
hexa	-0.579306	3.04089	0.0177066	1	FALSE	ENSDARG00000052113	48.8739	1488	hexosaminidase A (alpha polypeptide) [Source:ZFIN;Acc:ZDB-GENE-050417-283]	5.62495	R122Pfs/+
cux1b	-0.238093	4.23818	0.0177082	1	FALSE	ENSDARG00000043134	50.2874	1740	cut-like homeobox 1b [Source:ZFIN;Acc:ZDB-GENE-040801-260]	5.62479	R122Pfs/+
rln3b	-1.06749	0.470601	0.0177112	1	FALSE	ENSDARG00000116898	48.8814	894	relaxin 3b [Source:ZFIN;Acc:ZDB-GENE-090527-3]	5.62449	R122Pfs/+
rab1aa	0.382052	3.06761	0.0177212	1	FALSE	ENSDARG00000052263	51.9187	886	RAB1A, member RAS oncogene family a [Source:ZFIN;Acc:ZDB-GENE-090312-110]	5.62351	R122Pfs/+
foxo1a	-0.253214	4.73508	0.0177619	1	FALSE	ENSDARG00000099555	47.7605	1959	forkhead box O1 a [Source:ZFIN;Acc:ZDB-GENE-061013-59]	5.61948	R122Pfs/+
gnal	0.259167	3.29992	0.0177778	1	FALSE	ENSDARG00000045415	42.0531	1564	guanine nucleotide binding protein (G protein), alpha activating activity polypeptide, olfactory type [Source:ZFIN;Acc:ZDB-GENE-041114-26]	5.61792	R122Pfs/+
cd151	-0.967157	0.611225	0.0178408	1	FALSE	ENSDARG00000038288	41.8584	1109	CD151 molecule [Source:ZFIN;Acc:ZDB-GENE-041010-137]	5.61172	R122Pfs/+
march11	-0.651368	1.65341	0.0178493	1	FALSE	ENSDARG00000075212	55.8328	862	membrane-associated ring finger (C3HC4) 11 [Source:ZFIN;Acc:ZDB-GENE-070912-276]	5.61088	R122Pfs/+
TBC1D8B	0.129433	6.37262	0.0178834	1	FALSE	ENSDARG00000062192	45.8887	5193	TBC1 domain family member 8B [Source:HGNC Symbol;Acc:HGNC:24715]	5.60753	R122Pfs/+
pax7a	0.46862	3.95506	0.018017	1	FALSE	ENSDARG00000100398	46.9463	2288	paired box 7a [Source:ZFIN;Acc:ZDB-GENE-990415-201]	5.5945	R122Pfs/+
scml4	0.399726	2.9805	0.0183124	1	FALSE	ENSDARG00000017266	54.2459	1472	Scm polycomb group protein like 4 [Source:ZFIN;Acc:ZDB-GENE-041210-338]	5.56601	R122Pfs/+
ftr72	0.928089	0.629266	0.0183478	1	FALSE	ENSDARG00000026704	46.796	1186	finTRIM family, member 72 [Source:ZFIN;Acc:ZDB-GENE-041114-86]	5.56263	R122Pfs/+
rai1	0.192885	7.2321	0.0183915	1	FALSE	ENSDARG00000076679	42.3991	9170	retinoic acid induced 1 [Source:ZFIN;Acc:ZDB-GENE-101203-2]	5.55847	R122Pfs/+
si:ch211-1e14.1	0.365614	3.51584	0.0184403	1	FALSE	ENSDARG00000063361	51.027	4041	si:ch211-1e14.1 [Source:ZFIN;Acc:ZDB-GENE-050420-149]	5.55383	R122Pfs/+
si:ch211-195h23.3	-1.06554	0.218044	0.0185537	1	FALSE	ENSDARG00000068431	44.2077	1830	si:ch211-195h23.3 [Source:ZFIN;Acc:ZDB-GENE-070912-174]	5.54309	R122Pfs/+
nav1b	0.309749	5.77112	0.018557	1	FALSE	ENSDARG00000058771	51.5223	4845	neuron navigator 1b [Source:ZFIN;Acc:ZDB-GENE-120215-84]	5.54279	R122Pfs/+
si:dkey-262g12.10	-0.41142	3.08521	0.0186045	1	FALSE	ENSDARG00000102154	46.1271	3163	si:dkey-262g12.10 [Source:ZFIN;Acc:ZDB-GENE-161017-33]	5.53832	R122Pfs/+
prr12a	0.161056	8.18753	0.0186081	1	FALSE	ENSDARG00000074229	49.1015	5816	proline rich 12a [Source:ZFIN;Acc:ZDB-GENE-041111-223]	5.53797	R122Pfs/+
nlrc6	1.37441	3.09851	0.0187978	1	FALSE	ENSDARG00000091320	41.7964	2923	NLR family CARD domain containing 6 [Source:ZFIN;Acc:ZDB-GENE-060421-8264]	5.52023	R122Pfs/+
spast	-0.309488	4.27614	0.0189469	1	FALSE	ENSDARG00000024933	50.8081	2413	spastin [Source:ZFIN;Acc:ZDB-GENE-040426-2331]	5.50641	R122Pfs/+
tbx2b	0.398415	2.6507	0.0189968	1	FALSE	ENSDARG00000006120	49.3119	2616	T-box transcription factor 2b [Source:ZFIN;Acc:ZDB-GENE-990726-27]	5.50181	R122Pfs/+
bach2b	0.319331	4.26528	0.0190838	1	FALSE	ENSDARG00000004074	49.7036	1433	BTB and CNC homology 1, basic leucine zipper transcription factor 2b [Source:ZFIN;Acc:ZDB-GENE-041001-139]	5.49382	R122Pfs/+
si:ch1073-83b15.1	0.578444	1.94115	0.0191212	1	FALSE	ENSDARG00000102796	57.2603	730	si:ch1073-83b15.1 [Source:ZFIN;Acc:ZDB-GENE-091204-461]	5.4904	R122Pfs/+
nfe2l2a	-0.310481	4.52781	0.0194589	1	FALSE	ENSDARG00000042824	41.7599	4739	nuclear factor, erythroid 2-like 2a [Source:ZFIN;Acc:ZDB-GENE-030723-2]	5.4598	R122Pfs/+
dido1	0.164891	7.6282	0.0194815	1	FALSE	ENSDARG00000057940	44.453	12410	death inducer-obliterator 1 [Source:ZFIN;Acc:ZDB-GENE-030131-6117]	5.45777	R122Pfs/+
ldha	-0.254012	7.91119	0.0196428	1	FALSE	ENSDARG00000101251	44.3611	1601	lactate dehydrogenase A4 [Source:ZFIN;Acc:ZDB-GENE-991026-5]	5.44336	R122Pfs/+
pgd	-0.189553	4.88325	0.0198639	1	FALSE	ENSDARG00000015343	48.1714	1914	phosphogluconate dehydrogenase [Source:ZFIN;Acc:ZDB-GENE-040426-2807]	5.42381	R122Pfs/+
uck2a	-0.267326	5.66546	0.0199867	1	FALSE	ENSDARG00000006074	38.5014	2316	uridine-cytidine kinase 2a [Source:ZFIN;Acc:ZDB-GENE-030131-7158]	5.41306	R122Pfs/+
rpp40	-0.761515	0.556108	0.0200917	1	FALSE	ENSDARG00000017605	43.7889	1365	ribonuclease P/MRP 40 subunit [Source:ZFIN;Acc:ZDB-GENE-040625-161]	5.40391	R122Pfs/+
slco2b1	-1.20392	0.796371	0.0201182	1	FALSE	ENSDARG00000054609	39.5677	1029	solute carrier organic anion transporter family, member 2B1 [Source:ZFIN;Acc:ZDB-GENE-051023-6]	5.40161	R122Pfs/+
znf1085	-1.27339	0.230595	0.0201737	1	FALSE	ENSDARG00000073915	42.1734	1661	zinc finger protein 1085 [Source:ZFIN;Acc:ZDB-GENE-080218-7]	5.3968	R122Pfs/+
ap3m1	-0.300064	2.64514	0.0203277	1	FALSE	ENSDARG00000029928	41.67	2115	adaptor related protein complex 3 subunit mu 1 [Source:ZFIN;Acc:ZDB-GENE-021015-2]	5.38353	R122Pfs/+
si:ch73-386h18.1	0.21451	6.17918	0.0205958	1	FALSE	ENSDARG00000073944	44.2457	13390	si:ch73-386h18.1 [Source:ZFIN;Acc:ZDB-GENE-050309-237]	5.36068	R122Pfs/+
abhd13	-0.477968	1.93444	0.0206348	1	FALSE	ENSDARG00000059209	52.6792	1325	abhydrolase domain containing 13 [Source:ZFIN;Acc:ZDB-GENE-051120-54]	5.35737	R122Pfs/+
si:dkey-1h24.2	0.425661	1.81696	0.0208075	1	FALSE	ENSDARG00000074117	44.4695	1772	si:dkey-1h24.2 [Source:ZFIN;Acc:ZDB-GENE-060503-482]	5.34284	R122Pfs/+
si:dkey-57k2.7	-0.373156	3.49323	0.0208266	1	FALSE	ENSDARG00000060395	41.1285	1409	si:dkey-57k2.7 [Source:ZFIN;Acc:ZDB-GENE-070912-559]	5.34125	R122Pfs/+
prc1a	-0.599643	3.99572	0.0209132	1	FALSE	ENSDARG00000100918	40.384	4610	protein regulator of cytokinesis 1a [Source:ZFIN;Acc:ZDB-GENE-020801-3]	5.33401	R122Pfs/+
eml2	-0.186529	5.83631	0.0211448	1	FALSE	ENSDARG00000008808	45.8375	2960	EMAP like 2 [Source:ZFIN;Acc:ZDB-GENE-050706-71]	5.31482	R122Pfs/+
kita	0.674315	1.37103	0.0211944	1	FALSE	ENSDARG00000043317	47.3582	3341	KIT proto-oncogene, receptor tyrosine kinase a [Source:ZFIN;Acc:ZDB-GENE-980526-464]	5.31073	R122Pfs/+
traf3ip1	0.30057	3.28975	0.021272	1	FALSE	ENSDARG00000010300	50.7849	1925	TNF receptor-associated factor 3 interacting protein 1 [Source:ZFIN;Acc:ZDB-GENE-040426-1146]	5.30437	R122Pfs/+
thsd7ab	0.424498	3.79076	0.0212983	1	FALSE	ENSDARG00000090496	56.7922	4764	thrombospondin, type I, domain containing 7Ab [Source:ZFIN;Acc:ZDB-GENE-130530-999]	5.30222	R122Pfs/+
fam184b	0.228325	7.35124	0.0213262	1	FALSE	ENSDARG00000055099	47.2065	4063	family with sequence similarity 184 member B [Source:ZFIN;Acc:ZDB-GENE-090313-380]	5.29993	R122Pfs/+
adam8b	-0.805893	0.796629	0.0215574	1	FALSE	ENSDARG00000057644	42.1675	2072	ADAM metallopeptidase domain 8b [Source:ZFIN;Acc:ZDB-GENE-070808-1]	5.28116	R122Pfs/+
BX470259.3	0.932191	-0.222788	0.0215937	1	FALSE	ENSDARG00000116723	41.4791	933	NULL	5.27823	R122Pfs/+
scel	-1.80983	0.594743	0.0216589	1	FALSE	ENSDARG00000034677	40.4681	825	sciellin [Source:ZFIN;Acc:ZDB-GENE-030616-15]	5.27298	R122Pfs/+
BX571681.1	2.27666	0.151563	0.0217194	1	FALSE	ENSDARG00000092569	50.2571	778	NULL	5.26813	R122Pfs/+
jade2	0.48394	3.57506	0.0218326	1	FALSE	ENSDARG00000053389	57.1627	2388	jade family PHD finger 2 [Source:ZFIN;Acc:ZDB-GENE-120215-66]	5.25907	R122Pfs/+
cenpk	-0.754394	0.409156	0.0218473	1	FALSE	ENSDARG00000039616	38.8152	825	centromere protein K [Source:ZFIN;Acc:ZDB-GENE-090313-204]	5.2579	R122Pfs/+
marveld2b	-0.980143	0.509705	0.0218491	1	FALSE	ENSDARG00000061651	42.3382	3276	MARVEL domain containing 2b [Source:ZFIN;Acc:ZDB-GENE-050208-54]	5.25776	R122Pfs/+
lats1	0.201116	4.88673	0.0220018	1	FALSE	ENSDARG00000003751	50.2058	3297	large tumor suppressor kinase 1 [Source:ZFIN;Acc:ZDB-GENE-050523-2]	5.24565	R122Pfs/+
ftr90	1.25645	0.333928	0.0220446	1	FALSE	ENSDARG00000040536	47.9874	1267	finTRIM family, member 90 [Source:ZFIN;Acc:ZDB-GENE-131122-80]	5.24226	R122Pfs/+
ano5b	-0.178069	5.29881	0.022117	1	FALSE	ENSDARG00000036147	43.6805	839	anoctamin 5b [Source:ZFIN;Acc:ZDB-GENE-061215-108]	5.23656	R122Pfs/+
gga3b	0.246926	4.80517	0.0221269	1	FALSE	ENSDARG00000098871	48.1918	4299	golgi associated, gamma adaptin ear containing, ARF binding protein 3b [Source:ZFIN;Acc:ZDB-GENE-131126-18]	5.23578	R122Pfs/+
cabin1	0.245185	3.68944	0.0222027	1	FALSE	ENSDARG00000079326	53.3783	5262	calcineurin binding protein 1 [Source:ZFIN;Acc:ZDB-GENE-030131-1735]	5.22983	R122Pfs/+
si:dkey-196n19.2	0.916158	1.02864	0.0222106	1	FALSE	ENSDARG00000093803	46.5323	3374	si:dkey-196n19.2 [Source:ZFIN;Acc:ZDB-GENE-081104-8]	5.22921	R122Pfs/+
si:ch73-265h17.2	-0.659123	0.061656	0.0222302	1	FALSE	ENSDARG00000097889	49.5961	1857	si:ch73-265h17.2 [Source:ZFIN;Acc:ZDB-GENE-131120-39]	5.22768	R122Pfs/+
celsr3	0.23813	5.50979	0.0222427	1	FALSE	ENSDARG00000055825	53.6057	3684	cadherin, EGF LAG seven-pass G-type receptor 3 [Source:ZFIN;Acc:ZDB-GENE-070122-3]	5.2267	R122Pfs/+
gnmt	-0.70379	1.17342	0.0222778	1	FALSE	ENSDARG00000006840	39.7036	2564	glycine N-methyltransferase [Source:ZFIN;Acc:ZDB-GENE-040227-1]	5.22396	R122Pfs/+
lancl2	0.16803	6.66315	0.022284	1	FALSE	ENSDARG00000045465	48.2421	3271	LanC lantibiotic synthetase component C-like 2 (bacterial) [Source:ZFIN;Acc:ZDB-GENE-070209-191]	5.22347	R122Pfs/+
cacna1da	0.272672	5.56125	0.0223921	1	FALSE	ENSDARG00000102773	50.5145	6463	calcium channel, voltage-dependent, L type, alpha 1D subunit, a [Source:ZFIN;Acc:ZDB-GENE-030616-135]	5.21506	R122Pfs/+
tlcd3bb	0.30622	4.30414	0.0224197	1	FALSE	ENSDARG00000074564	52.6083	1131	TLC domain containing 3Bb [Source:ZFIN;Acc:ZDB-GENE-110603-2]	5.21292	R122Pfs/+
fance	-0.767475	2.69922	0.022491	1	FALSE	ENSDARG00000068870	45.1173	1833	FA complementation group E [Source:ZFIN;Acc:ZDB-GENE-060510-5]	5.20739	R122Pfs/+
zgc:152670	0.518178	2.13828	0.022558	1	FALSE	ENSDARG00000017038	39.1221	1453	zgc:152670 [Source:ZFIN;Acc:ZDB-GENE-060929-954]	5.20223	R122Pfs/+
ash1l	0.16252	8.27761	0.0225692	1	FALSE	ENSDARG00000070981	48.8941	11049	ash1 (absent, small, or homeotic)-like (Drosophila) [Source:ZFIN;Acc:ZDB-GENE-030131-6101]	5.20136	R122Pfs/+
slc22a7a	0.519237	0.572631	0.022574	1	FALSE	ENSDARG00000056028	45.477	2023	solute carrier family 22 member 7a [Source:ZFIN;Acc:ZDB-GENE-050506-52]	5.20099	R122Pfs/+
dhx33	0.354843	3.34678	0.0227185	1	FALSE	ENSDARG00000051785	51.0252	4243	DEAH (Asp-Glu-Ala-His) box polypeptide 33 [Source:ZFIN;Acc:ZDB-GENE-131127-77]	5.1899	R122Pfs/+
zeb1a	0.236536	4.87874	0.0227513	1	FALSE	ENSDARG00000016788	52.0874	3650	zinc finger E-box binding homeobox 1a [Source:ZFIN;Acc:ZDB-GENE-070912-124]	5.1874	R122Pfs/+
epas1b	-0.296322	5.81561	0.0229226	1	FALSE	ENSDARG00000057671	41.4987	8581	endothelial PAS domain protein 1b [Source:ZFIN;Acc:ZDB-GENE-060607-11]	5.17436	R122Pfs/+
vezf1b	0.332133	3.1271	0.0229468	1	FALSE	ENSDARG00000061030	54.9067	1661	vascular endothelial zinc finger 1b [Source:ZFIN;Acc:ZDB-GENE-060825-121]	5.17253	R122Pfs/+
clocka	0.281575	4.54565	0.0229944	1	FALSE	ENSDARG00000011703	47.4746	4980	clock circadian regulator a [Source:ZFIN;Acc:ZDB-GENE-990630-14]	5.16893	R122Pfs/+
unk	0.260355	3.3548	0.0230558	1	FALSE	ENSDARG00000000935	42.7405	3262	unk zinc finger [Source:ZFIN;Acc:ZDB-GENE-040426-707]	5.1643	R122Pfs/+
setbp1	0.221178	5.2246	0.0231748	1	FALSE	ENSDARG00000093799	47.0183	4788	SET binding protein 1 [Source:ZFIN;Acc:ZDB-GENE-060526-72]	5.15536	R122Pfs/+
wwp1	0.237798	7.50505	0.0233097	1	FALSE	ENSDARG00000097537	58.2568	2496	WW domain containing E3 ubiquitin protein ligase 1 [Source:ZFIN;Acc:ZDB-GENE-131120-84]	5.14527	R122Pfs/+
znf609a	0.243797	4.48584	0.0233702	1	FALSE	ENSDARG00000103388	52.2605	1449	zinc finger protein 609a [Source:ZFIN;Acc:ZDB-GENE-030131-6219]	5.14078	R122Pfs/+
nhsa	0.587556	1.85335	0.0233902	1	FALSE	ENSDARG00000070227	48.298	4671	Nance-Horan syndrome a (congenital cataracts and dental anomalies) [Source:ZFIN;Acc:ZDB-GENE-090617-1]	5.13929	R122Pfs/+
foxp2	0.269978	6.02267	0.0234252	1	FALSE	ENSDARG00000005453	53.1244	1678	forkhead box P2 [Source:ZFIN;Acc:ZDB-GENE-041203-2]	5.13669	R122Pfs/+
cdkn1a	-0.912646	0.18651	0.0235173	1	FALSE	ENSDARG00000076554	51.4761	932	cyclin-dependent kinase inhibitor 1A [Source:ZFIN;Acc:ZDB-GENE-070705-7]	5.12988	R122Pfs/+
apol1	0.792165	0.516429	0.0238226	1	FALSE	ENSDARG00000007425	41.7002	1741	apolipoprotein L, 1 [Source:ZFIN;Acc:ZDB-GENE-030131-3217]	5.1075	R122Pfs/+
kif1bp	-0.119234	6.78239	0.0238918	1	FALSE	ENSDARG00000062053	47.0641	2231	kif1 binding protein [Source:ZFIN;Acc:ZDB-GENE-070117-1989]	5.10247	R122Pfs/+
camkk1b	0.818495	-0.189512	0.0243434	1	FALSE	ENSDARG00000015134	46.9489	1819	calcium/calmodulin-dependent protein kinase kinase 1, alpha b [Source:ZFIN;Acc:ZDB-GENE-080722-13]	5.07	R122Pfs/+
kat6b	0.164431	6.85202	0.0243797	1	FALSE	ENSDARG00000055429	52.3324	1938	K(lysine) acetyltransferase 6B [Source:ZFIN;Acc:ZDB-GENE-000607-52]	5.06741	R122Pfs/+
crip2	-0.215672	5.05771	0.0243818	1	FALSE	ENSDARG00000070670	46.3803	2072	cysteine-rich protein 2 [Source:ZFIN;Acc:ZDB-GENE-040426-2889]	5.06727	R122Pfs/+
si:ch73-181d5.4	0.23297	5.33322	0.0243941	1	FALSE	ENSDARG00000057907	47.0667	8250	si:ch73-181d5.4 [Source:ZFIN;Acc:ZDB-GENE-100922-118]	5.06639	R122Pfs/+
CR854980.1	0.230193	5.02951	0.0244023	1	FALSE	ENSDARG00000103123	56.2003	2516	neuronal tyrosine-phosphorylated phosphoinositide-3-kinase adapter 1 [Source:NCBI gene;Acc:101885998]	5.06581	R122Pfs/+
magi2b	0.515035	3.1809	0.0244059	1	FALSE	ENSDARG00000073769	48.2759	4794	membrane associated guanylate kinase, WW and PDZ domain containing 2b [Source:ZFIN;Acc:ZDB-GENE-141211-6]	5.06556	R122Pfs/+
zgc:172139	0.299638	2.39186	0.0245471	1	FALSE	ENSDARG00000068830	55.4847	1568	zgc:172139 [Source:ZFIN;Acc:ZDB-GENE-080204-49]	5.05556	R122Pfs/+
nadkb	-0.193269	4.31919	0.0246624	1	FALSE	ENSDARG00000060362	47.4854	1109	NAD kinase b [Source:ZFIN;Acc:ZDB-GENE-061103-433]	5.04744	R122Pfs/+
abca1a	0.207811	7.40637	0.0247257	1	FALSE	ENSDARG00000074635	48.7368	9428	ATP-binding cassette, sub-family A (ABC1), member 1A [Source:ZFIN;Acc:ZDB-GENE-031006-12]	5.043	R122Pfs/+
ago3a	0.673404	1.65445	0.0247259	1	FALSE	ENSDARG00000059888	55.7761	3073	argonaute RISC catalytic component 3a [Source:ZFIN;Acc:ZDB-GENE-051107-16]	5.04298	R122Pfs/+
klhl24a	-0.623569	1.70639	0.0247415	1	FALSE	ENSDARG00000021739	49.1166	2264	kelch-like family member 24a [Source:ZFIN;Acc:ZDB-GENE-061013-572]	5.04189	R122Pfs/+
plekha5	0.141133	7.36746	0.024744	1	FALSE	ENSDARG00000045870	53.2837	750	pleckstrin homology domain containing, family A member 5 [Source:ZFIN;Acc:ZDB-GENE-041210-25]	5.04171	R122Pfs/+
cmss1	-0.277023	3.43575	0.0247557	1	FALSE	ENSDARG00000112579	44.4367	1429	cms1 ribosomal small subunit homolog [Source:ZFIN;Acc:ZDB-GENE-041010-146]	5.04089	R122Pfs/+
pltp	0.348198	4.85919	0.0248425	1	FALSE	ENSDARG00000104495	48.0558	1363	phospholipid transfer protein [Source:ZFIN;Acc:ZDB-GENE-040801-22]	5.03483	R122Pfs/+
map3k12	0.297006	5.41884	0.0248713	1	FALSE	ENSDARG00000103651	57.9275	3532	mitogen-activated protein kinase kinase kinase 12 [Source:ZFIN;Acc:ZDB-GENE-040426-2436]	5.03282	R122Pfs/+
si:ch211-188f17.1	0.341695	3.74914	0.0248953	1	FALSE	ENSDARG00000100958	49.8209	4657	si:ch211-188f17.1 [Source:ZFIN;Acc:ZDB-GENE-131120-111]	5.03116	R122Pfs/+
si:dkey-126g1.9	-0.592746	1.76661	0.0249161	1	FALSE	ENSDARG00000093702	43.409	1036	si:dkey-126g1.9 [Source:ZFIN;Acc:ZDB-GENE-030131-9862]	5.02971	R122Pfs/+
grk3	0.227236	5.47626	0.0249418	1	FALSE	ENSDARG00000104094	53.1883	2106	G protein-coupled receptor kinase 3 [Source:ZFIN;Acc:ZDB-GENE-030616-382]	5.02792	R122Pfs/+
kif21b	0.502765	2.40254	0.0249979	1	FALSE	ENSDARG00000009733	54.5311	4425	kinesin family member 21B [Source:ZFIN;Acc:ZDB-GENE-130530-537]	5.02403	R122Pfs/+
si:ch1073-335m2.2	0.193915	7.18023	0.0250262	1	FALSE	ENSDARG00000074332	51.3482	9420	si:ch1073-335m2.2 [Source:ZFIN;Acc:ZDB-GENE-081104-82]	5.02207	R122Pfs/+
smpd5	-0.315945	5.09155	0.0250368	1	FALSE	ENSDARG00000059811	47.9647	2211	sphingomyelin phosphodiesterase 5 [Source:ZFIN;Acc:ZDB-GENE-061110-22]	5.02134	R122Pfs/+
tmtops2a	-0.307048	2.36223	0.0251049	1	FALSE	ENSDARG00000061515	44.6875	2560	teleost multiple tissue opsin 2a [Source:ZFIN;Acc:ZDB-GENE-130129-3]	5.01664	R122Pfs/+
furinb	-0.619945	6.32864	0.0252191	1	FALSE	ENSDARG00000070971	52.4746	2162	furin (paired basic amino acid cleaving enzyme) b [Source:ZFIN;Acc:ZDB-GENE-040901-2]	5.00878	R122Pfs/+
polg	-0.653035	4.8016	0.02524	1	FALSE	ENSDARG00000060951	49.3934	2844	polymerase (DNA directed), gamma [Source:ZFIN;Acc:ZDB-GENE-060303-1]	5.00734	R122Pfs/+
nip7	-0.279824	3.17917	0.0252514	1	FALSE	ENSDARG00000059075	32.6988	1471	NIP7 nucleolar pre-rRNA processing protein [Source:ZFIN;Acc:ZDB-GENE-050522-256]	5.00657	R122Pfs/+
znf532	0.415207	4.22985	0.0252548	1	FALSE	ENSDARG00000052894	47.8434	798	zinc finger protein 532 [Source:ZFIN;Acc:ZDB-GENE-060531-40]	5.00633	R122Pfs/+
dhx40	-0.272657	3.27321	0.0253224	1	FALSE	ENSDARG00000041586	41.3396	7465	DEAH (Asp-Glu-Ala-His) box polypeptide 40 [Source:ZFIN;Acc:ZDB-GENE-080507-1]	5.0017	R122Pfs/+
slx4	0.246377	4.55129	0.0254763	1	FALSE	ENSDARG00000061414	49.5568	5431	SLX4 structure-specific endonuclease subunit homolog (S. cerevisiae) [Source:ZFIN;Acc:ZDB-GENE-050208-359]	4.99122	R122Pfs/+
pcdh1g1	-0.761102	4.25118	0.0255619	1	FALSE	ENSDARG00000104007	40.692	4335	protocadherin 1 gamma 1 [Source:ZFIN;Acc:ZDB-GENE-050608-1]	4.98541	R122Pfs/+
cbfa2t2	0.417089	4.77471	0.0256723	1	FALSE	ENSDARG00000074337	52.3326	775	CBFA2/RUNX1 partner transcriptional co-repressor 2 [Source:ZFIN;Acc:ZDB-GENE-070209-1]	4.97796	R122Pfs/+
aplp1	-0.160325	10.7732	0.025746	1	FALSE	ENSDARG00000098368	45.2871	5973	amyloid beta (A4) precursor-like protein 1 [Source:ZFIN;Acc:ZDB-GENE-040319-1]	4.973	R122Pfs/+
kcnc4	-0.511128	2.38458	0.0260988	1	FALSE	ENSDARG00000061288	53.8245	1778	potassium voltage-gated channel, Shaw-related subfamily, member 4 [Source:ZFIN;Acc:ZDB-GENE-060503-773]	4.94946	R122Pfs/+
si:ch211-194b1.1	0.235418	5.75821	0.0261364	1	FALSE	ENSDARG00000102436	47.1946	8359	si:ch211-194b1.1 [Source:ZFIN;Acc:ZDB-GENE-131126-2]	4.94697	R122Pfs/+
acox3	-0.22921	3.94697	0.026333	1	FALSE	ENSDARG00000038865	42.0799	3731	acyl-CoA oxidase 3, pristanoyl [Source:ZFIN;Acc:ZDB-GENE-040426-2163]	4.93402	R122Pfs/+
tnfaip8l1	1.14421	-0.126531	0.0264255	1	FALSE	ENSDARG00000086457	41.5641	3536	tumor necrosis factor, alpha-induced protein 8-like 1 [Source:ZFIN;Acc:ZDB-GENE-040426-695]	4.92796	R122Pfs/+
cmtm6	-0.357573	3.68992	0.0264296	1	FALSE	ENSDARG00000099631	37.2391	3235	CKLF-like MARVEL transmembrane domain containing 6 [Source:ZFIN;Acc:ZDB-GENE-030729-15]	4.92769	R122Pfs/+
btbd11b	0.343037	3.14579	0.02659	1	FALSE	ENSDARG00000063040	55.1232	3084	BTB (POZ) domain containing 11b [Source:ZFIN;Acc:ZDB-GENE-050419-99]	4.91724	R122Pfs/+
fam222a	0.221031	4.73164	0.0265907	1	FALSE	ENSDARG00000090797	55.9343	1584	family with sequence similarity 222 member A [Source:ZFIN;Acc:ZDB-GENE-050309-42]	4.9172	R122Pfs/+
bcorl1	0.182553	5.78405	0.0266809	1	FALSE	ENSDARG00000077912	46.053	3158	BCL6 corepressor-like 1 [Source:ZFIN;Acc:ZDB-GENE-130530-838]	4.91134	R122Pfs/+
ankrd45	0.739324	1.25836	0.0267135	1	FALSE	ENSDARG00000011326	45.991	1110	ankyrin repeat domain 45 [Source:ZFIN;Acc:ZDB-GENE-050522-311]	4.90923	R122Pfs/+
cnnm2b	-0.474625	3.71773	0.0268127	1	FALSE	ENSDARG00000078733	45.9645	3352	cyclin and CBS domain divalent metal cation transport mediator 2b [Source:ZFIN;Acc:ZDB-GENE-090311-26]	4.90283	R122Pfs/+
slc39a7	-0.184418	5.17305	0.0269063	1	FALSE	ENSDARG00000104451	46.6344	1449	solute carrier family 39 member 7 [Source:ZFIN;Acc:ZDB-GENE-991110-20]	4.89682	R122Pfs/+
si:dkey-253d23.11	-0.705374	0.787853	0.0270319	1	FALSE	ENSDARG00000079236	37.7953	635	si:dkey-253d23.11 [Source:ZFIN;Acc:ZDB-GENE-050208-631]	4.88877	R122Pfs/+
epha4l	-0.26149	3.78663	0.0272581	1	FALSE	ENSDARG00000010767	43.772	8510	eph receptor A4, like [Source:ZFIN;Acc:ZDB-GENE-990415-61]	4.87439	R122Pfs/+
slc16a3	-0.218912	4.82942	0.0272729	1	FALSE	ENSDARG00000045051	46.3677	1561	solute carrier family 16 member 3 [Source:ZFIN;Acc:ZDB-GENE-030131-5487]	4.87345	R122Pfs/+
tsen34	0.255348	3.55003	0.0272992	1	FALSE	ENSDARG00000061370	48.2838	1311	TSEN34 tRNA splicing endonuclease subunit [Source:ZFIN;Acc:ZDB-GENE-050419-115]	4.87179	R122Pfs/+
wdr20b	0.387678	2.06846	0.0273112	1	FALSE	ENSDARG00000041239	49.6975	2232	WD repeat domain 20b [Source:ZFIN;Acc:ZDB-GENE-041014-234]	4.87103	R122Pfs/+
ttll11	0.37006	2.75914	0.0274818	1	FALSE	ENSDARG00000060374	50.7091	2327	tubulin tyrosine ligase-like family, member 11 [Source:ZFIN;Acc:ZDB-GENE-061013-747]	4.86028	R122Pfs/+
si:ch211-196c10.15	-1.12188	3.91661	0.027528	1	FALSE	ENSDARG00000095724	36.8975	3423	si:ch211-196c10.15 [Source:ZFIN;Acc:ZDB-GENE-141216-138]	4.85739	R122Pfs/+
acta1a	-0.377664	2.00155	0.0275668	1	FALSE	ENSDARG00000036371	49.4237	1085	actin alpha 1, skeletal muscle a [Source:ZFIN;Acc:ZDB-GENE-050417-267]	4.85496	R122Pfs/+
st6galnac5a	0.417263	1.742	0.0276149	1	FALSE	ENSDARG00000039220	52.9494	1068	ST6 (alpha-N-acetyl-neuraminyl-2,3-beta-galactosyl-1,3)-N-acetylgalactosaminide alpha-2,6-sialyltransferase 5a [Source:ZFIN;Acc:ZDB-GENE-070705-488]	4.85195	R122Pfs/+
si:ch211-42i9.8	0.278048	3.54452	0.0277741	1	FALSE	ENSDARG00000077648	52.4052	2744	si:ch211-42i9.8 [Source:ZFIN;Acc:ZDB-GENE-090312-31]	4.84204	R122Pfs/+
si:ch211-234h8.7	-0.37401	2.17226	0.027878	1	FALSE	ENSDARG00000028583	50.996	1506	si:ch211-234h8.7 [Source:ZFIN;Acc:ZDB-GENE-061009-16]	4.8356	R122Pfs/+
jph1a	0.31338	2.83321	0.0278974	1	FALSE	ENSDARG00000058603	52.574	2195	junctophilin 1a [Source:ZFIN;Acc:ZDB-GENE-040724-233]	4.8344	R122Pfs/+
ldlrap1b	-0.535201	1.05492	0.0279688	1	FALSE	ENSDARG00000039750	49.5356	1615	low density lipoprotein receptor adaptor protein 1b [Source:ZFIN;Acc:ZDB-GENE-070112-1012]	4.82999	R122Pfs/+
palm2-akap2	0.351756	3.64117	0.028115	1	FALSE	ENSDARG00000069608	48.6149	2924	PALM2-AKAP2 fusion [Source:ZFIN;Acc:ZDB-GENE-050208-62]	4.821	R122Pfs/+
ggh	-0.482951	1.23564	0.0282077	1	FALSE	ENSDARG00000037176	36.7041	1335	gamma-glutamyl hydrolase (conjugase, folylpolygammaglutamyl hydrolase) [Source:ZFIN;Acc:ZDB-GENE-040426-2615]	4.81533	R122Pfs/+
abhd2b	-0.262814	3.71695	0.0282154	1	FALSE	ENSDARG00000045804	45.4832	2059	abhydrolase domain containing 2b [Source:ZFIN;Acc:ZDB-GENE-061027-74]	4.81486	R122Pfs/+
rsrc1	0.262156	4.19762	0.0284881	1	FALSE	ENSDARG00000033987	45.4609	2137	arginine/serine-rich coiled-coil 1 [Source:ZFIN;Acc:ZDB-GENE-040426-2374]	4.79828	R122Pfs/+
nlgn4xb	0.421742	3.56685	0.0286607	1	FALSE	ENSDARG00000077761	52.4412	2880	neuroligin 4 X-linked b [Source:ZFIN;Acc:ZDB-GENE-100309-1]	4.78788	R122Pfs/+
cops3	-0.165774	5.12496	0.0287891	1	FALSE	ENSDARG00000008623	41.4118	1275	COP9 signalosome subunit 3 [Source:ZFIN;Acc:ZDB-GENE-030131-7660]	4.78018	R122Pfs/+
si:dkeyp-68b7.5	-0.879317	-0.172127	0.0288125	1	FALSE	ENSDARG00000079930	55.7807	420	si:dkeyp-68b7.5 [Source:ZFIN;Acc:ZDB-GENE-070912-670]	4.77878	R122Pfs/+
si:ch211-240b21.2	-0.620823	3.48932	0.028843	1	FALSE	ENSDARG00000068279	45.2632	760	si:ch211-240b21.2 [Source:ZFIN;Acc:ZDB-GENE-060526-125]	4.77696	R122Pfs/+
ep300b	0.14941	7.13433	0.0289106	1	FALSE	ENSDARG00000061108	51.9412	9260	E1A binding protein p300 b [Source:ZFIN;Acc:ZDB-GENE-080403-15]	4.77293	R122Pfs/+
ftr43	-0.716176	0.605548	0.0289486	1	FALSE	ENSDARG00000076106	43.7002	1881	finTRIM family, member 43 [Source:ZFIN;Acc:ZDB-GENE-090507-8]	4.77067	R122Pfs/+
mettl21a	-0.379178	1.54354	0.0290685	1	FALSE	ENSDARG00000012051	43.9509	1058	methyltransferase like 21A [Source:ZFIN;Acc:ZDB-GENE-050320-145]	4.76355	R122Pfs/+
znf827	0.208018	7.26488	0.0292282	1	FALSE	ENSDARG00000076171	47.7522	6494	zinc finger protein 827 [Source:ZFIN;Acc:ZDB-GENE-080728-3]	4.75412	R122Pfs/+
smarcd3a	0.216791	5.50739	0.0292545	1	FALSE	ENSDARG00000038786	50.0966	1451	SWI/SNF related, matrix associated, actin dependent regulator of chromatin, subfamily d, member 3a [Source:ZFIN;Acc:ZDB-GENE-070912-491]	4.75257	R122Pfs/+
slc48a1a	0.324599	3.50143	0.0293293	1	FALSE	ENSDARG00000026907	41.2158	1497	solute carrier family 48 member 1a [Source:ZFIN;Acc:ZDB-GENE-040718-121]	4.74818	R122Pfs/+
adhfe1	-0.474621	2.28822	0.0293908	1	FALSE	ENSDARG00000053518	45.5639	1995	alcohol dehydrogenase iron containing 1 [Source:ZFIN;Acc:ZDB-GENE-040426-2070]	4.74458	R122Pfs/+
pde8b	0.413889	2.64789	0.0294281	1	FALSE	ENSDARG00000063706	51.6067	2334	phosphodiesterase 8B [Source:ZFIN;Acc:ZDB-GENE-091117-3]	4.74239	R122Pfs/+
slc25a5	-0.144554	10.082	0.0298339	1	FALSE	ENSDARG00000092553	50.4258	1116	solute carrier family 25 member 5 [Source:ZFIN;Acc:ZDB-GENE-020419-9]	4.71884	R122Pfs/+
clic3	0.598252	1.28155	0.0299979	1	FALSE	ENSDARG00000044776	41.3716	1779	chloride intracellular channel 3 [Source:ZFIN;Acc:ZDB-GENE-010507-2]	4.70941	R122Pfs/+
akap9	0.171997	8.54266	0.0300005	1	FALSE	ENSDARG00000079610	56.073	4220	A kinase (PRKA) anchor protein 9 [Source:ZFIN;Acc:ZDB-GENE-030131-7276]	4.70926	R122Pfs/+
cfap97	-0.178777	4.8635	0.0300009	1	FALSE	ENSDARG00000056381	44.1008	1924	cilia and flagella associated protein 97 [Source:ZFIN;Acc:ZDB-GENE-030131-9405]	4.70924	R122Pfs/+
slc46a1	-0.421878	1.70385	0.0300254	1	FALSE	ENSDARG00000026149	48.5052	1940	solute carrier family 46 member 1 [Source:ZFIN;Acc:ZDB-GENE-040426-1012]	4.70784	R122Pfs/+
gspt1	-0.142116	5.61225	0.0301393	1	FALSE	ENSDARG00000031048	44.4804	3248	G1 to S phase transition 1 [Source:ZFIN;Acc:ZDB-GENE-040822-36]	4.70133	R122Pfs/+
SYDE2	0.462782	2.8156	0.0301827	1	FALSE	ENSDARG00000099479	54.7685	2160	synapse defective Rho GTPase homolog 2 [Source:HGNC Symbol;Acc:HGNC:25841]	4.69886	R122Pfs/+
raph1a	0.215439	6.03189	0.0303823	1	FALSE	ENSDARG00000006301	51.9771	3167	Ras association (RalGDS/AF-6) and pleckstrin homology domains 1a [Source:ZFIN;Acc:ZDB-GENE-070912-156]	4.68753	R122Pfs/+
zfhx3	0.200448	7.60433	0.0304479	1	FALSE	ENSDARG00000103057	46.8197	16288	zinc finger homeobox 3 [Source:ZFIN;Acc:ZDB-GENE-030131-7577]	4.68382	R122Pfs/+
st8sia3	0.444696	2.3463	0.0305019	1	FALSE	ENSDARG00000045301	51.2424	1811	ST8 alpha-N-acetyl-neuraminide alpha-2,8-sialyltransferase 3 [Source:ZFIN;Acc:ZDB-GENE-060228-4]	4.68078	R122Pfs/+
zgc:113314	-1.06273	0.110897	0.0306175	1	FALSE	ENSDARG00000069453	37.0931	873	zgc:113314 [Source:ZFIN;Acc:ZDB-GENE-050913-19]	4.67428	R122Pfs/+
mapk1	-0.161643	6.29976	0.0306399	1	FALSE	ENSDARG00000027552	48.8714	1158	mitogen-activated protein kinase 1 [Source:ZFIN;Acc:ZDB-GENE-030722-2]	4.67303	R122Pfs/+
CABZ01088308.1	-1.14286	4.09759	0.0307392	1	FALSE	ENSDARG00000098090	49.2415	1512	NULL	4.66747	R122Pfs/+
lrmp	-0.271553	5.09187	0.0308065	1	FALSE	ENSDARG00000045574	47.6962	1069	lymphoid-restricted membrane protein [Source:ZFIN;Acc:ZDB-GENE-041210-152]	4.66371	R122Pfs/+
lsm1	-0.274681	3.08456	0.0308656	1	FALSE	ENSDARG00000043177	38.0849	919	LSM1, U6 small nuclear RNA associated [Source:ZFIN;Acc:ZDB-GENE-040801-68]	4.66042	R122Pfs/+
itgb1b	-0.832003	1.03079	0.030962	1	FALSE	ENSDARG00000104484	49.7761	1563	integrin, beta 1b [Source:ZFIN;Acc:ZDB-GENE-030909-10]	4.65507	R122Pfs/+
vasnb	0.405704	0.924118	0.0310376	1	FALSE	ENSDARG00000102565	44.3657	2964	vasorin b [Source:ZFIN;Acc:ZDB-GENE-110714-1]	4.65088	R122Pfs/+
vwa8	0.244891	4.26902	0.0311001	1	FALSE	ENSDARG00000078593	51.1963	5977	von Willebrand factor A domain containing 8 [Source:ZFIN;Acc:ZDB-GENE-070912-407]	4.64743	R122Pfs/+
pibf1	0.487503	2.56822	0.0311665	1	FALSE	ENSDARG00000013006	44.9695	2270	progesterone immunomodulatory binding factor 1 [Source:ZFIN;Acc:ZDB-GENE-040801-94]	4.64377	R122Pfs/+
ndor1	-0.213836	3.82589	0.0312399	1	FALSE	ENSDARG00000007429	48.5407	1953	NADPH dependent diflavin oxidoreductase 1 [Source:ZFIN;Acc:ZDB-GENE-040426-1555]	4.63973	R122Pfs/+
zgc:100920	0.604757	3.94254	0.0314543	1	FALSE	ENSDARG00000042961	38.5486	1502	zgc:100920 [Source:ZFIN;Acc:ZDB-GENE-040801-156]	4.628	R122Pfs/+
si:ch211-202n12.2	-1.80897	0.213082	0.0314908	1	FALSE	ENSDARG00000096665	44.1392	1638	si:ch211-202n12.2 [Source:ZFIN;Acc:ZDB-GENE-121214-12]	4.62601	R122Pfs/+
pidd1	0.837634	0.472291	0.0315641	1	FALSE	ENSDARG00000074626	55.4074	2363	p53-induced death domain protein 1 [Source:ZFIN;Acc:ZDB-GENE-081104-353]	4.62202	R122Pfs/+
SLC39A11	0.489469	1.10468	0.0316557	1	FALSE	ENSDARG00000098194	55.8315	948	solute carrier family 39 member 11 [Source:HGNC Symbol;Acc:HGNC:14463]	4.61705	R122Pfs/+
PHF21B	0.436768	1.10019	0.0316687	1	FALSE	ENSDARG00000109502	56.1742	1401	PHD finger protein 21B [Source:HGNC Symbol;Acc:HGNC:25161]	4.61634	R122Pfs/+
pgam1a	-0.171601	6.03997	0.0317719	1	FALSE	ENSDARG00000005423	44.0108	1115	phosphoglycerate mutase 1a [Source:ZFIN;Acc:ZDB-GENE-030131-1827]	4.61076	R122Pfs/+
AP3B2	0.256682	6.25841	0.0318182	1	FALSE	ENSDARG00000105296	51.5825	2970	adaptor related protein complex 3 subunit beta 2 [Source:HGNC Symbol;Acc:HGNC:567]	4.60827	R122Pfs/+
tnk1	-0.712528	1.01927	0.0318248	1	FALSE	ENSDARG00000069433	46.492	676	tyrosine kinase, non-receptor, 1 [Source:ZFIN;Acc:ZDB-GENE-030131-7427]	4.60791	R122Pfs/+
dcc	0.398908	2.24955	0.0319582	1	FALSE	ENSDARG00000104282	58.0556	3600	DCC netrin 1 receptor [Source:ZFIN;Acc:ZDB-GENE-011101-2]	4.60074	R122Pfs/+
rtkn2b	-0.638006	0.433383	0.0320494	1	FALSE	ENSDARG00000052903	40.9322	1770	rhotekin 2b [Source:ZFIN;Acc:ZDB-GENE-040912-64]	4.59585	R122Pfs/+
scamp5b	0.329729	3.18066	0.0322237	1	FALSE	ENSDARG00000040274	44.5458	1426	secretory carrier membrane protein 5b [Source:ZFIN;Acc:ZDB-GENE-120215-76]	4.58656	R122Pfs/+
mgll	-0.171452	7.48649	0.0323053	1	FALSE	ENSDARG00000036820	40.5963	2616	monoglyceride lipase [Source:ZFIN;Acc:ZDB-GENE-031006-9]	4.58222	R122Pfs/+
pgam1b	-0.149494	9.03166	0.0324055	1	FALSE	ENSDARG00000014068	43.7476	2615	phosphoglycerate mutase 1b [Source:ZFIN;Acc:ZDB-GENE-030131-5376]	4.57692	R122Pfs/+
sec16b	0.524099	0.936714	0.0325546	1	FALSE	ENSDARG00000099554	47.1466	2681	SEC16 homolog B, endoplasmic reticulum export factor [Source:ZFIN;Acc:ZDB-GENE-050208-274]	4.56905	R122Pfs/+
nufip2	-0.191336	6.44939	0.0327099	1	FALSE	ENSDARG00000069066	42.6285	3093	nuclear FMR1 interacting protein 2 [Source:ZFIN;Acc:ZDB-GENE-041111-7]	4.5609	R122Pfs/+
si:ch211-117c9.1	0.721903	0.394201	0.0327622	1	FALSE	ENSDARG00000090179	49.5763	944	si:ch211-117c9.1 [Source:ZFIN;Acc:ZDB-GENE-110411-282]	4.55816	R122Pfs/+
bbc3	0.342155	3.12373	0.0328354	1	FALSE	ENSDARG00000069282	38.9706	3808	BCL2 binding component 3 [Source:ZFIN;Acc:ZDB-GENE-070119-4]	4.55434	R122Pfs/+
si:ch211-57m13.8	0.674469	-0.134307	0.0331854	1	FALSE	ENSDARG00000078271	46.8174	3095	si:ch211-57m13.8 [Source:ZFIN;Acc:ZDB-GENE-110411-238]	4.53619	R122Pfs/+
igflr1	-1.54923	0.419861	0.0332118	1	FALSE	ENSDARG00000091650	43.4295	1248	IGF-like family receptor 1 [Source:ZFIN;Acc:ZDB-GENE-121211-3]	4.53483	R122Pfs/+
zgc:136864	-0.416927	4.36076	0.033217	1	FALSE	ENSDARG00000059816	40.768	951	zgc:136864 [Source:ZFIN;Acc:ZDB-GENE-060331-129]	4.53456	R122Pfs/+
sorbs2a	0.254808	3.49258	0.0332913	1	FALSE	ENSDARG00000003046	50.8918	4037	sorbin and SH3 domain containing 2a [Source:ZFIN;Acc:ZDB-GENE-070308-2]	4.53074	R122Pfs/+
gdf3	0.685186	4.97344	0.0333175	1	FALSE	ENSDARG00000037995	43.5001	1255	growth differentiation factor 3 [Source:ZFIN;Acc:ZDB-GENE-980526-389]	4.52939	R122Pfs/+
itcha	0.225659	4.63601	0.0333209	1	FALSE	ENSDARG00000074903	49.6085	1980	itchy E3 ubiquitin protein ligase a [Source:ZFIN;Acc:ZDB-GENE-120919-4]	4.52921	R122Pfs/+
kmt2a	0.214163	6.94078	0.0333972	1	FALSE	ENSDARG00000004537	48.4551	13399	lysine (K)-specific methyltransferase 2A [Source:ZFIN;Acc:ZDB-GENE-080521-3]	4.5253	R122Pfs/+
ugdh	-0.385431	2.92405	0.0334692	1	FALSE	ENSDARG00000019838	44.5878	2093	UDP-glucose 6-dehydrogenase [Source:ZFIN;Acc:ZDB-GENE-011022-1]	4.52162	R122Pfs/+
cnstb	0.371536	2.66869	0.0336653	1	FALSE	ENSDARG00000042759	45.981	1002	consortin, connexin sorting protein b [Source:ZFIN;Acc:ZDB-GENE-041001-189]	4.51162	R122Pfs/+
zgc:175284	0.379918	3.54668	0.0336915	1	FALSE	ENSDARG00000078159	43.5272	1333	zgc:175284 [Source:ZFIN;Acc:ZDB-GENE-080219-49]	4.51029	R122Pfs/+
aamdc	-0.381316	3.07808	0.0337317	1	FALSE	ENSDARG00000103957	38.8776	980	adipogenesis associated, Mth938 domain containing [Source:ZFIN;Acc:ZDB-GENE-050522-64]	4.50825	R122Pfs/+
slit2	0.170737	5.09993	0.0338395	1	FALSE	ENSDARG00000004246	43.1719	8649	slit homolog 2 (Drosophila) [Source:ZFIN;Acc:ZDB-GENE-010306-3]	4.50279	R122Pfs/+
si:dkey-88e18.8	0.298558	3.3125	0.0338804	1	FALSE	ENSDARG00000100256	46.4536	7712	si:dkey-88e18.8 [Source:ZFIN;Acc:ZDB-GENE-141216-191]	4.50073	R122Pfs/+
sqor	-0.197456	3.89651	0.0339083	1	FALSE	ENSDARG00000017034	47.1294	903	sulfide quinone oxidoreductase [Source:ZFIN;Acc:ZDB-GENE-050417-436]	4.49932	R122Pfs/+
gorasp1b	-0.964349	0.180672	0.0340449	1	FALSE	ENSDARG00000101928	47.5965	1269	golgi reassembly stacking protein 1b [Source:ZFIN;Acc:ZDB-GENE-141212-318]	4.49245	R122Pfs/+
si:ch211-178n15.1	-0.560737	1.10457	0.0340902	1	FALSE	ENSDARG00000097617	43.0371	5041	si:ch211-178n15.1 [Source:ZFIN;Acc:ZDB-GENE-131121-24]	4.49017	R122Pfs/+
cryba1a	0.580573	0.553646	0.0340925	1	FALSE	ENSDARG00000041141	51.1774	961	crystallin, beta A1a [Source:ZFIN;Acc:ZDB-GENE-040718-107]	4.49006	R122Pfs/+
cacna1aa	0.216946	7.16223	0.0341092	1	FALSE	ENSDARG00000037905	50.6623	5851	calcium channel, voltage-dependent, P/Q type, alpha 1A subunit, a [Source:ZFIN;Acc:ZDB-GENE-040724-26]	4.48922	R122Pfs/+
ches1	0.311484	3.71665	0.0342008	1	FALSE	ENSDARG00000043553	53.4022	1742	checkpoint suppressor 1 [Source:ZFIN;Acc:ZDB-GENE-040217-1]	4.48464	R122Pfs/+
si:ch211-71m22.1	-0.601898	1.03065	0.034279	1	FALSE	ENSDARG00000058638	36.8527	2068	si:ch211-71m22.1 [Source:ZFIN;Acc:ZDB-GENE-070705-193]	4.48074	R122Pfs/+
kaznb	0.198671	5.93524	0.0344676	1	FALSE	ENSDARG00000006601	51.2485	2171	kazrin, periplakin interacting protein b [Source:ZFIN;Acc:ZDB-GENE-061215-31]	4.47136	R122Pfs/+
cxcr3.3	-0.694785	0.0448056	0.0344949	1	FALSE	ENSDARG00000070669	38.5835	4038	chemokine (C-X-C motif) receptor 3, tandem duplicate 3 [Source:ZFIN;Acc:ZDB-GENE-100922-34]	4.47	R122Pfs/+
jph3	0.18814	6.27372	0.0345387	1	FALSE	ENSDARG00000102204	50.8205	3839	junctophilin 3 [Source:ZFIN;Acc:ZDB-GENE-060503-415]	4.46783	R122Pfs/+
frmpd1b	0.204138	6.49328	0.0346232	1	FALSE	ENSDARG00000089009	45.8004	4929	FERM and PDZ domain containing 1b [Source:ZFIN;Acc:ZDB-GENE-140328-1]	4.46366	R122Pfs/+
vwa1	-0.255718	4.52529	0.0347027	1	FALSE	ENSDARG00000075468	46.5843	1357	von Willebrand factor A domain containing 1 [Source:ZFIN;Acc:ZDB-GENE-030131-5921]	4.45975	R122Pfs/+
ctsk	-0.601557	0.993315	0.0347437	1	FALSE	ENSDARG00000040251	43.4341	2018	cathepsin K [Source:ZFIN;Acc:ZDB-GENE-001205-4]	4.45773	R122Pfs/+
zgc:100829	-0.470005	1.34671	0.0347716	1	FALSE	ENSDARG00000015557	45.9389	1132	zgc:100829 [Source:ZFIN;Acc:ZDB-GENE-040801-54]	4.45636	R122Pfs/+
igsf5b	0.907724	0.656757	0.0347911	1	FALSE	ENSDARG00000090953	42.0963	3521	immunoglobulin superfamily, member 5b [Source:ZFIN;Acc:ZDB-GENE-130530-1011]	4.4554	R122Pfs/+
dctn4	0.218873	8.08599	0.0348763	1	FALSE	ENSDARG00000023988	49.2876	1061	dynactin 4 [Source:ZFIN;Acc:ZDB-GENE-050417-306]	4.45122	R122Pfs/+
mtcl1	0.307719	4.43466	0.0350834	1	FALSE	ENSDARG00000091408	43.9145	3229	microtubule crosslinking factor 1 [Source:ZFIN;Acc:ZDB-GENE-120508-3]	4.44111	R122Pfs/+
sts	-0.570263	0.912143	0.0351718	1	FALSE	ENSDARG00000053241	43.9089	1847	steroid sulfatase (microsomal), isozyme S [Source:ZFIN;Acc:ZDB-GENE-030717-5]	4.43682	R122Pfs/+
xrcc6	-0.216648	3.83015	0.0352967	1	FALSE	ENSDARG00000071551	44.3896	2228	X-ray repair complementing defective repair in Chinese hamster cells 6 [Source:ZFIN;Acc:ZDB-GENE-030131-6420]	4.43076	R122Pfs/+
si:dkey-244a7.1	-0.845662	0.0437858	0.0352992	1	FALSE	ENSDARG00000097368	37.7395	1044	si:dkey-244a7.1 [Source:ZFIN;Acc:ZDB-GENE-131121-581]	4.43064	R122Pfs/+
adam15	0.292105	3.69443	0.0354808	1	FALSE	ENSDARG00000089213	46.344	4814	ADAM metallopeptidase domain 15 [Source:ZFIN;Acc:ZDB-GENE-070809-4]	4.42189	R122Pfs/+
CU469420.2	0.829938	0.00220092	0.0354839	1	FALSE	ENSDARG00000090957	49.7264	1645	NULL	4.42173	R122Pfs/+
tax1bp3	-0.316023	2.27897	0.0355047	1	FALSE	ENSDARG00000059177	41.0483	950	Tax1 (human T-cell leukemia virus type I) binding protein 3 [Source:ZFIN;Acc:ZDB-GENE-040426-2830]	4.42073	R122Pfs/+
zgc:194285	-0.359092	2.53809	0.0355099	1	FALSE	ENSDARG00000078423	42.0945	974	zgc:194285 [Source:ZFIN;Acc:ZDB-GENE-081022-97]	4.42049	R122Pfs/+
dock10	0.178694	5.22749	0.0355251	1	FALSE	ENSDARG00000075327	46.36	1416	dedicator of cytokinesis 10 [Source:ZFIN;Acc:ZDB-GENE-130530-773]	4.41976	R122Pfs/+
ulk1a	-0.459617	2.35135	0.0355832	1	FALSE	ENSDARG00000062518	48.5334	1528	unc-51 like autophagy activating kinase 1a [Source:ZFIN;Acc:ZDB-GENE-080723-31]	4.41697	R122Pfs/+
si:ch211-166g5.4	0.285703	3.39417	0.0355974	1	FALSE	ENSDARG00000063555	52.8171	1660	si:ch211-166g5.4 [Source:ZFIN;Acc:ZDB-GENE-121214-319]	4.41629	R122Pfs/+
rps5	-0.194233	7.77769	0.035617	1	FALSE	ENSDARG00000043453	51.1757	723	ribosomal protein S5 [Source:ZFIN;Acc:ZDB-GENE-020419-12]	4.41535	R122Pfs/+
loxhd1a	0.836689	0.114652	0.0357213	1	FALSE	ENSDARG00000094738	49.2467	6204	lipoxygenase homology domains 1a [Source:ZFIN;Acc:ZDB-GENE-091112-20]	4.41036	R122Pfs/+
sppl2	0.602613	5.28464	0.0358094	1	FALSE	ENSDARG00000030448	43.6689	2851	signal peptide peptidase-like 2 [Source:ZFIN;Acc:ZDB-GENE-030131-4265]	4.40616	R122Pfs/+
grinab	-0.224186	4.49009	0.0359258	1	FALSE	ENSDARG00000052746	47.4351	1657	glutamate receptor, ionotropic, N-methyl D-aspartate-associated protein 1b (glutamate binding) [Source:ZFIN;Acc:ZDB-GENE-040426-1367]	4.40062	R122Pfs/+
rph3aa	0.652561	-0.298453	0.0361845	1	FALSE	ENSDARG00000063436	43.3048	351	rabphilin 3A homolog (mouse), a [Source:ZFIN;Acc:ZDB-GENE-090706-2]	4.38839	R122Pfs/+
nup188	-0.415181	4.95527	0.0362165	1	FALSE	ENSDARG00000030022	52.5293	5199	nucleoporin 188 [Source:ZFIN;Acc:ZDB-GENE-030131-7184]	4.38688	R122Pfs/+
stn1	-0.662248	3.31977	0.0362297	1	FALSE	ENSDARG00000007734	44.0134	1495	STN1 subunit of CST complex [Source:ZFIN;Acc:ZDB-GENE-040426-1390]	4.38626	R122Pfs/+
grm1b	0.407715	4.98128	0.036287	1	FALSE	ENSDARG00000098320	51.1275	2173	glutamate receptor, metabotropic 1b [Source:ZFIN;Acc:ZDB-GENE-090821-3]	4.38356	R122Pfs/+
fkbp14	-0.863674	-0.0143994	0.0362943	1	FALSE	ENSDARG00000040695	38.8711	1249	FKBP prolyl isomerase 14 [Source:ZFIN;Acc:ZDB-GENE-040801-210]	4.38322	R122Pfs/+
CZQB01146713.1	0.601922	0.651882	0.0365247	1	FALSE	ENSDARG00000111699	52.9101	378	NULL	4.37244	R122Pfs/+
dnajc16l	-0.124631	6.08846	0.0365976	1	FALSE	ENSDARG00000060725	43.9901	2825	DnaJ (Hsp40) homolog, subfamily C, member 16 like [Source:ZFIN;Acc:ZDB-GENE-130530-696]	4.36904	R122Pfs/+
bag4	0.213728	4.06519	0.0366786	1	FALSE	ENSDARG00000043179	46.6454	1878	BCL2 associated athanogene 4 [Source:ZFIN;Acc:ZDB-GENE-030131-5484]	4.36527	R122Pfs/+
si:dkey-253d23.9	0.765967	0.92266	0.0367189	1	FALSE	ENSDARG00000074820	39.5706	978	si:dkey-253d23.9 [Source:ZFIN;Acc:ZDB-GENE-050208-648]	4.3634	R122Pfs/+
nckap5l	0.208694	4.76519	0.0368111	1	FALSE	ENSDARG00000079148	42.5743	5252	NCK-associated protein 5-like [Source:ZFIN;Acc:ZDB-GENE-090313-304]	4.35913	R122Pfs/+
rbm14a	0.182035	5.54547	0.0368753	1	FALSE	ENSDARG00000012723	47.3712	1893	RNA binding motif protein 14a [Source:ZFIN;Acc:ZDB-GENE-050522-496]	4.35616	R122Pfs/+
si:ch211-39a7.1	0.453221	2.60199	0.0368802	1	FALSE	ENSDARG00000037427	51.0099	1362	si:ch211-39a7.1 [Source:ZFIN;Acc:ZDB-GENE-060503-606]	4.35593	R122Pfs/+
ldlra	-0.560285	0.792807	0.036927	1	FALSE	ENSDARG00000029476	44.0096	3756	low density lipoprotein receptor a [Source:ZFIN;Acc:ZDB-GENE-031217-1]	4.35377	R122Pfs/+
zgc:174944	1.11995	0.364531	0.0369661	1	FALSE	ENSDARG00000099825	46.5849	3382	zgc:174944 [Source:ZFIN;Acc:ZDB-GENE-080207-2]	4.35197	R122Pfs/+
pcnt	0.186977	5.39547	0.0373578	1	FALSE	ENSDARG00000033012	50.2877	13210	pericentrin [Source:ZFIN;Acc:ZDB-GENE-030829-26]	4.33403	R122Pfs/+
tcf20	0.161036	7.67849	0.0373593	1	FALSE	ENSDARG00000078348	50.2744	4738	transcription factor 20 [Source:ZFIN;Acc:ZDB-GENE-110411-97]	4.33396	R122Pfs/+
ralgps1	0.277641	5.94108	0.0374824	1	FALSE	ENSDARG00000068370	46.0014	2776	Ral GEF with PH domain and SH3 binding motif 1 [Source:ZFIN;Acc:ZDB-GENE-070720-16]	4.32836	R122Pfs/+
lmcd1	-0.333083	2.66416	0.0377618	1	FALSE	ENSDARG00000002002	49.1111	1125	LIM and cysteine-rich domains 1 [Source:ZFIN;Acc:ZDB-GENE-040426-1067]	4.31572	R122Pfs/+
fgd5a	-0.389808	3.68749	0.0377833	1	FALSE	ENSDARG00000088801	41.7111	8901	FYVE, RhoGEF and PH domain containing 5a [Source:ZFIN;Acc:ZDB-GENE-090428-3]	4.31475	R122Pfs/+
rnf166	0.417311	1.3101	0.0377981	1	FALSE	ENSDARG00000089538	51.3032	729	ring finger protein 166 [Source:ZFIN;Acc:ZDB-GENE-061121-1]	4.31408	R122Pfs/+
nphp4	0.247524	3.39734	0.0380434	1	FALSE	ENSDARG00000069014	50.8356	2680	nephronophthisis 4 [Source:ZFIN;Acc:ZDB-GENE-060503-715]	4.30308	R122Pfs/+
zgc:113423	0.326616	2.60741	0.0380861	1	FALSE	ENSDARG00000058978	47.6108	2323	zgc:113423 [Source:ZFIN;Acc:ZDB-GENE-050913-14]	4.30117	R122Pfs/+
fam222bb	0.216741	5.18273	0.0383514	1	FALSE	ENSDARG00000078578	46.2977	5186	family with sequence similarity 222 member Bb [Source:ZFIN;Acc:ZDB-GENE-110419-4]	4.28937	R122Pfs/+
eogt	-0.454434	1.11511	0.0384288	1	FALSE	ENSDARG00000022853	47.7672	1993	EGF domain-specific O-linked N-acetylglucosamine (GlcNAc) transferase [Source:ZFIN;Acc:ZDB-GENE-120813-8]	4.28594	R122Pfs/+
xylt2	0.387281	2.08188	0.0385361	1	FALSE	ENSDARG00000059557	55.2458	2726	xylosyltransferase II [Source:ZFIN;Acc:ZDB-GENE-081022-125]	4.2812	R122Pfs/+
dlgap2b	0.465801	2.2639	0.0386179	1	FALSE	ENSDARG00000076070	45.9394	3103	discs, large (Drosophila) homolog-associated protein 2b [Source:ZFIN;Acc:ZDB-GENE-040724-191]	4.2776	R122Pfs/+
tmem184c	-0.224357	4.92736	0.0387684	1	FALSE	ENSDARG00000078789	40.0299	3350	transmembrane protein 184C [Source:ZFIN;Acc:ZDB-GENE-090312-89]	4.27099	R122Pfs/+
tubgcp4	-0.143271	5.33504	0.0388499	1	FALSE	ENSDARG00000005374	42.455	3185	tubulin, gamma complex associated protein 4 [Source:ZFIN;Acc:ZDB-GENE-081022-124]	4.26742	R122Pfs/+
zgc:64189	-0.664048	3.56261	0.0388754	1	FALSE	ENSDARG00000033501	61.4729	2933	zgc:64189 [Source:ZFIN;Acc:ZDB-GENE-040426-1397]	4.26631	R122Pfs/+
ciz1b	-0.279988	2.72872	0.0388957	1	FALSE	ENSDARG00000089461	46.3057	1976	cdkn1a interacting zinc finger protein 1b [Source:ZFIN;Acc:ZDB-GENE-040426-2933]	4.26542	R122Pfs/+
tbc1d9	0.183702	5.95813	0.0389588	1	FALSE	ENSDARG00000059900	51.6208	4072	TBC1 domain family, member 9 (with GRAM domain) [Source:ZFIN;Acc:ZDB-GENE-060810-33]	4.26266	R122Pfs/+
hsp70l	0.66454	3.60765	0.0390092	1	FALSE	ENSDARG00000055723	50.4344	2302	heat shock cognate 70-kd protein, like [Source:ZFIN;Acc:ZDB-GENE-050321-1]	4.26047	R122Pfs/+
scfd1	-0.151973	5.24659	0.0391378	1	FALSE	ENSDARG00000000779	46.3748	2124	sec1 family domain containing 1 [Source:ZFIN;Acc:ZDB-GENE-030116-3]	4.25487	R122Pfs/+
dynlt1	0.22944	5.52292	0.0392373	1	FALSE	ENSDARG00000045909	48.6429	700	dynein, light chain, Tctex-type 1 [Source:ZFIN;Acc:ZDB-GENE-041210-9]	4.25057	R122Pfs/+
atad1b	-0.223233	4.00136	0.0393072	1	FALSE	ENSDARG00000056609	45.8022	1203	ATPase family AAA domain containing 1b [Source:ZFIN;Acc:ZDB-GENE-030616-44]	4.24754	R122Pfs/+
myhz1.1	0.964103	0.943201	0.039315	1	FALSE	ENSDARG00000102414	49.3562	4893	myosin, heavy polypeptide 1.1, skeletal muscle [Source:ZFIN;Acc:ZDB-GENE-000322-5]	4.2472	R122Pfs/+
si:dkey-231j24.3	0.321991	3.87613	0.039384	1	FALSE	ENSDARG00000095819	45.1888	3284	si:dkey-231j24.3 [Source:ZFIN;Acc:ZDB-GENE-030131-8217]	4.24422	R122Pfs/+
pdgfba	0.260997	2.83909	0.0395892	1	FALSE	ENSDARG00000086778	47.4022	1736	platelet-derived growth factor beta polypeptide a [Source:ZFIN;Acc:ZDB-GENE-050208-525]	4.2354	R122Pfs/+
lyrm1	0.256312	3.97757	0.0396545	1	FALSE	ENSDARG00000026281	42.4662	1517	LYR motif containing 1 [Source:ZFIN;Acc:ZDB-GENE-040718-210]	4.23261	R122Pfs/+
itm2cb	-0.243028	7.99535	0.0397781	1	FALSE	ENSDARG00000039650	43.4033	1857	integral membrane protein 2Cb [Source:ZFIN;Acc:ZDB-GENE-030131-7806]	4.22732	R122Pfs/+
rnf38	0.246417	4.66584	0.039868	1	FALSE	ENSDARG00000062055	55.0666	1986	ring finger protein 38 [Source:ZFIN;Acc:ZDB-GENE-030131-8693]	4.22349	R122Pfs/+
si:ch211-198k9.6	-0.731178	3.85379	0.0399622	1	FALSE	ENSDARG00000069804	52.1676	1105	si:ch211-198k9.6 [Source:ZFIN;Acc:ZDB-GENE-090312-4]	4.21949	R122Pfs/+
angptl2a	0.583445	-0.15563	0.0399788	1	FALSE	ENSDARG00000024030	40.8198	3513	angiopoietin-like 2a [Source:ZFIN;Acc:ZDB-GENE-080721-15]	4.21878	R122Pfs/+
mif4gda	-0.370465	2.31217	0.0399916	1	FALSE	ENSDARG00000102080	41.022	1324	MIF4G domain containing a [Source:ZFIN;Acc:ZDB-GENE-040426-1382]	4.21824	R122Pfs/+
tnnc2	0.622964	1.58267	0.0400444	1	FALSE	ENSDARG00000070835	46.7788	1219	troponin C type 2 (fast) [Source:ZFIN;Acc:ZDB-GENE-000322-2]	4.216	R122Pfs/+
znfl1c	2.2134	-0.178758	0.040176	1	FALSE	ENSDARG00000074359	40.5556	2160	zinc finger-like gene 1c [Source:ZFIN;Acc:ZDB-GENE-110131-4]	4.21044	R122Pfs/+
rabgef1l	0.263621	3.0408	0.0404235	1	FALSE	ENSDARG00000015968	49.3558	582	RAB guanine nucleotide exchange factor (GEF) 1, like [Source:ZFIN;Acc:ZDB-GENE-040426-813]	4.20002	R122Pfs/+
szrd1	-0.172399	5.36908	0.0405422	1	FALSE	ENSDARG00000056338	44.6967	1410	SUZ RNA binding domain containing 1 [Source:ZFIN;Acc:ZDB-GENE-050522-55]	4.19505	R122Pfs/+
fam124b	0.464679	1.48898	0.0405943	1	FALSE	ENSDARG00000087489	54.2541	1716	family with sequence similarity 124B [Source:ZFIN;Acc:ZDB-GENE-130327-1]	4.19287	R122Pfs/+
zbtb37	0.220404	3.15184	0.0407328	1	FALSE	ENSDARG00000042689	53.8314	1566	zinc finger and BTB domain containing 37 [Source:ZFIN;Acc:ZDB-GENE-050208-621]	4.1871	R122Pfs/+
ric8b	0.286059	3.72113	0.040779	1	FALSE	ENSDARG00000005972	48	1211	RIC8 guanine nucleotide exchange factor B [Source:ZFIN;Acc:ZDB-GENE-030131-6435]	4.18517	R122Pfs/+
arhgap44	0.270033	4.46134	0.0407824	1	FALSE	ENSDARG00000104549	55.6285	2057	Rho GTPase activating protein 44 [Source:ZFIN;Acc:ZDB-GENE-120206-2]	4.18503	R122Pfs/+
fndc5a	0.339934	1.55919	0.0408102	1	FALSE	ENSDARG00000069739	52.8736	827	fibronectin type III domain containing 5a [Source:ZFIN;Acc:ZDB-GENE-061207-40]	4.18388	R122Pfs/+
rgl1	0.329562	3.88822	0.0412005	1	FALSE	ENSDARG00000005989	47.4988	2637	ral guanine nucleotide dissociation stimulator-like 1 [Source:ZFIN;Acc:ZDB-GENE-040426-1816]	4.16775	R122Pfs/+
coq6	-0.288617	4.56371	0.0412813	1	FALSE	ENSDARG00000060380	42.5414	1906	coenzyme Q6 monooxygenase [Source:ZFIN;Acc:ZDB-GENE-060825-297]	4.16443	R122Pfs/+
nlrx1	0.198265	4.07757	0.0413429	1	FALSE	ENSDARG00000073724	47.1426	2996	NLR family member X1 [Source:ZFIN;Acc:ZDB-GENE-071119-3]	4.1619	R122Pfs/+
zbtb43	-0.67783	0.0376538	0.0413789	1	FALSE	ENSDARG00000045983	52.292	1418	zinc finger and BTB domain containing 43 [Source:ZFIN;Acc:ZDB-GENE-060526-378]	4.16043	R122Pfs/+
exoc2	-0.129519	5.86896	0.0414064	1	FALSE	ENSDARG00000055610	47.962	797	exocyst complex component 2 [Source:ZFIN;Acc:ZDB-GENE-040426-1160]	4.15931	R122Pfs/+
alcamb	-0.345205	2.66765	0.0414714	1	FALSE	ENSDARG00000058538	41.553	3078	activated leukocyte cell adhesion molecule b [Source:ZFIN;Acc:ZDB-GENE-030131-1768]	4.15665	R122Pfs/+
si:ch211-203d1.3	-0.169372	4.81729	0.0415172	1	FALSE	ENSDARG00000079591	39.4621	6358	si:ch211-203d1.3 [Source:ZFIN;Acc:ZDB-GENE-160113-15]	4.15478	R122Pfs/+
zgc:171489	-0.540581	0.394734	0.0416966	1	FALSE	ENSDARG00000052300	49.8559	1735	zgc:171489 [Source:ZFIN;Acc:ZDB-GENE-080303-25]	4.14748	R122Pfs/+
impa1	-0.260916	4.15323	0.0417292	1	FALSE	ENSDARG00000003517	43.6991	965	inositol monophosphatase 1 [Source:ZFIN;Acc:ZDB-GENE-040718-245]	4.14615	R122Pfs/+
st3gal4	-0.53471	1.46714	0.0418663	1	FALSE	ENSDARG00000041006	46.6351	1902	ST3 beta-galactoside alpha-2,3-sialyltransferase 4 [Source:ZFIN;Acc:ZDB-GENE-050309-174]	4.1406	R122Pfs/+
lrba	0.159482	5.51126	0.0418723	1	FALSE	ENSDARG00000031108	48.0322	5550	LPS-responsive vesicle trafficking, beach and anchor containing [Source:ZFIN;Acc:ZDB-GENE-090311-19]	4.14036	R122Pfs/+
zgc:110239	0.231114	4.52538	0.0419895	1	FALSE	ENSDARG00000077664	45.7463	1963	zgc:110239 [Source:ZFIN;Acc:ZDB-GENE-050417-107]	4.13563	R122Pfs/+
SORCS3	0.297609	3.51102	0.0420347	1	FALSE	ENSDARG00000103535	40.0829	6993	sortilin related VPS10 domain containing receptor 3 [Source:HGNC Symbol;Acc:HGNC:16699]	4.13381	R122Pfs/+
slc6a8	0.35321	4.61874	0.0421336	1	FALSE	ENSDARG00000043646	51.0818	2126	solute carrier family 6 member 8 [Source:ZFIN;Acc:ZDB-GENE-071024-2]	4.12983	R122Pfs/+
rpgrip1l	0.24563	4.06883	0.0421788	1	FALSE	ENSDARG00000051754	46.2828	6235	RPGRIP1 like [Source:ZFIN;Acc:ZDB-GENE-081104-81]	4.12801	R122Pfs/+
ubc	-0.116909	10.5616	0.0422518	1	FALSE	ENSDARG00000102632	51.8207	1785	ubiquitin C [Source:ZFIN;Acc:ZDB-GENE-061110-88]	4.12509	R122Pfs/+
si:dkey-20i20.3	0.885487	1.04924	0.0422559	1	FALSE	ENSDARG00000092246	42.8415	915	si:dkey-20i20.3 [Source:ZFIN;Acc:ZDB-GENE-060503-623]	4.12492	R122Pfs/+
krcp	-0.693283	0.00099613	0.042283	1	FALSE	ENSDARG00000040224	43.2351	2646	kelch repeat-containing protein [Source:ZFIN;Acc:ZDB-GENE-030131-2126]	4.12384	R122Pfs/+
rcor3	0.257894	3.32471	0.0422956	1	FALSE	ENSDARG00000004502	54.7887	1869	REST corepressor 3 [Source:ZFIN;Acc:ZDB-GENE-050208-371]	4.12334	R122Pfs/+
psip1a	-0.217976	3.55824	0.0427286	1	FALSE	ENSDARG00000104710	38.0862	1578	PC4 and SFRS1 interacting protein 1a [Source:ZFIN;Acc:ZDB-GENE-050522-104]	4.10611	R122Pfs/+
gsk3bb	0.354434	2.1738	0.0431085	1	FALSE	ENSDARG00000052468	51.2441	844	glycogen synthase kinase 3 beta, genome duplicate b [Source:ZFIN;Acc:ZDB-GENE-090312-2]	4.09114	R122Pfs/+
rmdn2	0.350903	1.92741	0.0431356	1	FALSE	ENSDARG00000078761	44.0869	1243	regulator of microtubule dynamics 2 [Source:ZFIN;Acc:ZDB-GENE-111223-1]	4.09008	R122Pfs/+
ifrd1	-0.149908	7.38856	0.0432226	1	FALSE	ENSDARG00000068708	43.1937	737	interferon-related developmental regulator 1 [Source:ZFIN;Acc:ZDB-GENE-030131-6132]	4.08668	R122Pfs/+
hs3st2	0.29436	2.82162	0.0433208	1	FALSE	ENSDARG00000059616	49.9565	1149	heparan sulfate (glucosamine) 3-O-sulfotransferase 2 [Source:ZFIN;Acc:ZDB-GENE-070202-7]	4.08284	R122Pfs/+
CABZ01077220.2	0.690291	2.72946	0.0433356	1	FALSE	ENSDARG00000116833	33.7574	5738	uncharacterized LOC110438269 [Source:NCBI gene;Acc:110438269]	4.08226	R122Pfs/+
LHX3	-1.92581	-0.163904	0.0433595	1	FALSE	ENSDARG00000003803	57.0175	1197	LIM homeobox 3 [Source:HGNC Symbol;Acc:HGNC:6595]	4.08133	R122Pfs/+
lmnl3	-0.226384	3.99389	0.0433627	1	FALSE	ENSDARG00000007751	49.7011	4266	lamin L3 [Source:ZFIN;Acc:ZDB-GENE-020424-4]	4.08121	R122Pfs/+
hbegfb	-0.549693	0.92227	0.043365	1	FALSE	ENSDARG00000031246	41.3678	1651	heparin-binding EGF-like growth factor b [Source:ZFIN;Acc:ZDB-GENE-070820-6]	4.08112	R122Pfs/+
gli2b	0.447598	1.71905	0.0433949	1	FALSE	ENSDARG00000020884	53.7362	3988	GLI family zinc finger 2b [Source:ZFIN;Acc:ZDB-GENE-050523-1]	4.07995	R122Pfs/+
mrm3a	0.374389	1.22673	0.0433958	1	FALSE	ENSDARG00000016543	48.7591	1370	mitochondrial rRNA methyltransferase 3a [Source:ZFIN;Acc:ZDB-GENE-050417-184]	4.07992	R122Pfs/+
si:dkey-82o10.4	-0.322242	2.22602	0.0436548	1	FALSE	ENSDARG00000101526	49.0182	688	si:dkey-82o10.4 [Source:ZFIN;Acc:ZDB-GENE-141222-46]	4.06986	R122Pfs/+
ikzf4	0.22021	3.66684	0.0436938	1	FALSE	ENSDARG00000037068	55.1034	1152	IKAROS family zinc finger 4 [Source:ZFIN;Acc:ZDB-GENE-180319-1]	4.06836	R122Pfs/+
arl6	-0.192338	5.60385	0.0437086	1	FALSE	ENSDARG00000032056	37.2536	1457	ADP-ribosylation factor-like 6 [Source:ZFIN;Acc:ZDB-GENE-041219-2]	4.06778	R122Pfs/+
zfhx4	0.176547	7.56462	0.0437446	1	FALSE	ENSDARG00000075542	44.7355	14414	zinc finger homeobox 4 [Source:ZFIN;Acc:ZDB-GENE-070530-3]	4.06639	R122Pfs/+
smpd4	-0.209204	3.63157	0.0437783	1	FALSE	ENSDARG00000020730	44.6128	2374	sphingomyelin phosphodiesterase 4 [Source:ZFIN;Acc:ZDB-GENE-040426-2672]	4.06509	R122Pfs/+
rnpepl1	-0.497458	1.96109	0.0437935	1	FALSE	ENSDARG00000007813	45.0431	6032	arginyl aminopeptidase like 1 [Source:ZFIN;Acc:ZDB-GENE-030131-5522]	4.06451	R122Pfs/+
CR753886.1	-0.379523	1.46578	0.0439209	1	FALSE	ENSDARG00000090548	36.2757	5687	GTPase IMAP family member 4 [Source:NCBI gene;Acc:793765]	4.0596	R122Pfs/+
si:ch73-290k24.5	0.31879	4.51075	0.043967	1	FALSE	ENSDARG00000076310	45.821	4068	si:ch73-290k24.5 [Source:ZFIN;Acc:ZDB-GENE-110411-284]	4.05783	R122Pfs/+
pnpla3	-0.353804	1.59336	0.0439701	1	FALSE	ENSDARG00000102020	49.2332	1891	patatin-like phospholipase domain containing 3 [Source:ZFIN;Acc:ZDB-GENE-040718-27]	4.05771	R122Pfs/+
smyd1a	0.576802	0.685131	0.0440301	1	FALSE	ENSDARG00000009280	42.7645	4008	SET and MYND domain containing 1a [Source:ZFIN;Acc:ZDB-GENE-030131-9825]	4.05541	R122Pfs/+
pelp1	0.131188	6.64545	0.0441438	1	FALSE	ENSDARG00000079313	50.1343	4095	proline, glutamate and leucine rich protein 1 [Source:ZFIN;Acc:ZDB-GENE-140106-164]	4.05105	R122Pfs/+
rasip1	-0.784997	0.837656	0.0442225	1	FALSE	ENSDARG00000074829	52.4077	3292	Ras interacting protein 1 [Source:ZFIN;Acc:ZDB-GENE-120403-3]	4.04805	R122Pfs/+
tsfm	-0.189907	3.75386	0.044234	1	FALSE	ENSDARG00000060748	43.7411	922	Ts translation elongation factor, mitochondrial [Source:ZFIN;Acc:ZDB-GENE-061215-17]	4.04761	R122Pfs/+
hsp70.2	0.265487	3.11606	0.0442728	1	FALSE	ENSDARG00000092362	49.501	1754	heat shock cognate 70-kd protein, tandem duplicate 2 [Source:ZFIN;Acc:ZDB-GENE-110405-1]	4.04613	R122Pfs/+
adamts5	0.429943	0.890132	0.0443132	1	FALSE	ENSDARG00000100307	57.9247	2814	ADAM metallopeptidase with thrombospondin type 1 motif 5 [Source:NCBI gene;Acc:565053]	4.04459	R122Pfs/+
zdhhc11	0.347864	1.77016	0.044324	1	FALSE	ENSDARG00000076202	53.2495	954	zinc finger, DHHC-type containing 11 [Source:ZFIN;Acc:ZDB-GENE-130530-795]	4.04418	R122Pfs/+
ndfip1l	0.222943	4.53488	0.0443254	1	FALSE	ENSDARG00000102367	48.3933	824	Nedd4 family interacting protein 1, like [Source:ZFIN;Acc:ZDB-GENE-040718-207]	4.04412	R122Pfs/+
otud6b	-0.42486	4.30857	0.044361	1	FALSE	ENSDARG00000102705	43.4252	1107	OTU domain containing 6B [Source:ZFIN;Acc:ZDB-GENE-040426-974]	4.04277	R122Pfs/+
abcb10	-0.195396	3.6933	0.0444272	1	FALSE	ENSDARG00000061591	44.7115	3120	ATP-binding cassette, sub-family B (MDR/TAP), member 10 [Source:ZFIN;Acc:ZDB-GENE-040525-2]	4.04025	R122Pfs/+
dctpp1	0.43049	2.23917	0.0444584	1	FALSE	ENSDARG00000054334	42.0659	1336	dCTP pyrophosphatase 1 [Source:ZFIN;Acc:ZDB-GENE-040426-1741]	4.03907	R122Pfs/+
ywhae2	0.282393	8.18199	0.0444673	1	FALSE	ENSDARG00000017014	36.0954	6915	tyrosine 3-monooxygenase/tryptophan 5-monooxygenase activation protein, epsilon polypeptide 2 [Source:ZFIN;Acc:ZDB-GENE-050306-44]	4.03873	R122Pfs/+
flt1	-0.58241	3.5255	0.0445482	1	FALSE	ENSDARG00000019371	47.897	3555	fms-related tyrosine kinase 1 (vascular endothelial growth factor/vascular permeability factor receptor) [Source:ZFIN;Acc:ZDB-GENE-050407-1]	4.03566	R122Pfs/+
angpt2b	-0.628504	1.00895	0.0447526	1	FALSE	ENSDARG00000053906	50.2235	1790	angiopoietin 2b [Source:ZFIN;Acc:ZDB-GENE-010817-2]	4.02794	R122Pfs/+
wwc1	0.414872	3.53513	0.0448412	1	FALSE	ENSDARG00000076041	50.1296	4243	WW and C2 domain containing 1 [Source:ZFIN;Acc:ZDB-GENE-091118-8]	4.0246	R122Pfs/+
si:ch73-233f7.1	0.19025	7.13032	0.0449035	1	FALSE	ENSDARG00000061909	47.9951	4176	si:ch73-233f7.1 [Source:ZFIN;Acc:ZDB-GENE-141215-5]	4.02226	R122Pfs/+
eif2ak1	-0.187572	4.04461	0.0449146	1	FALSE	ENSDARG00000093182	42.1386	3320	eukaryotic translation initiation factor 2-alpha kinase 1 [Source:ZFIN;Acc:ZDB-GENE-061013-268]	4.02185	R122Pfs/+
lrwd1	0.691861	0.115755	0.0450257	1	FALSE	ENSDARG00000035147	46.875	2307	leucine-rich repeats and WD repeat domain containing 1 [Source:ZFIN;Acc:ZDB-GENE-030131-5335]	4.01767	R122Pfs/+
trim71	0.191844	5.24758	0.045039	1	FALSE	ENSDARG00000075593	45.2523	7688	tripartite motif containing 71, E3 ubiquitin protein ligase [Source:ZFIN;Acc:ZDB-GENE-040128-1]	4.01718	R122Pfs/+
eef2l2	-0.115745	9.43852	0.0450797	1	FALSE	ENSDARG00000035256	45.247	805	eukaryotic translation elongation factor 2, like 2 [Source:ZFIN;Acc:ZDB-GENE-030131-8112]	4.01565	R122Pfs/+
csmd3a	0.340287	3.59574	0.0451781	1	FALSE	ENSDARG00000077905	53.134	5395	CUB and Sushi multiple domains 3a [Source:ZFIN;Acc:ZDB-GENE-050419-118]	4.01198	R122Pfs/+
si:dkey-4p15.3	-0.179767	6.26252	0.0452299	1	FALSE	ENSDARG00000037403	45.9257	734	si:dkey-4p15.3 [Source:ZFIN;Acc:ZDB-GENE-121214-31]	4.01005	R122Pfs/+
traf3ip2l	2.36604	3.88434	0.0453698	1	FALSE	ENSDARG00000091734	37.6546	3761	TRAF3 interacting protein 2-like [Source:ZFIN;Acc:ZDB-GENE-110919-1]	4.00484	R122Pfs/+
psmb7	-0.165612	5.75964	0.0453955	1	FALSE	ENSDARG00000037962	50.6271	861	proteasome subunit beta 7 [Source:ZFIN;Acc:ZDB-GENE-001208-4]	4.00389	R122Pfs/+
fli1b	-0.699314	1.84606	0.0455366	1	FALSE	ENSDARG00000040080	46.8005	2781	Fli-1 proto-oncogene, ETS transcription factor b [Source:ZFIN;Acc:ZDB-GENE-031114-3]	3.99865	R122Pfs/+
socs5b	0.183862	5.08094	0.0456539	1	FALSE	ENSDARG00000062745	39.1352	7308	suppressor of cytokine signaling 5b [Source:ZFIN;Acc:ZDB-GENE-080722-18]	3.99432	R122Pfs/+
CABZ01118575.1	0.275819	3.35873	0.0458274	1	FALSE	ENSDARG00000113719	54.0984	915	NULL	3.98793	R122Pfs/+
si:ch211-196f2.3	-0.341911	1.94071	0.0458456	1	FALSE	ENSDARG00000105522	39.4239	3090	si:ch211-196f2.3 [Source:ZFIN;Acc:ZDB-GENE-160728-62]	3.98726	R122Pfs/+
ankrd12	0.147828	7.24114	0.0459103	1	FALSE	ENSDARG00000052419	46.9345	4043	ankyrin repeat domain 12 [Source:ZFIN;Acc:ZDB-GENE-040426-846]	3.98488	R122Pfs/+
zgc:162344	-0.384917	2.27282	0.0459349	1	FALSE	ENSDARG00000070040	45.8163	1332	zgc:162344 [Source:ZFIN;Acc:ZDB-GENE-030131-6058]	3.98398	R122Pfs/+
coq8b	0.209946	3.87916	0.0459453	1	FALSE	ENSDARG00000101130	47.9408	2161	coenzyme Q8B [Source:ZFIN;Acc:ZDB-GENE-060503-803]	3.9836	R122Pfs/+
smpd2a	0.247204	2.56676	0.0462774	1	FALSE	ENSDARG00000040523	45.9112	2140	sphingomyelin phosphodiesterase 2a, neutral membrane (neutral sphingomyelinase) [Source:ZFIN;Acc:ZDB-GENE-051014-1]	3.97147	R122Pfs/+
CU570689.2	-0.242917	2.60299	0.0463452	1	FALSE	ENSDARG00000105713	40.9784	2821	si:ch73-266f23.4 [Source:NCBI gene;Acc:571254]	3.969	R122Pfs/+
mthfr	0.213199	3.62428	0.0463467	1	FALSE	ENSDARG00000053087	46.0328	3082	methylenetetrahydrofolate reductase (NAD(P)H) [Source:ZFIN;Acc:ZDB-GENE-041111-215]	3.96895	R122Pfs/+
si:dkey-31c13.1	-0.242145	2.99563	0.0465763	1	FALSE	ENSDARG00000104058	42.5381	918	si:dkey-31c13.1 [Source:ZFIN;Acc:ZDB-GENE-141222-57]	3.96063	R122Pfs/+
mtmr3	0.17193	4.74265	0.046599	1	FALSE	ENSDARG00000098201	52.6323	1424	myotubularin related protein 3 [Source:ZFIN;Acc:ZDB-GENE-091204-465]	3.95981	R122Pfs/+
si:ch211-236l14.4	-0.605247	0.998737	0.0466026	1	FALSE	ENSDARG00000062059	41.9927	4396	si:ch211-236l14.4 [Source:ZFIN;Acc:ZDB-GENE-081104-189]	3.95968	R122Pfs/+
KLHL28	0.263911	3.53801	0.0466785	1	FALSE	ENSDARG00000101676	53.9726	2555	kelch like family member 28 [Source:HGNC Symbol;Acc:HGNC:19741]	3.95694	R122Pfs/+
b3gnt2b	-0.288508	2.46355	0.0467717	1	FALSE	ENSDARG00000091902	42.0553	3055	UDP-GlcNAc:betaGal beta-1,3-N-acetylglucosaminyltransferase 2b [Source:ZFIN;Acc:ZDB-GENE-050913-158]	3.95358	R122Pfs/+
lcmt2	-0.518821	1.14961	0.04683	1	FALSE	ENSDARG00000000747	47.0746	2427	leucine carboxyl methyltransferase 2 [Source:ZFIN;Acc:ZDB-GENE-110714-2]	3.95149	R122Pfs/+
si:dkey-253d23.4	-0.795167	3.81798	0.0468457	1	FALSE	ENSDARG00000079762	34.485	2533	si:dkey-253d23.4 [Source:ZFIN;Acc:ZDB-GENE-050208-730]	3.95092	R122Pfs/+
zgc:194215	-0.664164	-0.0662451	0.0468589	1	FALSE	ENSDARG00000105690	48.7365	831	zgc:194215 [Source:ZFIN;Acc:ZDB-GENE-080723-25]	3.95045	R122Pfs/+
si:ch211-150o23.3	-0.183286	4.6607	0.0468796	1	FALSE	ENSDARG00000078502	43.5548	2785	si:ch211-150o23.3 [Source:ZFIN;Acc:ZDB-GENE-060503-479]	3.9497	R122Pfs/+
epsti1	-0.501142	0.351321	0.0468953	1	FALSE	ENSDARG00000094578	45.5041	1101	epithelial stromal interaction 1 [Source:ZFIN;Acc:ZDB-GENE-081104-172]	3.94914	R122Pfs/+
dolpp1	0.258864	3.73738	0.0470104	1	FALSE	ENSDARG00000036915	46.1152	1294	dolichyldiphosphatase 1 [Source:ZFIN;Acc:ZDB-GENE-041024-11]	3.94502	R122Pfs/+
pcnx1	0.131572	6.56492	0.0470265	1	FALSE	ENSDARG00000011819	53.2271	6774	pecanex 1 [Source:ZFIN;Acc:ZDB-GENE-081113-6]	3.94444	R122Pfs/+
DMWD	0.262685	3.86374	0.0470866	1	FALSE	ENSDARG00000006585	47.7132	3389	DM1 locus, WD repeat containing [Source:HGNC Symbol;Acc:HGNC:2936]	3.94229	R122Pfs/+
ebp	-0.334469	2.47609	0.0471692	1	FALSE	ENSDARG00000046098	39.3697	1334	EBP cholestenol delta-isomerase [Source:ZFIN;Acc:ZDB-GENE-040718-12]	3.93934	R122Pfs/+
fthl29	0.476151	0.766307	0.0471858	1	FALSE	ENSDARG00000113977	41.8549	1682	ferritin, heavy polypeptide-like 29 [Source:ZFIN;Acc:ZDB-GENE-080722-16]	3.93875	R122Pfs/+
cpne4b	0.548668	2.32052	0.0472268	1	FALSE	ENSDARG00000104254	45.8407	1978	copine IVb [Source:ZFIN;Acc:ZDB-GENE-060503-926]	3.93729	R122Pfs/+
kdrl	-0.538	3.87738	0.0472595	1	FALSE	ENSDARG00000105215	43.9206	5790	kinase insert domain receptor like [Source:ZFIN;Acc:ZDB-GENE-000705-1]	3.93613	R122Pfs/+
fjx1	-0.44743	2.92916	0.0475388	1	FALSE	ENSDARG00000035873	47.4339	1608	four-jointed box kinase 1 [Source:ZFIN;Acc:ZDB-GENE-100422-10]	3.92622	R122Pfs/+
prr12b	0.143554	8.54788	0.0475767	1	FALSE	ENSDARG00000075849	49.3402	4964	proline rich 12b [Source:ZFIN;Acc:ZDB-GENE-130625-2]	3.92488	R122Pfs/+
sobpa	0.323792	3.73914	0.0476339	1	FALSE	ENSDARG00000054253	52.063	2763	sine oculis binding protein homolog (Drosophila) a [Source:ZFIN;Acc:ZDB-GENE-090313-313]	3.92286	R122Pfs/+
si:dkey-240n22.3	0.886838	-0.428543	0.0476366	1	FALSE	ENSDARG00000095013	44.6176	3465	si:dkey-240n22.3 [Source:ZFIN;Acc:ZDB-GENE-070705-409]	3.92276	R122Pfs/+
proca1	-0.321968	5.34928	0.0476799	1	FALSE	ENSDARG00000069823	45.4518	3254	protein interacting with cyclin A1 [Source:ZFIN;Acc:ZDB-GENE-110418-1]	3.92123	R122Pfs/+
rgcc	-0.365238	4.06305	0.0478218	1	FALSE	ENSDARG00000035810	37.7091	987	regulator of cell cycle [Source:ZFIN;Acc:ZDB-GENE-040704-31]	3.91624	R122Pfs/+
raf1b	0.218936	4.70603	0.0481426	1	FALSE	ENSDARG00000059406	49.6724	1603	Raf-1 proto-oncogene, serine/threonine kinase b [Source:ZFIN;Acc:ZDB-GENE-090826-2]	3.905	R122Pfs/+
SHISAL2A	-0.853128	0.373166	0.0482585	1	FALSE	ENSDARG00000112217	44.5064	1256	shisa like 2A [Source:HGNC Symbol;Acc:HGNC:28757]	3.90096	R122Pfs/+
pald1b	-0.436149	3.63051	0.0482822	1	FALSE	ENSDARG00000039352	45.0419	3655	phosphatase domain containing paladin 1b [Source:ZFIN;Acc:ZDB-GENE-070424-88]	3.90014	R122Pfs/+
lbx1b	-0.722351	0.709499	0.0483924	1	FALSE	ENSDARG00000018611	40.9512	1619	ladybird homeobox 1b [Source:ZFIN;Acc:ZDB-GENE-050309-27]	3.89631	R122Pfs/+
crebbpb	0.130986	7.4958	0.0484105	1	FALSE	ENSDARG00000112452	47.758	12266	CREB binding protein b [Source:ZFIN;Acc:ZDB-GENE-050302-102]	3.89568	R122Pfs/+
tnrc6b	0.157052	7.11329	0.0484614	1	FALSE	ENSDARG00000074161	51.2521	7867	trinucleotide repeat containing adaptor 6B [Source:ZFIN;Acc:ZDB-GENE-030131-13]	3.89391	R122Pfs/+
csnk2b	-0.121237	7.16192	0.0485718	1	FALSE	ENSDARG00000077776	43.7089	1318	casein kinase 2, beta polypeptide [Source:ZFIN;Acc:ZDB-GENE-990415-29]	3.89009	R122Pfs/+
tma7	-0.289162	6.43276	0.0487644	1	FALSE	ENSDARG00000071670	38.8235	1275	translation machinery associated 7 homolog [Source:ZFIN;Acc:ZDB-GENE-061027-176]	3.88345	R122Pfs/+
CABZ01090361.1	0.443351	1.59664	0.0488072	1	FALSE	ENSDARG00000113284	51.3731	4224	transcription factor Sp1-like [Source:NCBI gene;Acc:110438533]	3.88197	R122Pfs/+
MARK4	-0.171546	6.84768	0.0489502	1	FALSE	ENSDARG00000024966	50.2117	2103	microtubule affinity regulating kinase 4 [Source:HGNC Symbol;Acc:HGNC:13538]	3.87706	R122Pfs/+
relb	-0.178013	5.84717	0.0490409	1	FALSE	ENSDARG00000086173	43.8005	1127	v-rel avian reticuloendotheliosis viral oncogene homolog B [Source:ZFIN;Acc:ZDB-GENE-030131-9531]	3.87395	R122Pfs/+
diaph2	0.151209	5.33293	0.0490936	1	FALSE	ENSDARG00000076060	47.1409	5229	diaphanous-related formin 2 [Source:ZFIN;Acc:ZDB-GENE-090115-1]	3.87215	R122Pfs/+
vps26b	-0.15605	4.97978	0.0491066	1	FALSE	ENSDARG00000015823	41.4608	966	VPS26, retromer complex component B [Source:ZFIN;Acc:ZDB-GENE-040426-2699]	3.87171	R122Pfs/+
epoa	-0.626179	0.00424836	0.0491625	1	FALSE	ENSDARG00000055163	44.9875	1312	erythropoietin a [Source:ZFIN;Acc:ZDB-GENE-061218-3]	3.86979	R122Pfs/+
ufsp1	-0.406216	0.654915	0.0491886	1	FALSE	ENSDARG00000061610	42.2135	1021	UFM1-specific peptidase 1 (non-functional) [Source:ZFIN;Acc:ZDB-GENE-070410-124]	3.8689	R122Pfs/+
pax2b	0.531302	1.48065	0.0494117	1	FALSE	ENSDARG00000032578	50.2694	1467	paired box 2b [Source:ZFIN;Acc:ZDB-GENE-001030-4]	3.86131	R122Pfs/+
palmdb	-0.295388	3.9976	0.0495225	1	FALSE	ENSDARG00000034321	43.7638	678	palmdelphin b [Source:ZFIN;Acc:ZDB-GENE-090713-3]	3.85755	R122Pfs/+
magi1a	0.201519	5.96465	0.0495332	1	FALSE	ENSDARG00000070145	59.509	3381	membrane associated guanylate kinase, WW and PDZ domain containing 1a [Source:ZFIN;Acc:ZDB-GENE-081105-13]	3.85719	R122Pfs/+
si:ch211-132f19.7	-0.413479	1.40272	0.049679	1	FALSE	ENSDARG00000043141	44.4921	5134	si:ch211-132f19.7 [Source:ZFIN;Acc:ZDB-GENE-130530-619]	3.85226	R122Pfs/+
cmc4	-0.752751	0.20462	0.0497124	1	FALSE	ENSDARG00000100774	39.2435	423	C-x(9)-C motif containing 4 homolog (S. cerevisiae) [Source:ZFIN;Acc:ZDB-GENE-120216-1]	3.85113	R122Pfs/+
CU459056.1	-0.591734	0.633813	0.049797	1	FALSE	ENSDARG00000112644	36.3605	5869	ST6 (alpha-N-acetyl-neuraminyl-2,3-beta-galactosyl-1,3)-N-acetylgalactosaminide alpha-2,6-sialyltransferase [Source:NCBI gene;Acc:407706]	3.84828	R122Pfs/+
si:rp71-1g18.13	0.581256	1.72642	0.0498768	1	FALSE	ENSDARG00000023185	45.4194	2325	si:rp71-1g18.13 [Source:ZFIN;Acc:ZDB-GENE-040724-111]	3.8456	R122Pfs/+
slc27a4	0.268472	3.52973	0.0499039	1	FALSE	ENSDARG00000017047	49.9187	2460	solute carrier family 27 member 4 [Source:ZFIN;Acc:ZDB-GENE-050417-248]	3.84469	R122Pfs/+
mapk8ip2	0.216129	6.26822	0.0499324	1	FALSE	ENSDARG00000063157	47.0531	3730	mitogen-activated protein kinase 8 interacting protein 2 [Source:ZFIN;Acc:ZDB-GENE-070705-326]	3.84373	R122Pfs/+
bglapl	0.68289	0.477588	0.050104	1	FALSE	ENSDARG00000104467	48.9418	1134	bone gamma-carboxyglutamate (gla) protein, like [Source:NCBI gene;Acc:337724]	3.83797	R122Pfs/+
lmod2b	0.430473	2.50934	0.0502184	1	FALSE	ENSDARG00000045864	48.1821	1802	leiomodin 2 (cardiac) b [Source:ZFIN;Acc:ZDB-GENE-041210-356]	3.83415	R122Pfs/+
zgc:114200	0.198489	4.92066	0.0503871	1	FALSE	ENSDARG00000100633	39.7927	10806	zgc:114200 [Source:ZFIN;Acc:ZDB-GENE-050913-96]	3.82853	R122Pfs/+
myt1b	0.204962	5.4198	0.0504895	1	FALSE	ENSDARG00000102879	51.3069	1716	myelin transcription factor 1b [Source:ZFIN;Acc:ZDB-GENE-090313-67]	3.82513	R122Pfs/+
lipeb	0.405618	1.42505	0.0505035	1	FALSE	ENSDARG00000101145	52.9054	2633	lipase, hormone-sensitive b [Source:ZFIN;Acc:ZDB-GENE-100921-71]	3.82466	R122Pfs/+
si:ch211-167j9.4	-0.716281	3.17156	0.0505983	1	FALSE	ENSDARG00000097770	29.7205	2039	si:ch211-167j9.4 [Source:ZFIN;Acc:ZDB-GENE-131121-196]	3.82152	R122Pfs/+
magixb	0.279915	2.66665	0.0506321	1	FALSE	ENSDARG00000077633	52.2381	2201	MAGI family member, X-linked b [Source:ZFIN;Acc:ZDB-GENE-081105-33]	3.8204	R122Pfs/+
irgf4	0.95801	-0.0476497	0.0506418	1	FALSE	ENSDARG00000100429	41.5216	1781	immunity-related GTPase family, f4 [Source:ZFIN;Acc:ZDB-GENE-060929-404]	3.82008	R122Pfs/+
nlrc5	-0.415904	1.72518	0.0506995	1	FALSE	ENSDARG00000024631	42.9813	6341	NLR family, CARD domain containing 5 [Source:ZFIN;Acc:ZDB-GENE-080429-2]	3.81817	R122Pfs/+
mmp16b	0.210151	4.40303	0.050707	1	FALSE	ENSDARG00000058876	49.7947	2436	matrix metallopeptidase 16b (membrane-inserted) [Source:ZFIN;Acc:ZDB-GENE-061009-22]	3.81792	R122Pfs/+
si:dkey-19a16.2	0.839685	2.40718	0.0509141	1	FALSE	ENSDARG00000058794	36.5062	1849	si:dkey-19a16.2 [Source:ZFIN;Acc:ZDB-GENE-050208-493]	3.8111	R122Pfs/+
reps1	0.160936	5.40694	0.0510594	1	FALSE	ENSDARG00000002877	43.1261	3266	RALBP1 associated Eps domain containing 1 [Source:ZFIN;Acc:ZDB-GENE-030131-9536]	3.80632	R122Pfs/+
timmdc1	-0.185684	5.02258	0.051087	1	FALSE	ENSDARG00000053466	39.4978	1153	translocase of inner mitochondrial membrane domain containing 1 [Source:ZFIN;Acc:ZDB-GENE-050417-369]	3.80542	R122Pfs/+
polr2k	0.262037	2.79822	0.0511265	1	FALSE	ENSDARG00000075616	41.1458	384	polymerase (RNA) II (DNA directed) polypeptide K [Source:ZFIN;Acc:ZDB-GENE-070820-18]	3.80413	R122Pfs/+
chrnb5a	-0.267277	2.68147	0.0512372	1	FALSE	ENSDARG00000115778	41.6167	3916	cholinergic receptor, nicotinic, beta 5a [Source:ZFIN;Acc:ZDB-GENE-090312-169]	3.8005	R122Pfs/+
stil	0.686394	-0.289979	0.051352	1	FALSE	ENSDARG00000024904	45.2315	4798	STIL centriolar assembly protein [Source:ZFIN;Acc:ZDB-GENE-020419-39]	3.79676	R122Pfs/+
sox9b	0.236548	5.70811	0.0513689	1	FALSE	ENSDARG00000043923	53.6773	2142	SRY-box transcription factor 9b [Source:ZFIN;Acc:ZDB-GENE-001103-2]	3.7962	R122Pfs/+
rps6kc1	-0.11789	5.84695	0.0514306	1	FALSE	ENSDARG00000104103	46.2504	3427	ribosomal protein S6 kinase polypeptide 1 [Source:ZFIN;Acc:ZDB-GENE-081031-83]	3.79419	R122Pfs/+
si:zfos-452g4.1	-0.283289	2.33257	0.0514631	1	FALSE	ENSDARG00000071271	48.951	1359	si:zfos-452g4.1 [Source:ZFIN;Acc:ZDB-GENE-030131-4791]	3.79314	R122Pfs/+
sptbn4b	0.339326	3.44065	0.0515327	1	FALSE	ENSDARG00000092624	51.921	2733	spectrin, beta, non-erythrocytic 4b [Source:ZFIN;Acc:ZDB-GENE-081031-8]	3.79087	R122Pfs/+
tm7sf2	-0.28863	3.6686	0.0515375	1	FALSE	ENSDARG00000032816	46.3127	1166	transmembrane 7 superfamily member 2 [Source:ZFIN;Acc:ZDB-GENE-041212-19]	3.79072	R122Pfs/+
ngrn	-0.310106	3.93174	0.0516603	1	FALSE	ENSDARG00000061314	45.2926	1179	neugrin, neurite outgrowth associated [Source:ZFIN;Acc:ZDB-GENE-060503-19]	3.78674	R122Pfs/+
CABZ01076996.1	0.300201	3.66191	0.0516637	1	FALSE	ENSDARG00000100797	44.2021	3760	nephronectin-like [Source:NCBI gene;Acc:101884488]	3.78663	R122Pfs/+
CU929199.1	-0.584077	-0.227722	0.051892	1	FALSE	ENSDARG00000100247	42.735	1053	NULL	3.77925	R122Pfs/+
si:dkeyp-73d8.8	0.596666	4.27164	0.0520285	1	FALSE	ENSDARG00000094045	38.8102	706	si:dkeyp-73d8.8 [Source:ZFIN;Acc:ZDB-GENE-070912-684]	3.77485	R122Pfs/+
sez6b	0.150251	5.66957	0.0520461	1	FALSE	ENSDARG00000079414	51.2031	2742	seizure related 6 homolog b [Source:ZFIN;Acc:ZDB-GENE-110628-3]	3.77428	R122Pfs/+
znf991	0.307876	3.48917	0.0521061	1	FALSE	ENSDARG00000058562	40.6586	1443	zinc finger protein 991 [Source:ZFIN;Acc:ZDB-GENE-050208-409]	3.77236	R122Pfs/+
tfr1b	-0.414852	5.70967	0.0521139	1	FALSE	ENSDARG00000077372	43.6552	3097	transferrin receptor 1b [Source:ZFIN;Acc:ZDB-GENE-041220-2]	3.77211	R122Pfs/+
prkcg	0.683266	2.56953	0.0521837	1	FALSE	ENSDARG00000004561	50.9674	1964	protein kinase C, gamma [Source:ZFIN;Acc:ZDB-GENE-090206-1]	3.76987	R122Pfs/+
phf21ab	0.22614	3.08974	0.0523042	1	FALSE	ENSDARG00000021378	51.1975	2678	PHD finger protein 21Ab [Source:ZFIN;Acc:ZDB-GENE-030131-6456]	3.76601	R122Pfs/+
ambra1a	0.199614	3.58111	0.0523454	1	FALSE	ENSDARG00000008322	50.2994	3541	autophagy/beclin-1 regulator 1a [Source:ZFIN;Acc:ZDB-GENE-111104-2]	3.7647	R122Pfs/+
srrm4	0.174814	6.54923	0.0524045	1	FALSE	ENSDARG00000086327	41.232	6778	serine/arginine repetitive matrix 4 [Source:ZFIN;Acc:ZDB-GENE-050208-34]	3.76281	R122Pfs/+
dhrs13b.1	-0.484551	1.18496	0.052451	1	FALSE	ENSDARG00000031814	44.3568	1085	dehydrogenase/reductase (SDR family) member 13b.1 [Source:ZFIN;Acc:ZDB-GENE-040801-253]	3.76133	R122Pfs/+
arhgef2	0.232897	4.03015	0.0524635	1	FALSE	ENSDARG00000075819	46.9351	3638	rho/rac guanine nucleotide exchange factor (GEF) 2 [Source:ZFIN;Acc:ZDB-GENE-030717-1]	3.76093	R122Pfs/+
tuba1b	-0.49002	6.31743	0.0525073	1	FALSE	ENSDARG00000045367	52.2805	1469	tubulin, alpha 1b [Source:ZFIN;Acc:ZDB-GENE-030822-1]	3.75953	R122Pfs/+
pclob	0.177218	8.70274	0.0526018	1	FALSE	ENSDARG00000098880	43.9304	17895	piccolo presynaptic cytomatrix protein b [Source:ZFIN;Acc:ZDB-GENE-030131-8100]	3.75652	R122Pfs/+
hipk3b	0.24492	4.91949	0.0526133	1	FALSE	ENSDARG00000062082	52.0506	4072	homeodomain interacting protein kinase 3b [Source:ZFIN;Acc:ZDB-GENE-030131-82]	3.75616	R122Pfs/+
plpp4	0.624635	0.5113	0.0526142	1	FALSE	ENSDARG00000098862	52.7209	572	phospholipid phosphatase 4 [Source:ZFIN;Acc:ZDB-GENE-081107-53]	3.75613	R122Pfs/+
zgc:113149	-0.165091	4.76903	0.052637	1	FALSE	ENSDARG00000040966	42.5418	1405	zgc:113149 [Source:ZFIN;Acc:ZDB-GENE-050320-56]	3.75541	R122Pfs/+
chrd	0.475123	1.06848	0.0527882	1	FALSE	ENSDARG00000006110	50.4834	3827	chordin [Source:ZFIN;Acc:ZDB-GENE-990415-33]	3.75061	R122Pfs/+
rflnb	-0.475164	3.96749	0.0528369	1	FALSE	ENSDARG00000093931	44.2939	1477	refilin B [Source:ZFIN;Acc:ZDB-GENE-090409-1]	3.74907	R122Pfs/+
rxfp1	0.204624	5.12195	0.0528554	1	FALSE	ENSDARG00000090071	48.0323	2316	relaxin family peptide receptor 1 [Source:ZFIN;Acc:ZDB-GENE-110125-1]	3.74848	R122Pfs/+
zgc:101744	1.1321	3.87761	0.0529458	1	FALSE	ENSDARG00000038694	40.8046	696	zgc:101744 [Source:ZFIN;Acc:ZDB-GENE-050320-111]	3.74563	R122Pfs/+
zbtb47b	-0.303017	3.33655	0.0529646	1	FALSE	ENSDARG00000079547	46.4	900	zinc finger and BTB domain containing 47b [Source:ZFIN;Acc:ZDB-GENE-091118-34]	3.74504	R122Pfs/+
RAP1GDS1	0.305127	4.93142	0.0530614	1	FALSE	ENSDARG00000073741	51.0628	1976	Rap1 GTPase-GDP dissociation stimulator 1 [Source:HGNC Symbol;Acc:HGNC:9859]	3.74198	R122Pfs/+
slc44a1b	0.146498	7.16122	0.0530712	1	FALSE	ENSDARG00000090982	40.3624	7808	solute carrier family 44 member 1b [Source:ZFIN;Acc:ZDB-GENE-050309-63]	3.74168	R122Pfs/+
si:dkey-69o16.5	-0.365661	2.23872	0.0530776	1	FALSE	ENSDARG00000070057	45.2404	1040	si:dkey-69o16.5 [Source:ZFIN;Acc:ZDB-GENE-081104-432]	3.74147	R122Pfs/+
cbln2a	0.556429	3.69279	0.0530833	1	FALSE	ENSDARG00000074601	49.0107	657	cerebellin 2a precursor [Source:ZFIN;Acc:ZDB-GENE-070912-591]	3.7413	R122Pfs/+
mrpl30	0.225043	4.95316	0.0530973	1	FALSE	ENSDARG00000069850	43.2432	814	mitochondrial ribosomal protein L30 [Source:ZFIN;Acc:ZDB-GENE-050522-240]	3.74085	R122Pfs/+
fat1a	0.172761	8.12452	0.0531005	1	FALSE	ENSDARG00000017591	46.4157	8593	FAT atypical cadherin 1a [Source:ZFIN;Acc:ZDB-GENE-050425-1]	3.74075	R122Pfs/+
th	-0.38274	3.29126	0.0532836	1	FALSE	ENSDARG00000030621	49.3197	1470	tyrosine hydroxylase [Source:ZFIN;Acc:ZDB-GENE-990621-5]	3.735	R122Pfs/+
c1ql2	0.635148	-0.230811	0.0533432	1	FALSE	ENSDARG00000015592	59.3039	747	complement component 1, q subcomponent-like 2 [Source:ZFIN;Acc:ZDB-GENE-081105-160]	3.73313	R122Pfs/+
ttc9b	0.359399	3.22718	0.0534176	1	FALSE	ENSDARG00000068421	56.6772	951	tetratricopeptide repeat domain 9B [Source:ZFIN;Acc:ZDB-GENE-050419-67]	3.7308	R122Pfs/+
pbx1b	0.256476	3.43179	0.0535225	1	FALSE	ENSDARG00000101131	48.9164	1938	pre-B-cell leukemia homeobox 1b [Source:ZFIN;Acc:ZDB-GENE-070424-11]	3.72753	R122Pfs/+
zbtb33	0.139428	4.9325	0.053686	1	FALSE	ENSDARG00000071467	38.6118	4913	zinc finger and BTB domain containing 33 [Source:ZFIN;Acc:ZDB-GENE-070412-3]	3.72244	R122Pfs/+
mibp	-0.871371	3.55495	0.0537038	1	FALSE	ENSDARG00000101362	39.5856	863	muscle-specific beta 1 integrin binding protein [Source:ZFIN;Acc:ZDB-GENE-030404-1]	3.72188	R122Pfs/+
elavl3	0.192469	9.56993	0.0538127	1	FALSE	ENSDARG00000014420	46.5178	1120	ELAV like neuron-specific RNA binding protein 3 [Source:ZFIN;Acc:ZDB-GENE-980526-76]	3.7185	R122Pfs/+
tmem39b	-0.2007	3.47435	0.05391	1	FALSE	ENSDARG00000018956	46.3113	1857	transmembrane protein 39B [Source:ZFIN;Acc:ZDB-GENE-030131-6042]	3.71548	R122Pfs/+
mob1a	-0.474349	1.83832	0.0540356	1	FALSE	ENSDARG00000102320	42.9845	1290	MOB kinase activator 1A [Source:ZFIN;Acc:ZDB-GENE-030131-6506]	3.7116	R122Pfs/+
macf1a	0.115066	8.80465	0.0541153	1	FALSE	ENSDARG00000028533	52.8419	8546	microtubule actin crosslinking factor 1a [Source:ZFIN;Acc:ZDB-GENE-030131-3606]	3.70914	R122Pfs/+
prrc2c	0.159841	6.4097	0.0542564	1	FALSE	ENSDARG00000057583	53.2194	7370	proline-rich coiled-coil 2C [Source:ZFIN;Acc:ZDB-GENE-081104-156]	3.70479	R122Pfs/+
unc50	-0.214503	3.68726	0.0543028	1	FALSE	ENSDARG00000040455	46.5312	1009	unc-50 homolog (C. elegans) [Source:ZFIN;Acc:ZDB-GENE-040426-907]	3.70337	R122Pfs/+
ek1	-0.240382	3.88146	0.0545172	1	FALSE	ENSDARG00000020080	49.298	1968	eph-like kinase 1 [Source:ZFIN;Acc:ZDB-GENE-990415-58]	3.69679	R122Pfs/+
BX927333.1	0.246222	4.98681	0.054525	1	FALSE	ENSDARG00000116937	42.4018	6337	CXADR like membrane protein [Source:NCBI gene;Acc:567179]	3.69655	R122Pfs/+
mapre1a	-0.440628	1.75751	0.054558	1	FALSE	ENSDARG00000042927	42.4114	1062	microtubule-associated protein, RP/EB family, member 1a [Source:ZFIN;Acc:ZDB-GENE-030131-6067]	3.69554	R122Pfs/+
CABZ01061495.1	-1.53627	3.78444	0.0547699	1	FALSE	ENSDARG00000074844	37.8879	6477	NULL	3.68908	R122Pfs/+
atf3	0.255306	3.68244	0.0547941	1	FALSE	ENSDARG00000007823	40.0592	2701	activating transcription factor 3 [Source:ZFIN;Acc:ZDB-GENE-040426-728]	3.68834	R122Pfs/+
jmjd1cb	0.155014	7.54615	0.0548237	1	FALSE	ENSDARG00000079939	52.0779	7575	jumonji domain containing 1Cb [Source:ZFIN;Acc:ZDB-GENE-121214-344]	3.68744	R122Pfs/+
srebf1	0.289748	4.64399	0.0548343	1	FALSE	ENSDARG00000067607	59.0234	2826	sterol regulatory element binding transcription factor 1 [Source:ZFIN;Acc:ZDB-GENE-090812-3]	3.68712	R122Pfs/+
RHOU (1 of many)	0.566909	1.0635	0.054855	1	FALSE	ENSDARG00000005626	49.0196	1422	ras homolog family member U [Source:HGNC Symbol;Acc:HGNC:17794]	3.68649	R122Pfs/+
pgp	-0.265943	4.50835	0.0548768	1	FALSE	ENSDARG00000029695	45.0119	1684	phosphoglycolate phosphatase [Source:ZFIN;Acc:ZDB-GENE-030131-6240]	3.68582	R122Pfs/+
CABZ01086611.1	0.40184	6.21627	0.0548976	1	FALSE	ENSDARG00000111110	45.7414	7068	NULL	3.68519	R122Pfs/+
pex7	-0.299721	2.43311	0.0550017	1	FALSE	ENSDARG00000042553	45.6346	1111	peroxisomal biogenesis factor 7 [Source:ZFIN;Acc:ZDB-GENE-050320-105]	3.68203	R122Pfs/+
cacna1ib	0.412789	2.55715	0.0551294	1	FALSE	ENSDARG00000096307	55.0176	2417	calcium voltage-gated channel subunit alpha1 Ib [Source:ZFIN;Acc:ZDB-GENE-120215-18]	3.67817	R122Pfs/+
zgc:158862	-3.09686	0.534264	0.0551586	1	FALSE	ENSDARG00000068991	40.812	468	zgc:158862 [Source:ZFIN;Acc:ZDB-GENE-070209-146]	3.67729	R122Pfs/+
pkdcca	0.323537	2.8338	0.0552042	1	FALSE	ENSDARG00000035161	53.9882	1436	protein kinase domain containing, cytoplasmic a [Source:ZFIN;Acc:ZDB-GENE-081107-30]	3.67591	R122Pfs/+
znf1154	-0.290289	2.79183	0.0553351	1	FALSE	ENSDARG00000104065	40.8463	2245	zinc finger protein 1154 [Source:ZFIN;Acc:ZDB-GENE-080218-28]	3.67196	R122Pfs/+
si:ch73-204p21.2	-0.494765	1.08217	0.0554379	1	FALSE	ENSDARG00000097902	45.9882	836	si:ch73-204p21.2 [Source:ZFIN;Acc:ZDB-GENE-050208-49]	3.66886	R122Pfs/+
nol6	-0.246303	4.16302	0.0555079	1	FALSE	ENSDARG00000059711	43.154	3875	nucleolar protein 6 (RNA-associated) [Source:ZFIN;Acc:ZDB-GENE-030131-6294]	3.66676	R122Pfs/+
UBE2O	-0.169206	5.01828	0.0555901	1	FALSE	ENSDARG00000100674	42.9565	3308	ubiquitin conjugating enzyme E2 O [Source:HGNC Symbol;Acc:HGNC:29554]	3.6643	R122Pfs/+
baz2ba	0.155816	6.90941	0.0556401	1	FALSE	ENSDARG00000057782	55.9441	4189	bromodomain adjacent to zinc finger domain, 2Ba [Source:ZFIN;Acc:ZDB-GENE-070615-37]	3.6628	R122Pfs/+
nelfa	0.140468	5.27995	0.0557211	1	FALSE	ENSDARG00000061411	46.2348	1506	negative elongation factor complex member A [Source:ZFIN;Acc:ZDB-GENE-030131-6400]	3.66038	R122Pfs/+
myo10l1	0.285372	4.37884	0.0558362	1	FALSE	ENSDARG00000074723	49.9451	2719	myosin X, like 1 [Source:ZFIN;Acc:ZDB-GENE-080425-1]	3.65694	R122Pfs/+
zgc:173486	-0.682399	0.410738	0.0558838	1	FALSE	ENSDARG00000100544	43.5973	1023	zgc:173486 [Source:ZFIN;Acc:ZDB-GENE-080305-13]	3.65552	R122Pfs/+
ubap1la	-0.585643	3.77366	0.0559405	1	FALSE	ENSDARG00000089217	51.6726	1405	ubiquitin associated protein 1-like a [Source:ZFIN;Acc:ZDB-GENE-131127-353]	3.65383	R122Pfs/+
sema6bb	0.268194	3.36947	0.0559595	1	FALSE	ENSDARG00000061976	53.1587	1947	sema domain, transmembrane domain (TM), and cytoplasmic domain, (semaphorin) 6Bb [Source:ZFIN;Acc:ZDB-GENE-081105-129]	3.65326	R122Pfs/+
itgb4	-0.561502	2.76585	0.0559617	1	FALSE	ENSDARG00000028507	45.1582	964	integrin, beta 4 [Source:ZFIN;Acc:ZDB-GENE-030131-7209]	3.6532	R122Pfs/+
taok1b	0.140566	7.17975	0.0562745	1	FALSE	ENSDARG00000098304	46.2382	3190	TAO kinase 1b [Source:ZFIN;Acc:ZDB-GENE-141024-1]	3.64391	R122Pfs/+
ncoa1	0.209019	5.09244	0.0564218	1	FALSE	ENSDARG00000018257	55.379	4973	nuclear receptor coactivator 1 [Source:ZFIN;Acc:ZDB-GENE-041001-175]	3.63956	R122Pfs/+
fbxo7	-0.173264	4.56348	0.0564222	1	FALSE	ENSDARG00000099833	55.9558	1721	F-box protein 7 [Source:ZFIN;Acc:ZDB-GENE-050913-68]	3.63955	R122Pfs/+
git2b	0.210815	4.68846	0.0566785	1	FALSE	ENSDARG00000042791	44.1362	5481	G protein-coupled receptor kinase interacting ArfGAP 2b [Source:ZFIN;Acc:ZDB-GENE-070112-2192]	3.632	R122Pfs/+
man1a2	0.146209	6.99356	0.056686	1	FALSE	ENSDARG00000041728	47.222	3381	mannosidase, alpha, class 1A, member 2 [Source:ZFIN;Acc:ZDB-GENE-070912-390]	3.63178	R122Pfs/+
morc2	0.126285	5.77013	0.056926	1	FALSE	ENSDARG00000028539	47.8786	4054	MORC family CW-type zinc finger 2 [Source:ZFIN;Acc:ZDB-GENE-040822-40]	3.62476	R122Pfs/+
prkcha	0.605952	-0.270141	0.0569439	1	FALSE	ENSDARG00000018382	44.366	3399	protein kinase C, eta, a [Source:ZFIN;Acc:ZDB-GENE-080402-5]	3.62423	R122Pfs/+
si:dkey-165o8.1	1.34892	0.636404	0.0569508	1	FALSE	ENSDARG00000098369	44.31	4420	si:dkey-165o8.1 [Source:ZFIN;Acc:ZDB-GENE-131118-7]	3.62403	R122Pfs/+
wars2	-0.325071	2.46706	0.0569706	1	FALSE	ENSDARG00000011801	48.8764	1246	tryptophanyl tRNA synthetase 2, mitochondrial [Source:ZFIN;Acc:ZDB-GENE-050306-26]	3.62345	R122Pfs/+
irf2	-0.344548	1.65076	0.0571041	1	FALSE	ENSDARG00000040465	46.7568	1366	interferon regulatory factor 2 [Source:ZFIN;Acc:ZDB-GENE-041212-38]	3.61956	R122Pfs/+
nmu	0.343042	2.24127	0.0571042	1	FALSE	ENSDARG00000043299	43.7657	1076	neuromedin U [Source:ZFIN;Acc:ZDB-GENE-041001-111]	3.61955	R122Pfs/+
gstm.1	-0.368135	5.79838	0.0571367	1	FALSE	ENSDARG00000042533	41.7415	1114	glutathione S-transferase mu, tandem duplicate 1 [Source:ZFIN;Acc:ZDB-GENE-030911-2]	3.61861	R122Pfs/+
smad4a	0.150188	4.8353	0.0572837	1	FALSE	ENSDARG00000075226	56.3952	1518	SMAD family member 4a [Source:ZFIN;Acc:ZDB-GENE-990603-8]	3.61433	R122Pfs/+
asb2a.1	0.422306	1.32759	0.0573375	1	FALSE	ENSDARG00000096748	42.2065	1482	ankyrin repeat and SOCS box containing 2a, tandem duplicate 1 [Source:ZFIN;Acc:ZDB-GENE-030131-5355]	3.61277	R122Pfs/+
tmem47	-0.170912	6.88647	0.0574013	1	FALSE	ENSDARG00000057322	41.6618	5127	transmembrane protein 47 [Source:ZFIN;Acc:ZDB-GENE-040426-2644]	3.61092	R122Pfs/+
pla2g12a	0.301321	2.53346	0.0574658	1	FALSE	ENSDARG00000070454	41.8293	1230	phospholipase A2, group XIIA [Source:ZFIN;Acc:ZDB-GENE-070410-18]	3.60905	R122Pfs/+
slit3	0.204163	4.4505	0.0575359	1	FALSE	ENSDARG00000034268	49.0528	3695	slit homolog 3 (Drosophila) [Source:ZFIN;Acc:ZDB-GENE-010306-4]	3.60703	R122Pfs/+
znf384l	0.13885	5.834	0.0577093	1	FALSE	ENSDARG00000001015	46.1924	726	zinc finger protein 384 like [Source:ZFIN;Acc:ZDB-GENE-030616-498]	3.60202	R122Pfs/+
ttll9	-0.599639	0.492844	0.0577735	1	FALSE	ENSDARG00000062806	44.37	1462	tubulin tyrosine ligase-like family, member 9 [Source:ZFIN;Acc:ZDB-GENE-030131-1582]	3.60017	R122Pfs/+
jph2	0.57491	1.49942	0.0579439	1	FALSE	ENSDARG00000028625	50.2415	3105	junctophilin 2 [Source:ZFIN;Acc:ZDB-GENE-030131-9848]	3.59528	R122Pfs/+
clec19a	-0.379587	1.97984	0.0579646	1	FALSE	ENSDARG00000115545	41.7934	1249	C-type lectin domain containing 19A [Source:ZFIN;Acc:ZDB-GENE-080917-46]	3.59469	R122Pfs/+
znf536	0.162506	7.2986	0.0580477	1	FALSE	ENSDARG00000103648	51.649	4420	zinc finger protein 536 [Source:ZFIN;Acc:ZDB-GENE-030616-624]	3.5923	R122Pfs/+
nlrc3l1	-0.172571	4.82155	0.0580808	1	FALSE	ENSDARG00000086553	44.3176	2935	NLR family, CARD domain containing 3-like 1 [Source:ZFIN;Acc:ZDB-GENE-091204-248]	3.59136	R122Pfs/+
bptf	0.152387	7.73322	0.0580937	1	FALSE	ENSDARG00000077361	50.5464	8700	bromodomain PHD finger transcription factor [Source:ZFIN;Acc:ZDB-GENE-030131-3200]	3.59099	R122Pfs/+
fgfbp1b	-0.774957	0.0528274	0.0582154	1	FALSE	ENSDARG00000039963	49.7034	843	fibroblast growth factor binding protein 1b [Source:ZFIN;Acc:ZDB-GENE-081106-1]	3.58751	R122Pfs/+
eef1a2	-0.222572	6.85102	0.058297	1	FALSE	ENSDARG00000006838	47.0936	2030	eukaryotic translation elongation factor 1 alpha 2 [Source:ZFIN;Acc:ZDB-GENE-040718-64]	3.58518	R122Pfs/+
tex9	-0.298243	2.57851	0.0583244	1	FALSE	ENSDARG00000010586	42.082	1134	testis expressed 9 [Source:ZFIN;Acc:ZDB-GENE-110623-3]	3.5844	R122Pfs/+
MRPL49	-0.200764	3.37618	0.0583886	1	FALSE	ENSDARG00000075422	50.2825	531	mitochondrial ribosomal protein L49 [Source:HGNC Symbol;Acc:HGNC:1176]	3.58257	R122Pfs/+
thsd7aa	0.304628	4.49301	0.0584718	1	FALSE	ENSDARG00000061479	55.1898	5164	thrombospondin, type I, domain containing 7Aa [Source:ZFIN;Acc:ZDB-GENE-060503-709]	3.58021	R122Pfs/+
mfsd2aa	-0.323655	2.73263	0.058599	1	FALSE	ENSDARG00000030630	48.5332	1943	major facilitator superfamily domain containing 2aa [Source:ZFIN;Acc:ZDB-GENE-041114-166]	3.5766	R122Pfs/+
mapkap1	0.357084	3.07666	0.0586128	1	FALSE	ENSDARG00000091777	52.6458	1295	MAPK associated protein 1 [Source:ZFIN;Acc:ZDB-GENE-041111-178]	3.57621	R122Pfs/+
mtf1	0.419394	3.47137	0.0586238	1	FALSE	ENSDARG00000102898	51.2295	2774	metal-regulatory transcription factor 1 [Source:ZFIN;Acc:ZDB-GENE-020424-1]	3.5759	R122Pfs/+
fam210b	0.203518	3.94741	0.0586362	1	FALSE	ENSDARG00000052638	49.2477	1728	family with sequence similarity 210 member B [Source:ZFIN;Acc:ZDB-GENE-050913-122]	3.57555	R122Pfs/+
mybphb	0.356	3.1745	0.0586619	1	FALSE	ENSDARG00000003081	44.9866	688	myosin binding protein Hb [Source:ZFIN;Acc:ZDB-GENE-030131-9794]	3.57482	R122Pfs/+
rnf152	0.496518	0.443844	0.0586744	1	FALSE	ENSDARG00000087782	47.3861	1492	ring finger protein 152 [Source:ZFIN;Acc:ZDB-GENE-050327-84]	3.57446	R122Pfs/+
si:dkey-264f17.1	0.561664	0.906234	0.0587146	1	FALSE	ENSDARG00000100219	44.0384	2655	si:dkey-264f17.1 [Source:ZFIN;Acc:ZDB-GENE-110913-6]	3.57333	R122Pfs/+
src	0.180824	4.58304	0.0587217	1	FALSE	ENSDARG00000008107	53.3709	1898	v-src avian sarcoma (Schmidt-Ruppin A-2) viral oncogene homolog [Source:ZFIN;Acc:ZDB-GENE-030131-3809]	3.57312	R122Pfs/+
vaspb	0.182555	3.62422	0.0588155	1	FALSE	ENSDARG00000017105	45.1679	2189	vasodilator stimulated phosphoprotein b [Source:ZFIN;Acc:ZDB-GENE-030131-7118]	3.57048	R122Pfs/+
abhd6a	0.619091	0.193368	0.0588521	1	FALSE	ENSDARG00000060756	37.9233	4931	abhydrolase domain containing 6a [Source:ZFIN;Acc:ZDB-GENE-090925-1]	3.56944	R122Pfs/+
adap2	-0.60556	0.400509	0.058943	1	FALSE	ENSDARG00000070565	42.6692	1064	ArfGAP with dual PH domains 2 [Source:ZFIN;Acc:ZDB-GENE-070912-21]	3.56688	R122Pfs/+
zmp:0000000524	-0.365289	2.0946	0.0589744	1	FALSE	ENSDARG00000078683	42.1428	3377	zmp:0000000524 [Source:ZFIN;Acc:ZDB-GENE-130530-527]	3.566	R122Pfs/+
homer2	-0.312832	2.72632	0.0590133	1	FALSE	ENSDARG00000059349	59.6591	528	homer scaffold protein 2 [Source:ZFIN;Acc:ZDB-GENE-050522-417]	3.5649	R122Pfs/+
si:dkey-81e3.2	1.17334	-0.33412	0.0591669	1	FALSE	ENSDARG00000097406	43.087	5345	si:dkey-81e3.2 [Source:ZFIN;Acc:ZDB-GENE-131119-24]	3.56059	R122Pfs/+
si:ch211-140m22.7	-0.288155	4.69786	0.0592642	1	FALSE	ENSDARG00000077967	44.0516	790	si:ch211-140m22.7 [Source:ZFIN;Acc:ZDB-GENE-070912-73]	3.55786	R122Pfs/+
tomm20a	0.245464	3.88684	0.0593667	1	FALSE	ENSDARG00000090656	53.2489	3591	translocase of outer mitochondrial membrane 20 [Source:ZFIN;Acc:ZDB-GENE-040426-1976]	3.55499	R122Pfs/+
surf4l	0.192556	3.49804	0.0594703	1	FALSE	ENSDARG00000035131	48.6752	1019	surfeit 4, like [Source:ZFIN;Acc:ZDB-GENE-040718-172]	3.5521	R122Pfs/+
si:dkey-24c2.9	-0.526519	2.45978	0.0595041	1	FALSE	ENSDARG00000038979	40.5784	1072	si:dkey-24c2.9 [Source:ZFIN;Acc:ZDB-GENE-070912-476]	3.55115	R122Pfs/+
ralgapa1	0.121706	7.22868	0.0595527	1	FALSE	ENSDARG00000076889	51.6536	6355	Ral GTPase activating protein, alpha subunit 1 (catalytic) [Source:ZFIN;Acc:ZDB-GENE-080806-1]	3.5498	R122Pfs/+
slc23a1	-0.589857	0.476104	0.0597101	1	FALSE	ENSDARG00000015033	47.0891	1555	solute carrier family 23 member 1 [Source:ZFIN;Acc:ZDB-GENE-080804-2]	3.54542	R122Pfs/+
znf618	0.200989	4.31881	0.0597875	1	FALSE	ENSDARG00000071469	50.8774	3619	zinc finger protein 618 [Source:ZFIN;Acc:ZDB-GENE-030131-2063]	3.54327	R122Pfs/+
xylt1	0.294876	3.6186	0.0598686	1	FALSE	ENSDARG00000061248	54.6025	2868	xylosyltransferase I [Source:ZFIN;Acc:ZDB-GENE-111017-2]	3.54102	R122Pfs/+
isoc1	0.181103	4.12507	0.0599629	1	FALSE	ENSDARG00000060069	38.0672	2380	isochorismatase domain containing 1 [Source:ZFIN;Acc:ZDB-GENE-061020-1]	3.53841	R122Pfs/+
man1a1	0.202212	6.12855	0.0599965	1	FALSE	ENSDARG00000005652	41.8497	7969	mannosidase, alpha, class 1A, member 1 [Source:ZFIN;Acc:ZDB-GENE-041014-321]	3.53748	R122Pfs/+
dyrk1aa	0.137406	6.32457	0.0600499	1	FALSE	ENSDARG00000063570	57.8887	956	dual-specificity tyrosine-(Y)-phosphorylation regulated kinase 1A, a [Source:ZFIN;Acc:ZDB-GENE-050302-29]	3.53601	R122Pfs/+
ube2d4	0.249425	3.13803	0.0602222	1	FALSE	ENSDARG00000015057	40.2299	1740	ubiquitin-conjugating enzyme E2D 4 (putative) [Source:ZFIN;Acc:ZDB-GENE-070424-86]	3.53126	R122Pfs/+
si:ch211-250c4.3	-0.372662	1.77729	0.0602334	1	FALSE	ENSDARG00000092199	39.4603	5892	si:ch211-250c4.3 [Source:ZFIN;Acc:ZDB-GENE-081107-31]	3.53095	R122Pfs/+
es1	-0.630091	0.574694	0.0602355	1	FALSE	ENSDARG00000094516	52.0341	1057	es1 protein [Source:ZFIN;Acc:ZDB-GENE-980526-188]	3.53089	R122Pfs/+
opn8b	0.496989	1.05655	0.0602706	1	FALSE	ENSDARG00000079045	47.094	1841	opsin 8, group member b [Source:ZFIN;Acc:ZDB-GENE-070705-120]	3.52992	R122Pfs/+
hecw2a	0.218457	7.43968	0.0604027	1	FALSE	ENSDARG00000062447	46.7436	9786	HECT, C2 and WW domain containing E3 ubiquitin protein ligase 2a [Source:ZFIN;Acc:ZDB-GENE-090311-22]	3.52629	R122Pfs/+
CABZ01021599.1	0.528635	0.662444	0.060418	1	FALSE	ENSDARG00000112870	54.2904	606	receptor-interacting serine/threonine-protein kinase 2-like [Source:NCBI gene;Acc:110437957]	3.52587	R122Pfs/+
SAMD12	0.486886	1.10798	0.0605117	1	FALSE	ENSDARG00000115661	42.7901	1491	sterile alpha motif domain containing 12 [Source:HGNC Symbol;Acc:HGNC:31750]	3.5233	R122Pfs/+
sort1b	-0.151373	6.48904	0.0607486	1	FALSE	ENSDARG00000056252	43.0394	2626	sortilin 1b [Source:ZFIN;Acc:ZDB-GENE-030131-7447]	3.51683	R122Pfs/+
mfsd12a	-0.191505	3.873	0.060829	1	FALSE	ENSDARG00000061908	40.5521	2868	major facilitator superfamily domain containing 12a [Source:ZFIN;Acc:ZDB-GENE-030131-4642]	3.51464	R122Pfs/+
usp40	0.208825	4.50659	0.0608976	1	FALSE	ENSDARG00000071197	49.0432	4651	ubiquitin specific peptidase 40 [Source:ZFIN;Acc:ZDB-GENE-060518-5]	3.51277	R122Pfs/+
synj2bp	-0.22021	4.45251	0.0609434	1	FALSE	ENSDARG00000028321	47.9969	1273	synaptojanin 2 binding protein [Source:ZFIN;Acc:ZDB-GENE-030131-6531]	3.51152	R122Pfs/+
rerea	0.145077	7.00438	0.0609595	1	FALSE	ENSDARG00000077353	56.5392	4173	arginine-glutamic acid dipeptide (RE) repeats a [Source:ZFIN;Acc:ZDB-GENE-060718-1]	3.51109	R122Pfs/+
tpp1	-0.328277	1.44817	0.0610042	1	FALSE	ENSDARG00000042793	45.6385	868	tripeptidyl peptidase I [Source:ZFIN;Acc:ZDB-GENE-030131-6654]	3.50987	R122Pfs/+
cep170ab	0.221952	4.57283	0.0610501	1	FALSE	ENSDARG00000058892	49.3229	1467	centrosomal protein 170Ab [Source:ZFIN;Acc:ZDB-GENE-050309-106]	3.50863	R122Pfs/+
entpd3	-0.580053	0.491286	0.0611046	1	FALSE	ENSDARG00000035309	41.8216	2097	ectonucleoside triphosphate diphosphohydrolase 3 [Source:ZFIN;Acc:ZDB-GENE-030131-6186]	3.50715	R122Pfs/+
ap5z1	-0.231281	2.58402	0.0611375	1	FALSE	ENSDARG00000078111	51.9475	2439	adaptor related protein complex 5 subunit zeta 1 [Source:ZFIN;Acc:ZDB-GENE-120508-2]	3.50626	R122Pfs/+
creb3l3l	0.152912	6.94079	0.0612145	1	FALSE	ENSDARG00000020926	43.8211	839	cAMP responsive element binding protein 3-like 3 like [Source:ZFIN;Acc:ZDB-GENE-040426-2942]	3.50417	R122Pfs/+
zmiz1a	0.148906	7.21923	0.0612173	1	FALSE	ENSDARG00000074502	48.5886	3578	zinc finger, MIZ-type containing 1a [Source:ZFIN;Acc:ZDB-GENE-080220-27]	3.50409	R122Pfs/+
zdhhc22	0.226389	3.38514	0.0612275	1	FALSE	ENSDARG00000075170	38.2048	2607	zinc finger, DHHC-type containing 22 [Source:ZFIN;Acc:ZDB-GENE-131127-476]	3.50382	R122Pfs/+
chst14	-0.811733	-0.0318934	0.0612433	1	FALSE	ENSDARG00000043011	46.1629	1707	carbohydrate (N-acetylgalactosamine 4-0) sulfotransferase 14 [Source:ZFIN;Acc:ZDB-GENE-040401-3]	3.50339	R122Pfs/+
ppdpfa	-0.830121	3.42514	0.0612451	1	FALSE	ENSDARG00000007682	46.8913	872	pancreatic progenitor cell differentiation and proliferation factor a [Source:ZFIN;Acc:ZDB-GENE-030219-204]	3.50334	R122Pfs/+
med18	-0.277742	2.2795	0.0612888	1	FALSE	ENSDARG00000041237	45.1967	1093	mediator of RNA polymerase II transcription, subunit 18 homolog (yeast) [Source:ZFIN;Acc:ZDB-GENE-040426-1276]	3.50216	R122Pfs/+
zmat4b	0.312539	1.99129	0.0613253	1	FALSE	ENSDARG00000061419	47.9841	1005	zinc finger, matrin-type 4b [Source:ZFIN;Acc:ZDB-GENE-091118-68]	3.50117	R122Pfs/+
CABZ01044281.1	0.473602	1.44712	0.0614745	1	FALSE	ENSDARG00000115956	43.5272	5863	NULL	3.49715	R122Pfs/+
ttll3	-0.423478	1.21791	0.0615853	1	FALSE	ENSDARG00000053728	48.5703	2518	tubulin tyrosine ligase-like family, member 3 [Source:ZFIN;Acc:ZDB-GENE-060616-182]	3.49417	R122Pfs/+
csnk1g2b	-0.136913	6.4516	0.0616459	1	FALSE	ENSDARG00000034056	46.8848	1686	casein kinase 1, gamma 2b [Source:ZFIN;Acc:ZDB-GENE-060825-285]	3.49254	R122Pfs/+
setd2	0.137454	6.98166	0.0616694	1	FALSE	ENSDARG00000062244	44.9283	10210	SET domain containing 2, histone lysine methyltransferase [Source:ZFIN;Acc:ZDB-GENE-030131-2140]	3.49191	R122Pfs/+
ppp4r1	0.281122	3.06254	0.0616795	1	FALSE	ENSDARG00000101316	60.0911	1536	protein phosphatase 4, regulatory subunit 1 [Source:ZFIN;Acc:ZDB-GENE-040426-753]	3.49164	R122Pfs/+
ube2ql1	0.237188	5.44879	0.0616998	1	FALSE	ENSDARG00000079276	57.0013	757	ubiquitin-conjugating enzyme E2Q family-like 1 [Source:ZFIN;Acc:ZDB-GENE-030131-8137]	3.49109	R122Pfs/+
pkd1a	0.720596	0.413711	0.0617166	1	FALSE	ENSDARG00000030417	53.8226	13041	polycystic kidney disease 1a [Source:ZFIN;Acc:ZDB-GENE-100707-1]	3.49064	R122Pfs/+
zgc:153738	-0.700786	0.294208	0.0617972	1	FALSE	ENSDARG00000069230	41.521	2374	zgc:153738 [Source:ZFIN;Acc:ZDB-GENE-061013-622]	3.48848	R122Pfs/+
si:dkey-16p6.1	0.491875	0.110257	0.0619107	1	FALSE	ENSDARG00000102212	46.045	5727	si:dkey-16p6.1 [Source:ZFIN;Acc:ZDB-GENE-081103-43]	3.48545	R122Pfs/+
man1b1a	-0.170674	5.30133	0.0619155	1	FALSE	ENSDARG00000073792	48.8661	2492	mannosidase, alpha, class 1B, member 1a [Source:ZFIN;Acc:ZDB-GENE-091116-34]	3.48532	R122Pfs/+
ZNF521	0.207762	5.56733	0.0621552	1	FALSE	ENSDARG00000116769	49.5968	3720	zinc finger protein 521 [Source:HGNC Symbol;Acc:HGNC:24605]	3.47892	R122Pfs/+
afap1l1b	-0.446448	1.87498	0.0622141	1	FALSE	ENSDARG00000056453	45.5025	1896	actin filament associated protein 1-like 1b [Source:ZFIN;Acc:ZDB-GENE-061013-428]	3.47736	R122Pfs/+
tph2	-0.279024	3.56488	0.0622677	1	FALSE	ENSDARG00000057239	43.256	2113	tryptophan hydroxylase 2 (tryptophan 5-monooxygenase) [Source:ZFIN;Acc:ZDB-GENE-040624-4]	3.47593	R122Pfs/+
zgc:171673	0.205233	5.11381	0.0624051	1	FALSE	ENSDARG00000102473	46.8888	2491	zgc:171673 [Source:ZFIN;Acc:ZDB-GENE-071004-20]	3.47228	R122Pfs/+
rhbdd2	0.388817	0.823665	0.062455	1	FALSE	ENSDARG00000092463	46.933	1402	rhomboid domain containing 2 [Source:ZFIN;Acc:ZDB-GENE-091204-359]	3.47096	R122Pfs/+
tbr1a	-0.897605	0.151211	0.0624747	1	FALSE	ENSDARG00000076259	48.9197	1805	T-box brain transcription factor 1a [Source:ZFIN;Acc:ZDB-GENE-060810-93]	3.47044	R122Pfs/+
pip5k1cb	0.170103	7.16794	0.0625929	1	FALSE	ENSDARG00000100313	40.7772	4928	phosphatidylinositol-4-phosphate 5-kinase, type I, gamma b [Source:ZFIN;Acc:ZDB-GENE-110408-21]	3.46731	R122Pfs/+
ank1b	0.204363	7.07733	0.0627354	1	FALSE	ENSDARG00000074777	52.616	4842	ankyrin 1, erythrocytic b [Source:ZFIN;Acc:ZDB-GENE-091113-6]	3.46355	R122Pfs/+
znf986	0.686338	0.818704	0.0628877	1	FALSE	ENSDARG00000110323	42.8929	1798	zinc finger protein 986 [Source:ZFIN;Acc:ZDB-GENE-110913-135]	3.45954	R122Pfs/+
si:ch211-213a13.1	-2.55469	4.22451	0.0628881	1	FALSE	ENSDARG00000090600	34.3556	2576	si:ch211-213a13.1 [Source:ZFIN;Acc:ZDB-GENE-050208-471]	3.45953	R122Pfs/+
aimp1a	-0.282447	4.95596	0.0630023	1	FALSE	ENSDARG00000060036	52.064	1187	aminoacyl tRNA synthetase complex interacting multifunctional protein 1a [Source:ZFIN;Acc:ZDB-GENE-060825-144]	3.45653	R122Pfs/+
tbl1x	-0.305135	2.6093	0.0630392	1	FALSE	ENSDARG00000060438	35.6476	4177	transducin beta like 1 X-linked [Source:ZFIN;Acc:ZDB-GENE-070209-131]	3.45556	R122Pfs/+
zgc:174224	-0.745937	-0.343548	0.063061	1	FALSE	ENSDARG00000093875	45.0355	564	zgc:174224 [Source:ZFIN;Acc:ZDB-GENE-071004-118]	3.45499	R122Pfs/+
ak7a	0.279742	3.93034	0.0631466	1	FALSE	ENSDARG00000019001	44.4775	837	adenylate kinase 7a [Source:ZFIN;Acc:ZDB-GENE-040724-122]	3.45275	R122Pfs/+
ccdc175	0.552014	1.57353	0.0632228	1	FALSE	ENSDARG00000089320	41.726	2387	coiled-coil domain containing 175 [Source:ZFIN;Acc:ZDB-GENE-101202-3]	3.45076	R122Pfs/+
mfsd6a	-0.359989	1.97283	0.0632427	1	FALSE	ENSDARG00000032318	48.2799	2558	major facilitator superfamily domain containing 6a [Source:ZFIN;Acc:ZDB-GENE-050208-335]	3.45024	R122Pfs/+
si:dkeyp-50d11.2	-0.395012	2.17724	0.0632568	1	FALSE	ENSDARG00000055338	48.9856	2021	si:dkeyp-50d11.2 [Source:ZFIN;Acc:ZDB-GENE-091113-22]	3.44987	R122Pfs/+
kbtbd4	0.181964	3.32231	0.0633805	1	FALSE	ENSDARG00000069271	42.045	3492	kelch repeat and BTB (POZ) domain containing 4 [Source:ZFIN;Acc:ZDB-GENE-040426-937]	3.44664	R122Pfs/+
tlx2	0.617155	0.47369	0.0638639	1	FALSE	ENSDARG00000011273	44.1787	1718	T cell leukemia homeobox 2 [Source:ZFIN;Acc:ZDB-GENE-020208-1]	3.43409	R122Pfs/+
slc12a5a	0.372897	5.23914	0.0639474	1	FALSE	ENSDARG00000075815	52.4981	3863	solute carrier family 12 member 5a [Source:ZFIN;Acc:ZDB-GENE-120927-3]	3.43193	R122Pfs/+
rrp36	-0.271862	3.78087	0.0639547	1	FALSE	ENSDARG00000032516	40.0572	1398	ribosomal RNA processing 36 [Source:ZFIN;Acc:ZDB-GENE-030131-9751]	3.43174	R122Pfs/+
tcf7l1b	0.192723	4.39174	0.0640452	1	FALSE	ENSDARG00000007369	44.1902	3711	transcription factor 7 like 1b [Source:ZFIN;Acc:ZDB-GENE-991110-10]	3.4294	R122Pfs/+
pcdh9	0.357482	4.55783	0.0640847	1	FALSE	ENSDARG00000063264	46.9781	3887	protocadherin 9 [Source:ZFIN;Acc:ZDB-GENE-091015-1]	3.42839	R122Pfs/+
pak7	0.172408	7.04546	0.0641527	1	FALSE	ENSDARG00000030154	51.5023	3062	p21 protein (Cdc42/Rac)-activated kinase 7 [Source:ZFIN;Acc:ZDB-GENE-040426-2085]	3.42663	R122Pfs/+
si:zfos-2372e4.1	-0.819508	0.223196	0.0641587	1	FALSE	ENSDARG00000099233	41.5545	817	si:zfos-2372e4.1 [Source:ZFIN;Acc:ZDB-GENE-131127-560]	3.42648	R122Pfs/+
kazald3	-0.662302	0.399525	0.06416	1	FALSE	ENSDARG00000053509	46.3448	1450	Kazal-type serine peptidase inhibitor domain 3 [Source:ZFIN;Acc:ZDB-GENE-050208-155]	3.42645	R122Pfs/+
BX571681.3	-1.55397	0.41031	0.0641739	1	FALSE	ENSDARG00000094658	50.3906	768	alanine--tRNA ligase, cytoplasmic-like [Source:NCBI gene;Acc:559142]	3.42609	R122Pfs/+
wnt4b	-0.74238	1.65986	0.0642262	1	FALSE	ENSDARG00000040159	48.0699	2207	wingless-type MMTV integration site family, member 4b [Source:ZFIN;Acc:ZDB-GENE-000411-1]	3.42474	R122Pfs/+
mtmr8	-0.400549	1.92372	0.0642469	1	FALSE	ENSDARG00000008592	42.6375	633	myotubularin related protein 8 [Source:ZFIN;Acc:ZDB-GENE-040426-1016]	3.42421	R122Pfs/+
naa25	-0.115222	5.83923	0.0644215	1	FALSE	ENSDARG00000075446	49.0407	3675	N(alpha)-acetyltransferase 25, NatB auxiliary subunit [Source:ZFIN;Acc:ZDB-GENE-041111-190]	3.41973	R122Pfs/+
ovca2	0.438056	0.634758	0.0644705	1	FALSE	ENSDARG00000103748	44.6199	1013	OVCA2 serine hydrolase domain containing [Source:ZFIN;Acc:ZDB-GENE-050522-115]	3.41848	R122Pfs/+
trim105	-0.206423	3.86673	0.0645432	1	FALSE	ENSDARG00000099885	39.4359	2021	tripartite motif containing 105 [Source:ZFIN;Acc:ZDB-GENE-060810-140]	3.41662	R122Pfs/+
zgc:162948	-0.267739	2.83065	0.0645549	1	FALSE	ENSDARG00000053695	45.4119	1493	zgc:162948 [Source:ZFIN;Acc:ZDB-GENE-070424-46]	3.41632	R122Pfs/+
nrg2b	0.193988	6.15914	0.0645787	1	FALSE	ENSDARG00000086585	51.2727	1336	neuregulin 2b [Source:ZFIN;Acc:ZDB-GENE-090205-2]	3.41571	R122Pfs/+
si:dkey-185e18.7	-0.396815	1.44753	0.0646715	1	FALSE	ENSDARG00000088924	40.0178	1688	si:dkey-185e18.7 [Source:ZFIN;Acc:ZDB-GENE-141215-72]	3.41334	R122Pfs/+
kif1ab	0.205758	7.93972	0.0647678	1	FALSE	ENSDARG00000062024	49.8216	3223	kinesin family member 1Ab [Source:ZFIN;Acc:ZDB-GENE-070912-480]	3.41088	R122Pfs/+
NINJ1	0.406316	0.861739	0.064844	1	FALSE	ENSDARG00000103663	44.898	833	ninjurin 1 [Source:HGNC Symbol;Acc:HGNC:7824]	3.40894	R122Pfs/+
prdm11	0.196434	4.18692	0.0649867	1	FALSE	ENSDARG00000074468	40.5331	7466	PR domain containing 11 [Source:ZFIN;Acc:ZDB-GENE-061221-1]	3.40531	R122Pfs/+
ubn2b	0.18616	4.63257	0.0650171	1	FALSE	ENSDARG00000100508	54.9882	3819	ubinuclein 2b [Source:ZFIN;Acc:ZDB-GENE-060503-768]	3.40454	R122Pfs/+
abcc8b	-0.683967	0.962483	0.0650305	1	FALSE	ENSDARG00000077007	53.5099	4545	ATP-binding cassette, sub-family C (CFTR/MRP), member 8b [Source:ZFIN;Acc:ZDB-GENE-120215-45]	3.4042	R122Pfs/+
creb1b	0.178128	4.0913	0.0650891	1	FALSE	ENSDARG00000093420	49.9545	991	cAMP responsive element binding protein 1b [Source:ZFIN;Acc:ZDB-GENE-050417-355]	3.40272	R122Pfs/+
myo1cb	-0.21702	4.84615	0.065188	1	FALSE	ENSDARG00000061579	45.109	3210	myosin Ic, paralog b [Source:ZFIN;Acc:ZDB-GENE-090429-3]	3.40021	R122Pfs/+
phf8	0.141175	6.00626	0.0652402	1	FALSE	ENSDARG00000006584	46.2793	4475	PHD finger protein 8 [Source:ZFIN;Acc:ZDB-GENE-060419-1]	3.39889	R122Pfs/+
svopa	0.231759	4.12612	0.0654825	1	FALSE	ENSDARG00000056833	52.0692	1619	SV2 related protein a [Source:ZFIN;Acc:ZDB-GENE-060526-336]	3.39278	R122Pfs/+
clmn	-0.165692	5.85251	0.0656211	1	FALSE	ENSDARG00000096867	47.7176	1884	calmin [Source:ZFIN;Acc:ZDB-GENE-131127-546]	3.38929	R122Pfs/+
MCHR2 (1 of many)	0.402039	1.07497	0.0656838	1	FALSE	ENSDARG00000101313	52.531	1047	melanin concentrating hormone receptor 2 [Source:HGNC Symbol;Acc:HGNC:20867]	3.38772	R122Pfs/+
asmt2	-0.274353	2.43224	0.0657103	1	FALSE	ENSDARG00000070874	45.816	1685	acetylserotonin O-methyltransferase 2 [Source:ZFIN;Acc:ZDB-GENE-070410-45]	3.38705	R122Pfs/+
ehd1b	-0.549754	2.00864	0.0658249	1	FALSE	ENSDARG00000014793	44.8038	2752	EH-domain containing 1b [Source:ZFIN;Acc:ZDB-GENE-030131-2069]	3.38418	R122Pfs/+
aldh16a1	-0.201872	3.46987	0.065835	1	FALSE	ENSDARG00000037935	49.4386	2850	aldehyde dehydrogenase 16 family, member A1 [Source:ZFIN;Acc:ZDB-GENE-070112-2062]	3.38393	R122Pfs/+
sall2	0.144732	6.04521	0.0658669	1	FALSE	ENSDARG00000075116	44.5898	4931	spalt-like transcription factor 2 [Source:ZFIN;Acc:ZDB-GENE-030829-32]	3.38313	R122Pfs/+
rnmt	-0.116275	5.2605	0.0658726	1	FALSE	ENSDARG00000070553	43.7241	2291	RNA (guanine-7-) methyltransferase [Source:ZFIN;Acc:ZDB-GENE-041008-25]	3.38299	R122Pfs/+
chn1	-0.126218	7.47286	0.0658743	1	FALSE	ENSDARG00000101735	41.8304	3207	chimerin 1 [Source:ZFIN;Acc:ZDB-GENE-040426-1934]	3.38294	R122Pfs/+
sema3b	0.187398	4.24797	0.0659004	1	FALSE	ENSDARG00000011672	49.9164	2989	sema domain, immunoglobulin domain (Ig), short basic domain, secreted, (semaphorin) 3B [Source:ZFIN;Acc:ZDB-GENE-081105-78]	3.38229	R122Pfs/+
si:ch211-244c8.4	0.14243	6.41811	0.0659773	1	FALSE	ENSDARG00000103071	47.3158	4098	si:ch211-244c8.4 [Source:ZFIN;Acc:ZDB-GENE-141216-488]	3.38037	R122Pfs/+
ces2	-0.785533	-0.0608367	0.0659822	1	FALSE	ENSDARG00000041569	46.4723	821	carboxylesterase 2 (intestine, liver) [Source:ZFIN;Acc:ZDB-GENE-061013-99]	3.38025	R122Pfs/+
pcdh1g14	1.02501	0.402454	0.0660195	1	FALSE	ENSDARG00000104057	42.8989	2394	protocadherin 1 gamma 14 [Source:ZFIN;Acc:ZDB-GENE-050609-9]	3.37931	R122Pfs/+
MARF1	0.165353	5.57474	0.0661311	1	FALSE	ENSDARG00000115222	60.3637	5445	meiosis regulator and mRNA stability factor 1 [Source:HGNC Symbol;Acc:HGNC:29562]	3.37653	R122Pfs/+
scamp1	0.166562	5.71841	0.0661612	1	FALSE	ENSDARG00000036911	43.808	1563	secretory carrier membrane protein 1 [Source:ZFIN;Acc:ZDB-GENE-040426-1803]	3.37578	R122Pfs/+
si:dkey-3p4.7	0.648744	0.827169	0.0663646	1	FALSE	ENSDARG00000100959	42.1133	1316	si:dkey-3p4.7 [Source:ZFIN;Acc:ZDB-GENE-131119-47]	3.37072	R122Pfs/+
pdcd6ip	0.116479	7.26696	0.0663697	1	FALSE	ENSDARG00000025269	49.9521	4172	programmed cell death 6 interacting protein [Source:ZFIN;Acc:ZDB-GENE-040426-2678]	3.3706	R122Pfs/+
larp7	-0.151143	4.62315	0.0663961	1	FALSE	ENSDARG00000017315	35.7467	3640	La ribonucleoprotein domain family, member 7 [Source:ZFIN;Acc:ZDB-GENE-030131-6896]	3.36994	R122Pfs/+
pkd1l2b	0.55468	1.48589	0.0665427	1	FALSE	ENSDARG00000101214	45.3202	3187	polycystic kidney disease 1 like 2b [Source:ZFIN;Acc:ZDB-GENE-141222-87]	3.36631	R122Pfs/+
CNNM1	0.236487	5.09408	0.0667789	1	FALSE	ENSDARG00000078087	46.8569	4311	cyclin and CBS domain divalent metal cation transport mediator 1 [Source:HGNC Symbol;Acc:HGNC:102]	3.36047	R122Pfs/+
med13a	0.145751	6.95104	0.0667934	1	FALSE	ENSDARG00000053884	51.2746	8812	mediator complex subunit 13a [Source:ZFIN;Acc:ZDB-GENE-070627-13]	3.36012	R122Pfs/+
samd1b	0.20989	3.80719	0.0668099	1	FALSE	ENSDARG00000079062	52.4125	2570	sterile alpha motif domain containing 1b [Source:ZFIN;Acc:ZDB-GENE-090313-2]	3.35971	R122Pfs/+
chrac1	0.415717	2.71396	0.066924	1	FALSE	ENSDARG00000042337	40.9985	661	chromatin accessibility complex subunit 1 [Source:ZFIN;Acc:ZDB-GENE-050227-18]	3.3569	R122Pfs/+
xkr5b	0.749543	1.82507	0.0669908	1	FALSE	ENSDARG00000097530	37.5442	4243	XK related 5b [Source:ZFIN;Acc:ZDB-GENE-170829-1]	3.35526	R122Pfs/+
eea1	0.185186	4.83879	0.0670652	1	FALSE	ENSDARG00000062868	50.8753	2575	early endosome antigen 1 [Source:ZFIN;Acc:ZDB-GENE-041111-270]	3.35343	R122Pfs/+
gar1	0.212061	3.19114	0.0670707	1	FALSE	ENSDARG00000076526	40.0341	2348	GAR1 homolog, ribonucleoprotein [Source:ZFIN;Acc:ZDB-GENE-040426-893]	3.35329	R122Pfs/+
blf	0.890913	0.433998	0.0672745	1	FALSE	ENSDARG00000043126	41.6984	1916	bloody fingers [Source:ZFIN;Acc:ZDB-GENE-050721-1]	3.3483	R122Pfs/+
pdxka	-0.587187	3.50317	0.0673297	1	FALSE	ENSDARG00000088959	43.4061	739	pyridoxal (pyridoxine, vitamin B6) kinase a [Source:ZFIN;Acc:ZDB-GENE-030131-8376]	3.34695	R122Pfs/+
grpel1	-0.189159	4.82006	0.0675012	1	FALSE	ENSDARG00000010021	38.9838	1142	GrpE-like 1, mitochondrial [Source:ZFIN;Acc:ZDB-GENE-051120-111]	3.34276	R122Pfs/+
si:dkey-267n13.1	-0.818999	0.10006	0.0675822	1	FALSE	ENSDARG00000035665	42.9898	877	si:dkey-267n13.1 [Source:ZFIN;Acc:ZDB-GENE-141211-35]	3.34079	R122Pfs/+
glulc	0.760061	0.165584	0.0676096	1	FALSE	ENSDARG00000013227	48.3127	1452	glutamate-ammonia ligase (glutamine synthase) c [Source:ZFIN;Acc:ZDB-GENE-060929-540]	3.34012	R122Pfs/+
vldlr	0.103141	7.96565	0.0676501	1	FALSE	ENSDARG00000006257	46.2723	3751	very low density lipoprotein receptor [Source:ZFIN;Acc:ZDB-GENE-040426-803]	3.33914	R122Pfs/+
nrp1a	0.205324	6.70014	0.0676997	1	FALSE	ENSDARG00000102153	49.9767	3491	neuropilin 1a [Source:ZFIN;Acc:ZDB-GENE-030519-2]	3.33793	R122Pfs/+
tnksa	0.146865	5.97465	0.0678344	1	FALSE	ENSDARG00000077650	52.798	4121	tankyrase, TRF1-interacting ankyrin-related ADP-ribose polymerase a [Source:ZFIN;Acc:ZDB-GENE-030131-7450]	3.33466	R122Pfs/+
zc3h4	0.146259	6.11248	0.0679295	1	FALSE	ENSDARG00000078355	48.6171	5568	zinc finger CCCH-type containing 4 [Source:ZFIN;Acc:ZDB-GENE-100330-1]	3.33236	R122Pfs/+
ccdc88b	-0.447823	1.26229	0.0679716	1	FALSE	ENSDARG00000076189	52.3771	4281	coiled-coil domain containing 88B [Source:ZFIN;Acc:ZDB-GENE-080303-31]	3.33134	R122Pfs/+
mid1ip1b	-0.155317	6.70204	0.0681072	1	FALSE	ENSDARG00000019302	44.0303	1851	MID1 interacting protein 1b [Source:ZFIN;Acc:ZDB-GENE-040426-1720]	3.32806	R122Pfs/+
acap3b	0.258673	5.54889	0.0682662	1	FALSE	ENSDARG00000099240	50.6102	2950	ArfGAP with coiled-coil, ankyrin repeat and PH domains 3b [Source:ZFIN;Acc:ZDB-GENE-070209-274]	3.32422	R122Pfs/+
eps15	-0.251568	5.5732	0.0685194	1	FALSE	ENSDARG00000078216	44.5949	5796	epidermal growth factor receptor pathway substrate 15 [Source:ZFIN;Acc:ZDB-GENE-081104-264]	3.31814	R122Pfs/+
dennd2db	0.699849	0.453582	0.0685943	1	FALSE	ENSDARG00000030250	51.8642	1797	DENN/MADD domain containing 2Db [Source:ZFIN;Acc:ZDB-GENE-041114-34]	3.31634	R122Pfs/+
gtse1	-0.569479	0.515234	0.0687321	1	FALSE	ENSDARG00000013719	45.8794	2686	G-2 and S-phase expressed 1 [Source:ZFIN;Acc:ZDB-GENE-050522-493]	3.31304	R122Pfs/+
INSYN2A (1 of many)	0.336291	2.20569	0.06874	1	FALSE	ENSDARG00000107296	43.0739	2538	inhibitory synaptic factor 2A [Source:HGNC Symbol;Acc:HGNC:33859]	3.31285	R122Pfs/+
tnfrsfa	-0.477788	1.09297	0.0687422	1	FALSE	ENSDARG00000004451	49.7034	1686	tumor necrosis factor receptor superfamily, member a [Source:ZFIN;Acc:ZDB-GENE-010802-1]	3.3128	R122Pfs/+
CR846087.1	0.886081	-0.0249394	0.0687544	1	FALSE	ENSDARG00000086615	45.0198	3534	NULL	3.31251	R122Pfs/+
ticam1	0.322654	3.46015	0.0687859	1	FALSE	ENSDARG00000102493	42.4385	2133	toll-like receptor adaptor molecule 1 [Source:ZFIN;Acc:ZDB-GENE-040219-2]	3.31176	R122Pfs/+
si:dkey-50i6.6	0.502167	1.35016	0.0688495	1	FALSE	ENSDARG00000099009	42.5287	696	si:dkey-50i6.6 [Source:ZFIN;Acc:ZDB-GENE-081104-420]	3.31024	R122Pfs/+
pank2	0.190955	7.06629	0.068953	1	FALSE	ENSDARG00000003311	43.6941	1511	pantothenate kinase 2 [Source:ZFIN;Acc:ZDB-GENE-070112-1952]	3.30777	R122Pfs/+
klhl26	0.28078	3.5337	0.0690095	1	FALSE	ENSDARG00000053876	40.9885	2444	kelch-like family member 26 [Source:ZFIN;Acc:ZDB-GENE-030131-5975]	3.30643	R122Pfs/+
ip6k1	0.206031	6.72009	0.0690787	1	FALSE	ENSDARG00000073744	47.1404	5928	inositol hexakisphosphate kinase 1 [Source:ZFIN;Acc:ZDB-GENE-110317-2]	3.30478	R122Pfs/+
runx1t1	0.151728	7.52831	0.0690915	1	FALSE	ENSDARG00000003680	53.2863	1758	RUNX1 partner transcriptional co-repressor 1 [Source:ZFIN;Acc:ZDB-GENE-060929-164]	3.30447	R122Pfs/+
yeats2	0.203836	3.76665	0.0691166	1	FALSE	ENSDARG00000078767	51.4798	4577	YEATS domain containing 2 [Source:ZFIN;Acc:ZDB-GENE-081104-292]	3.30388	R122Pfs/+
pde4bb	0.218966	3.08298	0.0693151	1	FALSE	ENSDARG00000074233	48.4375	2080	phosphodiesterase 4B, cAMP-specific b [Source:ZFIN;Acc:ZDB-GENE-070912-454]	3.29917	R122Pfs/+
anks4b	-0.797654	1.70904	0.0693478	1	FALSE	ENSDARG00000036846	41.6893	6630	ankyrin repeat and sterile alpha motif domain containing 4B [Source:ZFIN;Acc:ZDB-GENE-040704-29]	3.29839	R122Pfs/+
syt7b	0.167932	6.20865	0.0694059	1	FALSE	ENSDARG00000078060	39.6768	1413	synaptotagmin VIIb [Source:ZFIN;Acc:ZDB-GENE-090601-6]	3.29702	R122Pfs/+
fcho1	0.215365	4.0792	0.0694358	1	FALSE	ENSDARG00000015356	52.7023	3127	FCH domain only 1 [Source:ZFIN;Acc:ZDB-GENE-120613-1]	3.29631	R122Pfs/+
bzw2	-0.149066	5.3676	0.0694361	1	FALSE	ENSDARG00000035918	44.2564	1295	basic leucine zipper and W2 domains 2 [Source:ZFIN;Acc:ZDB-GENE-040426-746]	3.2963	R122Pfs/+
parp4	0.265344	3.28399	0.0694864	1	FALSE	ENSDARG00000069934	46.4086	7170	poly (ADP-ribose) polymerase family, member 4 [Source:ZFIN;Acc:ZDB-GENE-070912-387]	3.29511	R122Pfs/+
unm_sa1614	0.235106	3.64299	0.0695297	1	FALSE	ENSDARG00000002607	48.0636	4467	un-named sa1614 [Source:ZFIN;Acc:ZDB-GENE-120411-1]	3.29409	R122Pfs/+
si:ch211-266k22.6	0.281042	3.51722	0.0696179	1	FALSE	ENSDARG00000091799	50.8051	1801	si:ch211-266k22.6 [Source:ZFIN;Acc:ZDB-GENE-120215-250]	3.29201	R122Pfs/+
got2b	-0.12551	7.2256	0.0696572	1	FALSE	ENSDARG00000005840	48.0064	1254	glutamic-oxaloacetic transaminase 2b, mitochondrial [Source:ZFIN;Acc:ZDB-GENE-030131-7917]	3.29108	R122Pfs/+
cdadc1	-0.245346	3.88859	0.0697793	1	FALSE	ENSDARG00000036650	47.5137	1707	cytidine and dCMP deaminase domain containing 1 [Source:ZFIN;Acc:ZDB-GENE-041114-163]	3.2882	R122Pfs/+
nsd3	0.175179	5.77013	0.0698508	1	FALSE	ENSDARG00000062765	51.4773	4957	nuclear receptor binding SET domain protein 3 [Source:ZFIN;Acc:ZDB-GENE-050324-2]	3.28652	R122Pfs/+
st6galnac3	0.307147	2.80221	0.0700795	1	FALSE	ENSDARG00000058473	44.874	1707	ST6 (alpha-N-acetyl-neuraminyl-2,3-beta-galactosyl-1,3)-N-acetylgalactosaminide alpha-2,6-sialyltransferase 3 [Source:ZFIN;Acc:ZDB-GENE-030131-1329]	3.28116	R122Pfs/+
zgc:174895	-0.857798	-0.111573	0.0701394	1	FALSE	ENSDARG00000079416	37.9835	984	zgc:174895 [Source:ZFIN;Acc:ZDB-GENE-070928-41]	3.27976	R122Pfs/+
tp53	-0.192666	3.95827	0.0701783	1	FALSE	ENSDARG00000035559	44.3166	1576	tumor protein p53 [Source:ZFIN;Acc:ZDB-GENE-990415-270]	3.27884	R122Pfs/+
prrt4	0.363204	4.48267	0.070512	1	FALSE	ENSDARG00000088343	47.7995	3272	proline-rich transmembrane protein 4 [Source:ZFIN;Acc:ZDB-GENE-140106-210]	3.27106	R122Pfs/+
prpf38b	-0.224041	6.26362	0.0705633	1	FALSE	ENSDARG00000053101	50.5963	777	pre-mRNA processing factor 38B [Source:ZFIN;Acc:ZDB-GENE-040426-2878]	3.26987	R122Pfs/+
zmpste24	-0.118352	5.81231	0.0705749	1	FALSE	ENSDARG00000044090	42.2483	2722	zinc metallopeptidase, STE24 homolog [Source:ZFIN;Acc:ZDB-GENE-030131-6312]	3.2696	R122Pfs/+
nt5dc1	0.206902	4.82208	0.0707409	1	FALSE	ENSDARG00000006797	52.4351	1540	5'-nucleotidase domain containing 1 [Source:ZFIN;Acc:ZDB-GENE-030131-8274]	3.26575	R122Pfs/+
neto2b	0.375745	1.77408	0.0707483	1	FALSE	ENSDARG00000063293	50.1943	1416	neuropilin (NRP) and tolloid (TLL)-like 2b [Source:ZFIN;Acc:ZDB-GENE-060503-638]	3.26557	R122Pfs/+
efemp2b	-0.581986	7.47924	0.0708689	1	FALSE	ENSDARG00000020811	42.335	823	EGF containing fibulin extracellular matrix protein 2b [Source:ZFIN;Acc:ZDB-GENE-030219-125]	3.26278	R122Pfs/+
gpib	-1.07548	1.40477	0.0708871	1	FALSE	ENSDARG00000103826	48.4277	1908	glucose-6-phosphate isomerase b [Source:ZFIN;Acc:ZDB-GENE-020513-3]	3.26236	R122Pfs/+
sbds	0.198567	4.95796	0.0709277	1	FALSE	ENSDARG00000027803	41.5606	1218	SBDS ribosome maturation factor [Source:ZFIN;Acc:ZDB-GENE-040426-1116]	3.26142	R122Pfs/+
wdr43	0.114045	5.59124	0.0710438	1	FALSE	ENSDARG00000077264	47.3486	1594	WD repeat domain 43 [Source:ZFIN;Acc:ZDB-GENE-021231-3]	3.25874	R122Pfs/+
si:ch73-278m9.1	0.201291	3.62001	0.0710646	1	FALSE	ENSDARG00000079143	51.6798	1012	si:ch73-278m9.1 [Source:ZFIN;Acc:ZDB-GENE-141212-261]	3.25826	R122Pfs/+
cdkn1cb	-0.360587	2.50427	0.071184	1	FALSE	ENSDARG00000104903	41.7241	1160	cyclin-dependent kinase inhibitor 1Cb [Source:ZFIN;Acc:ZDB-GENE-131127-286]	3.25551	R122Pfs/+
si:ch211-218o21.4	-1.16685	-0.0575454	0.0711885	1	FALSE	ENSDARG00000079869	42.4847	1880	si:ch211-218o21.4 [Source:ZFIN;Acc:ZDB-GENE-081104-178]	3.2554	R122Pfs/+
im:7142702	0.322907	4.05581	0.0712405	1	FALSE	ENSDARG00000116556	53.4437	3383	im:7142702 [Source:ZFIN;Acc:ZDB-GENE-050411-48]	3.25421	R122Pfs/+
pigs	-0.150232	4.42321	0.0712997	1	FALSE	ENSDARG00000017813	48.1931	1979	phosphatidylinositol glycan anchor biosynthesis, class S [Source:ZFIN;Acc:ZDB-GENE-060929-436]	3.25284	R122Pfs/+
myo7ab	0.518812	1.56873	0.0713887	1	FALSE	ENSDARG00000044632	48.9712	6537	myosin VIIAb [Source:ZFIN;Acc:ZDB-GENE-091110-4]	3.2508	R122Pfs/+
myl9a	-0.405665	2.38463	0.0715495	1	FALSE	ENSDARG00000038123	48.5623	800	myosin, light chain 9a, regulatory [Source:ZFIN;Acc:ZDB-GENE-041010-120]	3.24711	R122Pfs/+
slc29a2	0.683754	0.414917	0.0715713	1	FALSE	ENSDARG00000001767	39.0756	2932	solute carrier family 29 member 2 [Source:ZFIN;Acc:ZDB-GENE-050220-15]	3.24661	R122Pfs/+
rbm33a	0.147326	6.79577	0.0715916	1	FALSE	ENSDARG00000068562	43.786	7121	RNA binding motif protein 33a [Source:ZFIN;Acc:ZDB-GENE-140106-90]	3.24615	R122Pfs/+
aptx	-0.336022	2.86933	0.0716948	1	FALSE	ENSDARG00000027143	48.7361	867	aprataxin [Source:ZFIN;Acc:ZDB-GENE-040628-2]	3.24379	R122Pfs/+
trpc4b	-0.261986	3.2514	0.0717659	1	FALSE	ENSDARG00000102017	46.7708	3360	transient receptor potential cation channel, subfamily C, member 4b [Source:ZFIN;Acc:ZDB-GENE-120329-1]	3.24216	R122Pfs/+
macc1	0.519193	0.635801	0.0718359	1	FALSE	ENSDARG00000040717	40.8965	3205	MET transcriptional regulator MACC1 [Source:ZFIN;Acc:ZDB-GENE-091006-3]	3.24056	R122Pfs/+
wacb	0.23078	3.50683	0.0719578	1	FALSE	ENSDARG00000099015	45.0096	1042	WW domain containing adaptor with coiled-coil b [Source:ZFIN;Acc:ZDB-GENE-041010-46]	3.23779	R122Pfs/+
znf1155	-0.764063	2.53101	0.0719869	1	FALSE	ENSDARG00000100192	44.4953	642	zinc finger protein 1155 [Source:ZFIN;Acc:ZDB-GENE-050208-712]	3.23712	R122Pfs/+
si:ch73-109d9.3	0.199658	3.94994	0.0720113	1	FALSE	ENSDARG00000101106	38.6857	6452	si:ch73-109d9.3 [Source:ZFIN;Acc:ZDB-GENE-141212-331]	3.23657	R122Pfs/+
esm1	0.241804	4.227	0.0720169	1	FALSE	ENSDARG00000104370	43.6559	1395	endothelial cell-specific molecule 1 [Source:ZFIN;Acc:ZDB-GENE-060929-748]	3.23644	R122Pfs/+
CABZ01113771.1	0.279409	3.40569	0.072019	1	FALSE	ENSDARG00000098959	53.8101	2028	NULL	3.23639	R122Pfs/+
si:cabz01090165.1	0.194242	4.4611	0.0720376	1	FALSE	ENSDARG00000039500	51.0081	2579	si:cabz01090165.1 [Source:ZFIN;Acc:ZDB-GENE-161017-71]	3.23597	R122Pfs/+
uqcrfs1	-0.109337	7.25032	0.0721403	1	FALSE	ENSDARG00000007745	38.5876	3965	ubiquinol-cytochrome c reductase, Rieske iron-sulfur polypeptide 1 [Source:ZFIN;Acc:ZDB-GENE-040426-2060]	3.23364	R122Pfs/+
LO017656.1	0.611131	0.0241403	0.0721994	1	FALSE	ENSDARG00000074984	47.5556	675	NULL	3.2323	R122Pfs/+
si:ch73-233f7.4	0.685223	2.4249	0.0722709	1	FALSE	ENSDARG00000098566	44.3768	2463	si:ch73-233f7.4 [Source:ZFIN;Acc:ZDB-GENE-141215-59]	3.23067	R122Pfs/+
wnk2	0.172982	6.46848	0.0725942	1	FALSE	ENSDARG00000104989	48.3396	1926	WNK lysine deficient protein kinase 2 [Source:ZFIN;Acc:ZDB-GENE-160114-3]	3.22337	R122Pfs/+
si:ch211-261n11.7	0.575915	2.03067	0.0726079	1	FALSE	ENSDARG00000068966	38.9192	1174	si:ch211-261n11.7 [Source:ZFIN;Acc:ZDB-GENE-081105-144]	3.22306	R122Pfs/+
zmiz2	0.191709	5.80147	0.0726503	1	FALSE	ENSDARG00000098683	53.6088	3014	zinc finger, MIZ-type containing 2 [Source:ZFIN;Acc:ZDB-GENE-090313-285]	3.2221	R122Pfs/+
nedd1	-0.270784	2.80689	0.0726932	1	FALSE	ENSDARG00000013472	47.1679	2945	NEDD1 gamma-tubulin ring complex targeting factor [Source:ZFIN;Acc:ZDB-GENE-040426-2906]	3.22114	R122Pfs/+
ehbp1l1b	0.252557	3.27712	0.0728032	1	FALSE	ENSDARG00000079895	44.3186	4075	EH domain binding protein 1-like 1b [Source:ZFIN;Acc:ZDB-GENE-091204-238]	3.21866	R122Pfs/+
atm	0.202519	3.75037	0.0729342	1	FALSE	ENSDARG00000002385	48.7967	8352	ATM serine/threonine kinase [Source:ZFIN;Acc:ZDB-GENE-040809-1]	3.21572	R122Pfs/+
r3hdm2	0.261051	4.49741	0.072955	1	FALSE	ENSDARG00000102610	57.8658	2727	R3H domain containing 2 [Source:ZFIN;Acc:ZDB-GENE-180313-1]	3.21525	R122Pfs/+
tspan35	-0.742435	0.290687	0.0730077	1	FALSE	ENSDARG00000025757	38.1797	1747	tetraspanin 35 [Source:ZFIN;Acc:ZDB-GENE-040426-1362]	3.21407	R122Pfs/+
klf3	-0.472985	2.19456	0.073032	1	FALSE	ENSDARG00000015495	37.5373	2010	Kruppel-like factor 3 (basic) [Source:ZFIN;Acc:ZDB-GENE-011116-1]	3.21352	R122Pfs/+
sec31a	0.157534	4.88864	0.0731078	1	FALSE	ENSDARG00000021082	47.7236	5239	SEC31 homolog A, COPII coat complex component [Source:ZFIN;Acc:ZDB-GENE-020919-2]	3.21183	R122Pfs/+
slc10a7	0.218271	2.54646	0.0733375	1	FALSE	ENSDARG00000104508	49.081	1469	solute carrier family 10 member 7 [Source:ZFIN;Acc:ZDB-GENE-040801-5]	3.20669	R122Pfs/+
dbf4	0.35591	1.71524	0.0734564	1	FALSE	ENSDARG00000074796	44.0532	2556	DBF4 zinc finger [Source:ZFIN;Acc:ZDB-GENE-091020-13]	3.20405	R122Pfs/+
zdhhc24	-0.294499	2.95966	0.0735808	1	FALSE	ENSDARG00000105134	42.4821	2591	zinc finger, DHHC-type containing 24 [Source:ZFIN;Acc:ZDB-GENE-040718-8]	3.20128	R122Pfs/+
tspan37	-0.414411	1.27709	0.073582	1	FALSE	ENSDARG00000095090	36.4964	1370	tetraspanin 37 [Source:ZFIN;Acc:ZDB-GENE-070912-550]	3.20125	R122Pfs/+
arhgap35b	0.133601	6.03128	0.0736016	1	FALSE	ENSDARG00000060297	44.442	4795	Rho GTPase activating protein 35b [Source:ZFIN;Acc:ZDB-GENE-060526-44]	3.20081	R122Pfs/+
hbba2	-2.21325	1.6636	0.0736402	1	FALSE	ENSDARG00000069734	46.7692	650	hemoglobin, beta adult 2 [Source:ZFIN;Acc:ZDB-GENE-040801-164]	3.19996	R122Pfs/+
si:ch211-199b20.3	-0.251117	2.93426	0.0738736	1	FALSE	ENSDARG00000098209	42.6129	2924	si:ch211-199b20.3 [Source:ZFIN;Acc:ZDB-GENE-141215-17]	3.19478	R122Pfs/+
prpf19	-0.110444	5.20755	0.0739989	1	FALSE	ENSDARG00000015239	47.7092	776	pre-mRNA processing factor 19 [Source:ZFIN;Acc:ZDB-GENE-030131-263]	3.19201	R122Pfs/+
coq2	-0.263756	2.66658	0.0739991	1	FALSE	ENSDARG00000059510	50.8255	1696	coenzyme Q2 4-hydroxybenzoate polyprenyltransferase [Source:ZFIN;Acc:ZDB-GENE-070410-84]	3.19201	R122Pfs/+
nnt2	-0.6588	-0.108288	0.0740236	1	FALSE	ENSDARG00000092522	57.5315	372	nicotinamide nucleotide transhydrogenase 2 [Source:ZFIN;Acc:ZDB-GENE-091204-5]	3.19147	R122Pfs/+
mecp2	0.274811	3.79875	0.0740297	1	FALSE	ENSDARG00000014218	55.6449	1679	methyl CpG binding protein 2 [Source:ZFIN;Acc:ZDB-GENE-030131-7190]	3.19133	R122Pfs/+
si:ch211-11n16.2	0.224041	3.90141	0.0741559	1	FALSE	ENSDARG00000099779	41.3225	5157	si:ch211-11n16.2 [Source:ZFIN;Acc:ZDB-GENE-041008-77]	3.18855	R122Pfs/+
tyw1	-0.18016	4.0103	0.0743357	1	FALSE	ENSDARG00000062987	47.5667	1593	tRNA-yW synthesizing protein 1 homolog (S. cerevisiae) [Source:ZFIN;Acc:ZDB-GENE-060929-688]	3.18459	R122Pfs/+
zcchc24	-0.188048	4.86946	0.0743702	1	FALSE	ENSDARG00000078026	39.0834	3513	zinc finger, CCHC domain containing 24 [Source:ZFIN;Acc:ZDB-GENE-030131-3573]	3.18383	R122Pfs/+
lclat1	0.159839	5.23139	0.0744099	1	FALSE	ENSDARG00000103320	54.7508	2789	lysocardiolipin acyltransferase 1 [Source:ZFIN;Acc:ZDB-GENE-081211-2]	3.18296	R122Pfs/+
atg4b	-0.145592	4.48401	0.074421	1	FALSE	ENSDARG00000052104	45.5005	1584	autophagy related 4B, cysteine peptidase [Source:ZFIN;Acc:ZDB-GENE-040917-3]	3.18271	R122Pfs/+
rrm2b	-0.593744	5.32112	0.0744361	1	FALSE	ENSDARG00000033367	41.6465	1446	ribonucleotide reductase M2 b [Source:ZFIN;Acc:ZDB-GENE-030616-614]	3.18238	R122Pfs/+
znf1025	0.586471	0.435214	0.0744674	1	FALSE	ENSDARG00000109697	41.2281	1938	zinc finger protein 1025 [Source:ZFIN;Acc:ZDB-GENE-110913-117]	3.1817	R122Pfs/+
sept5a	-0.121731	7.84049	0.0745228	1	FALSE	ENSDARG00000013843	39.07	859	septin 5a [Source:ZFIN;Acc:ZDB-GENE-030131-7868]	3.18048	R122Pfs/+
arhgap12a	-0.311465	3.84082	0.0745705	1	FALSE	ENSDARG00000008548	48.4957	1464	Rho GTPase activating protein 12a [Source:ZFIN;Acc:ZDB-GENE-050809-38]	3.17944	R122Pfs/+
plpp1a	-0.139062	5.67001	0.074587	1	FALSE	ENSDARG00000053381	45.5318	861	phospholipid phosphatase 1a [Source:ZFIN;Acc:ZDB-GENE-080225-26]	3.17907	R122Pfs/+
celsr2	0.243508	2.99786	0.0746156	1	FALSE	ENSDARG00000094388	48.0769	728	cadherin, EGF LAG seven-pass G-type receptor 2 [Source:ZFIN;Acc:ZDB-GENE-070122-2]	3.17845	R122Pfs/+
KHDRBS3	0.221879	3.95456	0.0746313	1	FALSE	ENSDARG00000101020	51.6419	944	KH RNA binding domain containing, signal transduction associated 3 [Source:HGNC Symbol;Acc:HGNC:18117]	3.1781	R122Pfs/+
si:dkey-230p4.1	0.165816	5.36137	0.0747075	1	FALSE	ENSDARG00000020834	46.4958	802	si:dkey-230p4.1 [Source:ZFIN;Acc:ZDB-GENE-081104-380]	3.17644	R122Pfs/+
egln1a	0.398908	1.39569	0.0747648	1	FALSE	ENSDARG00000038996	49.5716	1167	egl-9 family hypoxia-inducible factor 1a [Source:ZFIN;Acc:ZDB-GENE-110408-34]	3.17518	R122Pfs/+
hmgcra	-0.236162	4.66441	0.0747725	1	FALSE	ENSDARG00000052734	44.9906	3895	3-hydroxy-3-methylglutaryl-CoA reductase a [Source:ZFIN;Acc:ZDB-GENE-040401-2]	3.17502	R122Pfs/+
plecb	-0.432117	3.54958	0.0748394	1	FALSE	ENSDARG00000021987	46.9504	7110	plectin b [Source:ZFIN;Acc:ZDB-GENE-100917-2]	3.17356	R122Pfs/+
psmb9a	-0.47223	1.15456	0.0749582	1	FALSE	ENSDARG00000000656	42.4978	1153	proteasome subunit beta 9a [Source:ZFIN;Acc:ZDB-GENE-990415-140]	3.17096	R122Pfs/+
epha4a	0.115376	7.98557	0.0749774	1	FALSE	ENSDARG00000054454	49.2584	2961	eph receptor A4a [Source:ZFIN;Acc:ZDB-GENE-001207-7]	3.17055	R122Pfs/+
cbwd	-0.165153	4.42218	0.0749799	1	FALSE	ENSDARG00000004318	39.2619	1653	COBW domain containing [Source:ZFIN;Acc:ZDB-GENE-040426-2388]	3.17049	R122Pfs/+
pxdc1b	0.360368	1.93082	0.075052	1	FALSE	ENSDARG00000040309	38.8352	2275	PX domain containing 1b [Source:ZFIN;Acc:ZDB-GENE-091204-294]	3.16892	R122Pfs/+
col1a1b	0.439736	3.37052	0.0750906	1	FALSE	ENSDARG00000035809	56.3102	5610	collagen, type I, alpha 1b [Source:ZFIN;Acc:ZDB-GENE-030131-4400]	3.16808	R122Pfs/+
slc35a3a	-0.360692	1.69016	0.0751026	1	FALSE	ENSDARG00000013222	49.4411	1373	solute carrier family 35 member A3a [Source:ZFIN;Acc:ZDB-GENE-081105-80]	3.16782	R122Pfs/+
si:dkey-72l14.4	0.179597	6.25621	0.0751158	1	FALSE	ENSDARG00000061023	42.2796	3476	si:dkey-72l14.4 [Source:ZFIN;Acc:ZDB-GENE-060531-151]	3.16753	R122Pfs/+
tgm1l4	0.44713	1.34064	0.0752639	1	FALSE	ENSDARG00000101407	58.0519	2310	transglutaminase 1 like 4 [Source:ZFIN;Acc:ZDB-GENE-050913-29]	3.16432	R122Pfs/+
vps13c	0.136323	6.32379	0.0753373	1	FALSE	ENSDARG00000074465	45.832	844	vacuolar protein sorting 13 homolog C [Source:ZFIN;Acc:ZDB-GENE-070426-4]	3.16273	R122Pfs/+
SYDE1	0.33494	2.65764	0.0754039	1	FALSE	ENSDARG00000077440	43.599	7241	synapse defective Rho GTPase homolog 1 [Source:HGNC Symbol;Acc:HGNC:25824]	3.16128	R122Pfs/+
si:dkey-31n13.4	-1.89227	0.867367	0.0754229	1	FALSE	ENSDARG00000101312	45.0431	3487	si:dkey-31n13.4 [Source:ZFIN;Acc:ZDB-GENE-071008-3]	3.16087	R122Pfs/+
arsia	0.359926	0.867694	0.0754483	1	FALSE	ENSDARG00000077606	52.915	2247	arylsulfatase family, member Ia [Source:ZFIN;Acc:ZDB-GENE-140106-141]	3.16032	R122Pfs/+
csnk2a4	-0.749137	0.254744	0.0755487	1	FALSE	ENSDARG00000091702	46.6667	1170	casein kinase 2, alpha 4 polypeptide [Source:ZFIN;Acc:ZDB-GENE-141210-9]	3.15815	R122Pfs/+
cbr1l	-0.580123	2.35351	0.0756623	1	FALSE	ENSDARG00000021149	42.2719	1611	carbonyl reductase 1-like [Source:ZFIN;Acc:ZDB-GENE-030131-9642]	3.1557	R122Pfs/+
gatad2b	0.175379	5.63132	0.0757219	1	FALSE	ENSDARG00000005834	56.6983	2635	GATA zinc finger domain containing 2B [Source:ZFIN;Acc:ZDB-GENE-060503-655]	3.15441	R122Pfs/+
ak9	-0.472745	1.13447	0.0757353	1	FALSE	ENSDARG00000021913	47.67	3273	adenylate kinase 9 [Source:ZFIN;Acc:ZDB-GENE-041014-337]	3.15413	R122Pfs/+
dyrk4	-0.152654	5.69064	0.0759778	1	FALSE	ENSDARG00000070734	38.2798	4562	dual-specificity tyrosine-(Y)-phosphorylation regulated kinase 4 [Source:ZFIN;Acc:ZDB-GENE-091015-3]	3.14891	R122Pfs/+
prdx2	-0.176698	6.45625	0.0759831	1	FALSE	ENSDARG00000025350	48.6248	1018	peroxiredoxin 2 [Source:ZFIN;Acc:ZDB-GENE-030326-2]	3.14879	R122Pfs/+
bcl10	-0.664496	-0.142183	0.0760317	1	FALSE	ENSDARG00000077130	40.71	3859	BCL10 immune signaling adaptor [Source:ZFIN;Acc:ZDB-GENE-100219-2]	3.14775	R122Pfs/+
rorb	0.292313	3.3593	0.0760579	1	FALSE	ENSDARG00000033498	52.8231	1594	RAR-related orphan receptor B [Source:ZFIN;Acc:ZDB-GENE-061204-2]	3.14719	R122Pfs/+
si:ch211-242e8.1	0.174227	6.24587	0.0761187	1	FALSE	ENSDARG00000069038	39.7284	3341	si:ch211-242e8.1 [Source:ZFIN;Acc:ZDB-GENE-060503-600]	3.14589	R122Pfs/+
myofl	-0.457212	0.153658	0.0761194	1	FALSE	ENSDARG00000017128	46.191	6012	myoferlin like [Source:ZFIN;Acc:ZDB-GENE-111116-2]	3.14587	R122Pfs/+
gabrr1	0.325928	1.70114	0.0761453	1	FALSE	ENSDARG00000043902	53.5278	1063	gamma-aminobutyric acid (GABA) A receptor, rho 1 [Source:ZFIN;Acc:ZDB-GENE-040724-212]	3.14531	R122Pfs/+
borcs8	-0.308283	2.60395	0.0761575	1	FALSE	ENSDARG00000071339	36.9973	746	BLOC-1 related complex subunit 8 [Source:ZFIN;Acc:ZDB-GENE-050208-757]	3.14505	R122Pfs/+
tacr3l	-0.415663	1.79703	0.0761728	1	FALSE	ENSDARG00000003054	40.6968	3875	tachykinin receptor 3-like [Source:ZFIN;Acc:ZDB-GENE-061207-19]	3.14473	R122Pfs/+
flad1	-0.140804	5.11985	0.0762365	1	FALSE	ENSDARG00000070390	43.0384	1120	flavin adenine dinucleotide synthetase 1 [Source:ZFIN;Acc:ZDB-GENE-040822-44]	3.14336	R122Pfs/+
sat1b	-0.625797	1.24744	0.0762407	1	FALSE	ENSDARG00000032272	39.403	1340	spermidine/spermine N1-acetyltransferase 1b [Source:ZFIN;Acc:ZDB-GENE-041001-39]	3.14327	R122Pfs/+
btg1	0.114758	8.79791	0.0764389	1	FALSE	ENSDARG00000027249	45.0234	3627	B-cell translocation gene 1, anti-proliferative [Source:ZFIN;Acc:ZDB-GENE-010726-1]	3.13904	R122Pfs/+
trrap	0.122718	5.72718	0.0765591	1	FALSE	ENSDARG00000100623	51.7517	11516	transformation/transcription domain-associated protein [Source:ZFIN;Acc:ZDB-GENE-050809-47]	3.13648	R122Pfs/+
rmdn1	-0.380102	4.3966	0.0765772	1	FALSE	ENSDARG00000074507	53.0219	957	regulator of microtubule dynamics 1 [Source:ZFIN;Acc:ZDB-GENE-070928-17]	3.13609	R122Pfs/+
psmc4	-0.121017	6.59273	0.0765773	1	FALSE	ENSDARG00000027099	44.5778	1084	proteasome 26S subunit, ATPase 4 [Source:ZFIN;Acc:ZDB-GENE-030131-5083]	3.13609	R122Pfs/+
acot13	-0.281711	2.85058	0.0767617	1	FALSE	ENSDARG00000061728	47.3733	543	acyl-CoA thioesterase 13 [Source:ZFIN;Acc:ZDB-GENE-060503-437]	3.13217	R122Pfs/+
dhdhl	-0.439221	1.37866	0.076814	1	FALSE	ENSDARG00000028336	51.5638	1247	dihydrodiol dehydrogenase (dimeric), like [Source:ZFIN;Acc:ZDB-GENE-040426-2180]	3.13105	R122Pfs/+
prkd3	0.24702	2.23231	0.0768159	1	FALSE	ENSDARG00000079967	40.8742	6246	protein kinase D3 [Source:ZFIN;Acc:ZDB-GENE-130530-880]	3.13102	R122Pfs/+
thap12b	-0.238458	3.44829	0.0769209	1	FALSE	ENSDARG00000020964	45.4474	2559	THAP domain containing 12b [Source:ZFIN;Acc:ZDB-GENE-040718-429]	3.12879	R122Pfs/+
nsd1a	0.15466	5.7965	0.076937	1	FALSE	ENSDARG00000060016	46.6165	6216	nuclear receptor binding SET domain protein 1a [Source:ZFIN;Acc:ZDB-GENE-080519-3]	3.12845	R122Pfs/+
col2a1a	-0.470767	1.89847	0.0769372	1	FALSE	ENSDARG00000069093	54.7513	5830	collagen, type II, alpha 1a [Source:ZFIN;Acc:ZDB-GENE-980526-192]	3.12844	R122Pfs/+
topaz1	0.561501	0.486089	0.0770917	1	FALSE	ENSDARG00000099801	47.8466	7221	testis and ovary specific PAZ domain containing 1 [Source:ZFIN;Acc:ZDB-GENE-130117-1]	3.12517	R122Pfs/+
scarb2a	-0.211337	5.48461	0.077171	1	FALSE	ENSDARG00000098312	38.2686	6278	scavenger receptor class B, member 2a [Source:ZFIN;Acc:ZDB-GENE-020419-29]	3.1235	R122Pfs/+
CABZ01071061.1	0.414809	1.49964	0.0772166	1	FALSE	ENSDARG00000114841	53.9432	951	metal transporter CNNM4 [Source:NCBI gene;Acc:100329789]	3.12253	R122Pfs/+
kcng3	0.49847	1.00722	0.0772745	1	FALSE	ENSDARG00000061622	45.8115	1910	potassium voltage-gated channel, subfamily G, member 3 [Source:ZFIN;Acc:ZDB-GENE-111111-9]	3.12131	R122Pfs/+
srgap3	0.201223	5.02707	0.0773526	1	FALSE	ENSDARG00000060309	47.2776	881	SLIT-ROBO Rho GTPase activating protein 3 [Source:ZFIN;Acc:ZDB-GENE-060524-4]	3.11967	R122Pfs/+
pnocb	0.162199	4.6386	0.0773943	1	FALSE	ENSDARG00000024189	50.3968	1260	prepronociceptin b [Source:ZFIN;Acc:ZDB-GENE-040114-1]	3.11879	R122Pfs/+
slc3a2b	-0.21681	6.00214	0.0773996	1	FALSE	ENSDARG00000037012	43.3257	2195	solute carrier family 3 member 2b [Source:ZFIN;Acc:ZDB-GENE-040122-2]	3.11868	R122Pfs/+
CABZ01102039.1	0.304536	3.74122	0.0774391	1	FALSE	ENSDARG00000076357	54.7896	2234	NULL	3.11784	R122Pfs/+
si:ch211-163l21.8	1.30697	0.757318	0.0775064	1	FALSE	ENSDARG00000042899	45.7377	2373	si:ch211-163l21.8 [Source:ZFIN;Acc:ZDB-GENE-041008-93]	3.11643	R122Pfs/+
qars	-0.28291	3.80849	0.0776252	1	FALSE	ENSDARG00000010316	47.6551	1455	glutaminyl-tRNA synthetase [Source:ZFIN;Acc:ZDB-GENE-040426-1011]	3.11394	R122Pfs/+
ensab	0.233741	3.61885	0.077856	1	FALSE	ENSDARG00000061644	47.9502	683	endosulfine alpha b [Source:ZFIN;Acc:ZDB-GENE-060526-294]	3.1091	R122Pfs/+
gpr137	-0.349052	1.97612	0.0779052	1	FALSE	ENSDARG00000037244	44.0086	1861	G protein-coupled receptor 137 [Source:ZFIN;Acc:ZDB-GENE-040718-443]	3.10807	R122Pfs/+
csrnp1a	-0.517548	2.59698	0.077986	1	FALSE	ENSDARG00000031426	41.587	3138	cysteine-serine-rich nuclear protein 1a [Source:ZFIN;Acc:ZDB-GENE-070912-475]	3.10638	R122Pfs/+
sp4	0.114997	6.14908	0.0780065	1	FALSE	ENSDARG00000005186	50.4547	2408	sp4 transcription factor [Source:ZFIN;Acc:ZDB-GENE-031202-3]	3.10595	R122Pfs/+
apc2	0.160484	6.59876	0.078007	1	FALSE	ENSDARG00000063007	45.907	6450	APC regulator of WNT signaling pathway 2 [Source:ZFIN;Acc:ZDB-GENE-090422-1]	3.10594	R122Pfs/+
parp8	0.169695	5.18461	0.0780437	1	FALSE	ENSDARG00000059789	46.8051	3467	poly (ADP-ribose) polymerase family, member 8 [Source:ZFIN;Acc:ZDB-GENE-060929-432]	3.10518	R122Pfs/+
npr1b	-0.181907	3.68423	0.0780748	1	FALSE	ENSDARG00000018750	46.6309	3258	natriuretic peptide receptor 1b [Source:ZFIN;Acc:ZDB-GENE-100805-4]	3.10453	R122Pfs/+
unc5a	0.505078	1.51068	0.0782319	1	FALSE	ENSDARG00000099034	54.1425	3452	unc-5 netrin receptor A [Source:ZFIN;Acc:ZDB-GENE-080219-19]	3.10126	R122Pfs/+
brd2b	0.136469	5.05672	0.0784216	1	FALSE	ENSDARG00000046087	47.4829	1447	bromodomain containing 2b [Source:ZFIN;Acc:ZDB-GENE-070220-1]	3.09731	R122Pfs/+
nol4la	0.404543	3.7929	0.0784573	1	FALSE	ENSDARG00000074902	47.202	3985	nucleolar protein 4-like a [Source:ZFIN;Acc:ZDB-GENE-081105-118]	3.09657	R122Pfs/+
gbp2	-0.777342	0.648922	0.0784992	1	FALSE	ENSDARG00000038669	45.5184	1780	guanylate binding protein 2 [Source:ZFIN;Acc:ZDB-GENE-070912-618]	3.0957	R122Pfs/+
rfx5	0.161868	4.46308	0.0785655	1	FALSE	ENSDARG00000063258	41.1032	5783	regulatory factor X, 5 [Source:ZFIN;Acc:ZDB-GENE-070717-3]	3.09433	R122Pfs/+
si:ch211-37e10.2	-0.696105	0.568442	0.078616	1	FALSE	ENSDARG00000096932	47.5177	3525	si:ch211-37e10.2 [Source:ZFIN;Acc:ZDB-GENE-131121-415]	3.09328	R122Pfs/+
CABZ01043506.1	0.604091	0.146313	0.0786996	1	FALSE	ENSDARG00000115806	43.5593	1180	NULL	3.09156	R122Pfs/+
inpp5d	-0.731727	0.323881	0.0787733	1	FALSE	ENSDARG00000074283	45.7535	2826	inositol polyphosphate-5-phosphatase D [Source:ZFIN;Acc:ZDB-GENE-100922-30]	3.09003	R122Pfs/+
myo6a	0.116404	7.14106	0.0787829	1	FALSE	ENSDARG00000044016	50.9974	3762	myosin VIa [Source:ZFIN;Acc:ZDB-GENE-040819-2]	3.08983	R122Pfs/+
soga1	0.204775	4.68922	0.0788252	1	FALSE	ENSDARG00000063075	50.3382	6431	suppressor of glucose, autophagy associated 1 [Source:ZFIN;Acc:ZDB-GENE-090313-188]	3.08896	R122Pfs/+
gsto2	-0.546206	0.265005	0.0788543	1	FALSE	ENSDARG00000033285	42.3977	1026	glutathione S-transferase omega 2 [Source:ZFIN;Acc:ZDB-GENE-041114-67]	3.08836	R122Pfs/+
arsh	-0.59528	0.952628	0.0788663	1	FALSE	ENSDARG00000002299	57.7379	1393	arylsulfatase H [Source:ZFIN;Acc:ZDB-GENE-081104-120]	3.08811	R122Pfs/+
scaf1	0.109803	7.98493	0.0788975	1	FALSE	ENSDARG00000054010	46.3773	5783	SR-related CTD-associated factor 1 [Source:ZFIN;Acc:ZDB-GENE-120215-214]	3.08747	R122Pfs/+
si:ch211-189a15.5	0.359312	1.91176	0.0790184	1	FALSE	ENSDARG00000088428	42.9032	3410	si:ch211-189a15.5 [Source:ZFIN;Acc:ZDB-GENE-141215-48]	3.08498	R122Pfs/+
fzr1a	-0.143071	5.19956	0.0790592	1	FALSE	ENSDARG00000015254	45.7748	2118	fizzy/cell division cycle 20 related 1a [Source:ZFIN;Acc:ZDB-GENE-040426-712]	3.08414	R122Pfs/+
zgc:64106	0.755495	0.0910416	0.0791278	1	FALSE	ENSDARG00000011371	46.4937	1234	zgc:64106 [Source:ZFIN;Acc:ZDB-GENE-040426-1370]	3.08273	R122Pfs/+
alpl	-0.329749	2.73298	0.0793612	1	FALSE	ENSDARG00000015546	49.022	812	alkaline phosphatase, biomineralization associated [Source:ZFIN;Acc:ZDB-GENE-040420-1]	3.07793	R122Pfs/+
cacna1hb	0.442452	2.19953	0.0795255	1	FALSE	ENSDARG00000099708	49.5474	4917	calcium channel, voltage-dependent, T type, alpha 1H subunit b [Source:ZFIN;Acc:ZDB-GENE-090312-128]	3.07457	R122Pfs/+
evplb	0.36148	2.24169	0.079594	1	FALSE	ENSDARG00000103459	45.48	6073	envoplakin b [Source:ZFIN;Acc:ZDB-GENE-030131-212]	3.07317	R122Pfs/+
purbb	0.225041	2.93873	0.0798161	1	FALSE	ENSDARG00000103546	53.7153	1763	purine-rich element binding protein Bb [Source:ZFIN;Acc:ZDB-GENE-040426-1478]	3.06864	R122Pfs/+
kiss1ra	-0.472069	0.647008	0.0798754	1	FALSE	ENSDARG00000002728	47.8656	1101	KISS1 receptor a [Source:ZFIN;Acc:ZDB-GENE-070912-521]	3.06743	R122Pfs/+
CABZ01039304.1	0.453015	0.720013	0.0799387	1	FALSE	ENSDARG00000116487	44.3202	1699	NULL	3.06615	R122Pfs/+
cept1a	-0.503741	0.811263	0.0799894	1	FALSE	ENSDARG00000058716	48.4174	1706	choline/ethanolamine phosphotransferase 1a [Source:ZFIN;Acc:ZDB-GENE-081105-47]	3.06512	R122Pfs/+
tmem168b	-0.738239	-0.244182	0.079996	1	FALSE	ENSDARG00000062168	45.3072	3271	transmembrane protein 168b [Source:ZFIN;Acc:ZDB-GENE-090406-3]	3.06498	R122Pfs/+
syt5a	-0.636747	0.518531	0.0800685	1	FALSE	ENSDARG00000037941	43.8931	1834	synaptotagmin Va [Source:ZFIN;Acc:ZDB-GENE-040718-110]	3.06351	R122Pfs/+
znf385a	0.297497	4.64433	0.0801616	1	FALSE	ENSDARG00000009899	54.8515	665	zinc finger protein 385A [Source:ZFIN;Acc:ZDB-GENE-090313-255]	3.06162	R122Pfs/+
impdh2	-0.247866	4.69591	0.0802028	1	FALSE	ENSDARG00000006900	46.2527	2335	IMP (inosine 5'-monophosphate) dehydrogenase 2 [Source:ZFIN;Acc:ZDB-GENE-030114-5]	3.06079	R122Pfs/+
si:dkey-75a21.2	-0.352297	3.74659	0.0803098	1	FALSE	ENSDARG00000093188	39.5434	2716	si:dkey-75a21.2 [Source:ZFIN;Acc:ZDB-GENE-030131-6823]	3.05862	R122Pfs/+
si:ch211-241b2.4	0.305628	1.92856	0.0803395	1	FALSE	ENSDARG00000100686	44.9857	1047	si:ch211-241b2.4 [Source:ZFIN;Acc:ZDB-GENE-081104-191]	3.05802	R122Pfs/+
mlxip	0.263155	2.81177	0.0804802	1	FALSE	ENSDARG00000059474	44.3227	6755	MLX interacting protein [Source:ZFIN;Acc:ZDB-GENE-060526-8]	3.05518	R122Pfs/+
SIPA1	0.273421	4.01597	0.080622	1	FALSE	ENSDARG00000076697	53.6945	2612	signal-induced proliferation-associated 1 [Source:HGNC Symbol;Acc:HGNC:10885]	3.05232	R122Pfs/+
si:ch211-218g4.2	0.211655	3.63908	0.080722	1	FALSE	ENSDARG00000078145	48.5985	3639	si:ch211-218g4.2 [Source:ZFIN;Acc:ZDB-GENE-090312-60]	3.0503	R122Pfs/+
cdon	-0.324509	3.17167	0.0809648	1	FALSE	ENSDARG00000061328	50.7822	2493	cell adhesion associated, oncogene regulated [Source:ZFIN;Acc:ZDB-GENE-021115-4]	3.04543	R122Pfs/+
asph	-0.186071	4.96191	0.0810769	1	FALSE	ENSDARG00000055945	41.8506	1690	aspartate beta-hydroxylase [Source:ZFIN;Acc:ZDB-GENE-031112-5]	3.04318	R122Pfs/+
lrrc40	-0.17978	4.14251	0.0811114	1	FALSE	ENSDARG00000017708	41.3256	916	leucine rich repeat containing 40 [Source:ZFIN;Acc:ZDB-GENE-030131-6062]	3.04249	R122Pfs/+
anos1a	0.161876	5.93531	0.0811174	1	FALSE	ENSDARG00000012896	50.6271	2392	anosmin 1a [Source:ZFIN;Acc:ZDB-GENE-000201-9]	3.04237	R122Pfs/+
fanci	0.564738	-0.257541	0.0811511	1	FALSE	ENSDARG00000026224	49.0745	3944	FA complementation group I [Source:ZFIN;Acc:ZDB-GENE-030131-2905]	3.0417	R122Pfs/+
hsd17b7	-0.318999	3.10065	0.0812604	1	FALSE	ENSDARG00000088140	41.8435	718	hydroxysteroid (17-beta) dehydrogenase 7 [Source:ZFIN;Acc:ZDB-GENE-061013-378]	3.03951	R122Pfs/+
znf503	0.186201	5.08367	0.081391	1	FALSE	ENSDARG00000018492	50.4414	2492	zinc finger protein 503 [Source:ZFIN;Acc:ZDB-GENE-031113-5]	3.0369	R122Pfs/+
khsrp	0.169521	6.77827	0.0815609	1	FALSE	ENSDARG00000026489	53.8552	693	KH-type splicing regulatory protein [Source:ZFIN;Acc:ZDB-GENE-030131-4357]	3.03352	R122Pfs/+
fam120c	0.109876	8.05343	0.0815834	1	FALSE	ENSDARG00000019205	45.4709	8920	family with sequence similarity 120C [Source:ZFIN;Acc:ZDB-GENE-090313-228]	3.03307	R122Pfs/+
nrcama	0.1644	6.05645	0.0816885	1	FALSE	ENSDARG00000006396	48.8459	3886	neuronal cell adhesion molecule a [Source:ZFIN;Acc:ZDB-GENE-041210-235]	3.03098	R122Pfs/+
zgc:152863	-0.193207	3.78971	0.0817063	1	FALSE	ENSDARG00000099969	43.4597	1636	zgc:152863 [Source:ZFIN;Acc:ZDB-GENE-061103-463]	3.03063	R122Pfs/+
pbx3a	-0.397131	2.01056	0.0817606	1	FALSE	ENSDARG00000089262	54.2206	1053	pre-B-cell leukemia homeobox 3a [Source:ZFIN;Acc:ZDB-GENE-031218-1]	3.02955	R122Pfs/+
zmat4a	0.28391	3.06207	0.0817965	1	FALSE	ENSDARG00000092987	47.7356	675	zinc finger, matrin-type 4a [Source:ZFIN;Acc:ZDB-GENE-081104-333]	3.02884	R122Pfs/+
ss18l2	0.226186	3.67256	0.0818301	1	FALSE	ENSDARG00000101085	38.5601	820	ss18, like 2 [Source:ZFIN;Acc:ZDB-GENE-050417-268]	3.02817	R122Pfs/+
ebf1b	0.20947	3.44429	0.0818373	1	FALSE	ENSDARG00000069196	46.6176	2302	EBF transcription factor 1b [Source:ZFIN;Acc:ZDB-GENE-090814-2]	3.02803	R122Pfs/+
tom1l2	0.213113	4.43544	0.0818697	1	FALSE	ENSDARG00000009217	49.5612	1515	target of myb1 like 2 membrane trafficking protein [Source:ZFIN;Acc:ZDB-GENE-061013-3]	3.02739	R122Pfs/+
azi2	0.285301	2.85236	0.0821113	1	FALSE	ENSDARG00000102419	48.5453	1856	5-azacytidine induced 2 [Source:ZFIN;Acc:ZDB-GENE-040426-2097]	3.02261	R122Pfs/+
hdac4	0.220346	4.69358	0.0822401	1	FALSE	ENSDARG00000098349	55.0194	3772	histone deacetylase 4 [Source:ZFIN;Acc:ZDB-GENE-061013-95]	3.02007	R122Pfs/+
PRMT8	0.269846	3.09984	0.0822657	1	FALSE	ENSDARG00000040633	47.0107	1957	protein arginine methyltransferase 8 [Source:HGNC Symbol;Acc:HGNC:5188]	3.01956	R122Pfs/+
RIC1	0.255673	2.38706	0.0823326	1	FALSE	ENSDARG00000108298	54.7817	3963	RIC1 homolog, RAB6A GEF complex partner 1 [Source:HGNC Symbol;Acc:HGNC:17686]	3.01824	R122Pfs/+
CRACR2A	-0.363952	2.04396	0.0825807	1	FALSE	ENSDARG00000068231	40.3758	5003	calcium release activated channel regulator 2A [Source:HGNC Symbol;Acc:HGNC:28657]	3.01337	R122Pfs/+
uchl3	-0.212304	4.43575	0.0825919	1	FALSE	ENSDARG00000030177	40.3113	932	ubiquitin carboxyl-terminal esterase L3 (ubiquitin thiolesterase) [Source:ZFIN;Acc:ZDB-GENE-050522-158]	3.01314	R122Pfs/+
fbxo41	0.184822	5.76139	0.0825935	1	FALSE	ENSDARG00000078908	54.6731	2707	F-box protein 41 [Source:ZFIN;Acc:ZDB-GENE-090313-350]	3.01311	R122Pfs/+
si:ch211-126j24.1	0.134625	7.24056	0.0826777	1	FALSE	ENSDARG00000098644	44.4838	4795	si:ch211-126j24.1 [Source:ZFIN;Acc:ZDB-GENE-050208-133]	3.01146	R122Pfs/+
tmem138	0.458394	2.9273	0.0827599	1	FALSE	ENSDARG00000090543	42.5945	4841	transmembrane protein 138 [Source:ZFIN;Acc:ZDB-GENE-120912-1]	3.00985	R122Pfs/+
smc1a	0.245109	5.82396	0.0827803	1	FALSE	ENSDARG00000055754	46.729	3745	structural maintenance of chromosomes 1A [Source:ZFIN;Acc:ZDB-GENE-090506-9]	3.00945	R122Pfs/+
smad1	-0.627736	3.37167	0.0828535	1	FALSE	ENSDARG00000027199	44.0501	3486	SMAD family member 1 [Source:ZFIN;Acc:ZDB-GENE-991119-8]	3.00802	R122Pfs/+
gabrb4	0.293187	3.14713	0.0829014	1	FALSE	ENSDARG00000099096	51.2087	1449	gamma-aminobutyric acid type A receptor beta4 subunit [Source:ZFIN;Acc:ZDB-GENE-070424-211]	3.00708	R122Pfs/+
LO017650.1	0.225052	4.06834	0.082925	1	FALSE	ENSDARG00000103903	51.2048	1992	cadherin-10-like [Source:NCBI gene;Acc:100534755]	3.00662	R122Pfs/+
pcdh1a4	0.267512	8.0963	0.0829351	1	FALSE	ENSDARG00000097170	39.6096	5558	protocadherin 1 alpha 4 [Source:ZFIN;Acc:ZDB-GENE-050202-4]	3.00642	R122Pfs/+
col4a5	-0.394151	1.26988	0.0829403	1	FALSE	ENSDARG00000052063	53.4949	5716	collagen, type IV, alpha 5 (Alport syndrome) [Source:ZFIN;Acc:ZDB-GENE-030131-2281]	3.00632	R122Pfs/+
slc17a7b	0.370805	1.56958	0.082952	1	FALSE	ENSDARG00000090106	52.2714	1673	solute carrier family 17 member 7b [Source:ZFIN;Acc:ZDB-GENE-131125-32]	3.00609	R122Pfs/+
sgpp1	-0.299637	1.89708	0.0830154	1	FALSE	ENSDARG00000060534	47.3236	2233	sphingosine-1-phosphate phosphatase 1 [Source:ZFIN;Acc:ZDB-GENE-090319-2]	3.00485	R122Pfs/+
adamtsl5	0.326825	1.82345	0.083072	1	FALSE	ENSDARG00000052118	45.4103	3900	ADAMTS like 5 [Source:ZFIN;Acc:ZDB-GENE-161017-76]	3.00375	R122Pfs/+
adam22	0.141376	6.51775	0.0832656	1	FALSE	ENSDARG00000060532	44.9721	1561	ADAM metallopeptidase domain 22 [Source:ZFIN;Acc:ZDB-GENE-070810-1]	2.99998	R122Pfs/+
lzts2a	0.263383	3.87487	0.0832718	1	FALSE	ENSDARG00000074597	51.9637	2486	leucine zipper, putative tumor suppressor 2a [Source:ZFIN;Acc:ZDB-GENE-090313-276]	2.99986	R122Pfs/+
rfwd3	-0.246801	2.11871	0.0832766	1	FALSE	ENSDARG00000087752	57.89	1551	ring finger and WD repeat domain 3 [Source:ZFIN;Acc:ZDB-GENE-120529-1]	2.99977	R122Pfs/+
rhbdl1	0.317499	1.89258	0.0833322	1	FALSE	ENSDARG00000087040	51.8233	1426	rhomboid, veinlet-like 1 (Drosophila) [Source:ZFIN;Acc:ZDB-GENE-120529-2]	2.99868	R122Pfs/+
map3k9	0.268065	3.76669	0.0834271	1	FALSE	ENSDARG00000013491	58.8277	1408	mitogen-activated protein kinase kinase kinase 9 [Source:ZFIN;Acc:ZDB-GENE-081113-5]	2.99684	R122Pfs/+
hs3st1l2	-0.192218	3.66897	0.0834569	1	FALSE	ENSDARG00000035578	43.9962	2082	heparan sulfate (glucosamine) 3-O-sulfotransferase 1-like 2 [Source:ZFIN;Acc:ZDB-GENE-070202-3]	2.99626	R122Pfs/+
kank3	-0.562289	1.23665	0.0834767	1	FALSE	ENSDARG00000076566	45.9573	949	KN motif and ankyrin repeat domains 3 [Source:ZFIN;Acc:ZDB-GENE-081105-185]	2.99588	R122Pfs/+
map2k1	-0.144684	7.91842	0.0834945	1	FALSE	ENSDARG00000007825	45.1027	2093	mitogen-activated protein kinase kinase 1 [Source:ZFIN;Acc:ZDB-GENE-040426-2759]	2.99553	R122Pfs/+
DPYSL2 (1 of many)	0.237061	4.66897	0.0836019	1	FALSE	ENSDARG00000038974	55.4977	1728	dihydropyrimidinase like 2 [Source:HGNC Symbol;Acc:HGNC:3014]	2.99345	R122Pfs/+
siae	-0.21438	3.84666	0.0836408	1	FALSE	ENSDARG00000040527	41.8022	2275	sialic acid acetylesterase [Source:ZFIN;Acc:ZDB-GENE-040426-1032]	2.9927	R122Pfs/+
il1rapl1b	0.230392	4.07584	0.0837204	1	FALSE	ENSDARG00000104853	56.6453	1407	interleukin 1 receptor accessory protein-like 1b [Source:ZFIN;Acc:ZDB-GENE-090109-2]	2.99116	R122Pfs/+
ftr76	-1.50236	0.335332	0.0837382	1	FALSE	ENSDARG00000076093	44.3762	1872	finTRIM family, member 76 [Source:ZFIN;Acc:ZDB-GENE-090508-15]	2.99081	R122Pfs/+
nme3	-0.293635	3.85736	0.0837747	1	FALSE	ENSDARG00000100990	45.5205	966	NME/NM23 nucleoside diphosphate kinase 3 [Source:ZFIN;Acc:ZDB-GENE-000210-34]	2.99011	R122Pfs/+
si:ch211-266c8.1	2.31799	5.30744	0.0838756	1	FALSE	ENSDARG00000103844	45.1936	4843	si:ch211-266c8.1 [Source:ZFIN;Acc:ZDB-GENE-070424-173]	2.98816	R122Pfs/+
bcl9	0.141558	6.97173	0.0839456	1	FALSE	ENSDARG00000036687	51.4259	5444	BCL9 transcription coactivator [Source:ZFIN;Acc:ZDB-GENE-090313-135]	2.98681	R122Pfs/+
pax2a	0.166275	5.7995	0.084097	1	FALSE	ENSDARG00000028148	45.5839	1190	paired box 2a [Source:ZFIN;Acc:ZDB-GENE-990415-8]	2.98389	R122Pfs/+
gpr158a	0.259755	4.63188	0.0841259	1	FALSE	ENSDARG00000077134	49.5906	4011	G protein-coupled receptor 158a [Source:ZFIN;Acc:ZDB-GENE-060130-18]	2.98333	R122Pfs/+
EPB41L2	0.13258	7.10041	0.0841601	1	FALSE	ENSDARG00000093374	53.4151	1506	erythrocyte membrane protein band 4.1 like 2 [Source:HGNC Symbol;Acc:HGNC:3379]	2.98267	R122Pfs/+
klf2a	-0.392859	3.46147	0.0841617	1	FALSE	ENSDARG00000042667	46.7431	2180	Kruppel-like factor 2a [Source:ZFIN;Acc:ZDB-GENE-011109-1]	2.98264	R122Pfs/+
cdc5l	-0.208459	6.84101	0.0841624	1	FALSE	ENSDARG00000043797	51.5075	2786	CDC5 cell division cycle 5-like (S. pombe) [Source:ZFIN;Acc:ZDB-GENE-040426-821]	2.98263	R122Pfs/+
rnf11b	0.178001	4.66636	0.0841925	1	FALSE	ENSDARG00000040635	45.583	1698	ring finger protein 11b [Source:ZFIN;Acc:ZDB-GENE-050913-69]	2.98205	R122Pfs/+
ptbp1a	-0.334418	2.62855	0.0842205	1	FALSE	ENSDARG00000019362	41.3103	2198	polypyrimidine tract binding protein 1a [Source:ZFIN;Acc:ZDB-GENE-050522-492]	2.98151	R122Pfs/+
mcc	0.216715	3.20726	0.084351	1	FALSE	ENSDARG00000105237	57.3199	2985	MCC regulator of WNT signaling pathway [Source:ZFIN;Acc:ZDB-GENE-141210-1]	2.97901	R122Pfs/+
h2afva	-0.137619	5.51686	0.0843669	1	FALSE	ENSDARG00000068820	39.5742	799	H2A histone family, member Va [Source:ZFIN;Acc:ZDB-GENE-020717-1]	2.9787	R122Pfs/+
zdhhc15a	-0.428257	0.824158	0.0844658	1	FALSE	ENSDARG00000101039	49.0539	1374	zinc finger, DHHC-type containing 15a [Source:ZFIN;Acc:ZDB-GENE-041010-87]	2.97681	R122Pfs/+
hiat1a	-0.129945	5.47062	0.0844715	1	FALSE	ENSDARG00000013117	46.6487	3342	hippocampus abundant transcript 1a [Source:ZFIN;Acc:ZDB-GENE-030131-834]	2.9767	R122Pfs/+
vsig10	-0.521958	0.396657	0.0844915	1	FALSE	ENSDARG00000058605	38.9328	3036	V-set and immunoglobulin domain containing 10 [Source:ZFIN;Acc:ZDB-GENE-030131-7476]	2.97631	R122Pfs/+
atcayb	0.24825	6.5459	0.0845262	1	FALSE	ENSDARG00000059781	40.4151	960	ATCAY kinesin light chain interacting caytaxin b [Source:ZFIN;Acc:ZDB-GENE-070912-220]	2.97565	R122Pfs/+
limch1a	0.192216	4.80362	0.0845753	1	FALSE	ENSDARG00000074275	48.6203	2193	LIM and calponin homology domains 1a [Source:ZFIN;Acc:ZDB-GENE-090312-153]	2.97471	R122Pfs/+
aldh18a1	-0.122902	5.45324	0.0846917	1	FALSE	ENSDARG00000099579	43.4682	4980	aldehyde dehydrogenase 18 family, member A1 [Source:ZFIN;Acc:ZDB-GENE-030131-5602]	2.97248	R122Pfs/+
CABZ01078606.1	0.275679	2.88013	0.0847666	1	FALSE	ENSDARG00000110900	38.6539	3878	atrial natriuretic peptide receptor 1-like [Source:NCBI gene;Acc:100333871]	2.97105	R122Pfs/+
dennd4a	0.201436	5.73548	0.0848089	1	FALSE	ENSDARG00000062721	51.1693	5560	DENN/MADD domain containing 4A [Source:ZFIN;Acc:ZDB-GENE-060503-285]	2.97025	R122Pfs/+
smarcc1b	0.134407	4.78547	0.0848595	1	FALSE	ENSDARG00000098919	47.3554	3233	SWI/SNF related, matrix associated, actin dependent regulator of chromatin, subfamily c, member 1b [Source:ZFIN;Acc:ZDB-GENE-060503-273]	2.96928	R122Pfs/+
bcl11ab	0.2988	2.87509	0.0849139	1	FALSE	ENSDARG00000063153	52.476	2605	BAF chromatin remodeling complex subunit BCL11A b [Source:ZFIN;Acc:ZDB-GENE-061009-4]	2.96825	R122Pfs/+
dab1a	0.257662	4.48746	0.0849779	1	FALSE	ENSDARG00000059939	54.4741	2065	DAB adaptor protein 1a [Source:ZFIN;Acc:ZDB-GENE-060528-1]	2.96703	R122Pfs/+
si:dkey-56i24.1	-0.535481	0.245963	0.0849787	1	FALSE	ENSDARG00000078152	37.9583	1705	si:dkey-56i24.1 [Source:ZFIN;Acc:ZDB-GENE-081105-8]	2.96701	R122Pfs/+
cbfa2t3	0.219305	4.62411	0.085	1	FALSE	ENSDARG00000079012	56.1338	1883	CBFA2/RUNX1 partner transcriptional co-repressor 3 [Source:ZFIN;Acc:ZDB-GENE-070209-2]	2.96661	R122Pfs/+
lrrc29	0.15794	3.89645	0.0852353	1	FALSE	ENSDARG00000076425	51.2495	2601	leucine rich repeat containing 29 [Source:ZFIN;Acc:ZDB-GENE-030131-7165]	2.96214	R122Pfs/+
pak2a	-0.300082	2.96365	0.0855483	1	FALSE	ENSDARG00000068177	45.8432	2545	p21 protein (Cdc42/Rac)-activated kinase 2a [Source:ZFIN;Acc:ZDB-GENE-021011-2]	2.95621	R122Pfs/+
si:ch211-256e16.3	0.240085	4.18479	0.0857235	1	FALSE	ENSDARG00000052426	54.6225	2715	si:ch211-256e16.3 [Source:ZFIN;Acc:ZDB-GENE-131127-256]	2.9529	R122Pfs/+
stk36	-0.56654	0.427323	0.0859271	1	FALSE	ENSDARG00000061095	47.9356	2580	serine/threonine kinase 36 (fused homolog, Drosophila) [Source:ZFIN;Acc:ZDB-GENE-030912-6]	2.94907	R122Pfs/+
si:ch211-152c2.3	-0.714744	1.3815	0.0861372	1	FALSE	ENSDARG00000045898	52.4089	851	si:ch211-152c2.3 [Source:ZFIN;Acc:ZDB-GENE-030131-9914]	2.94512	R122Pfs/+
urb1	-0.349942	4.44594	0.0861485	1	FALSE	ENSDARG00000060308	42.6878	11494	URB1 ribosome biogenesis homolog [Source:ZFIN;Acc:ZDB-GENE-030131-5181]	2.94491	R122Pfs/+
ucp2	-0.569174	2.25627	0.0862402	1	FALSE	ENSDARG00000043154	45.3118	789	uncoupling protein 2 [Source:ZFIN;Acc:ZDB-GENE-990708-8]	2.94319	R122Pfs/+
si:ch211-213a13.2	-2.87143	4.14086	0.0862894	1	FALSE	ENSDARG00000074546	41.241	2049	si:ch211-213a13.2 [Source:ZFIN;Acc:ZDB-GENE-050208-551]	2.94227	R122Pfs/+
ap5s1	-0.211216	3.51373	0.0863333	1	FALSE	ENSDARG00000076755	50.8442	642	adaptor related protein complex 5 subunit sigma 1 [Source:ZFIN;Acc:ZDB-GENE-090313-184]	2.94145	R122Pfs/+
TMEM151A	0.172027	6.23638	0.0864185	1	FALSE	ENSDARG00000077986	41.8867	9392	transmembrane protein 151A [Source:HGNC Symbol;Acc:HGNC:28497]	2.93986	R122Pfs/+
pde4d	0.258334	2.87298	0.0864319	1	FALSE	ENSDARG00000032761	50.8892	2053	phosphodiesterase 4D, cAMP-specific [Source:ZFIN;Acc:ZDB-GENE-081105-16]	2.9396	R122Pfs/+
tmem204	-0.768891	1.14044	0.0864444	1	FALSE	ENSDARG00000045273	51.1599	1074	transmembrane protein 204 [Source:ZFIN;Acc:ZDB-GENE-040724-12]	2.93937	R122Pfs/+
zgc:163057	-1.27498	-0.149268	0.0865001	1	FALSE	ENSDARG00000045144	42.6316	760	zgc:163057 [Source:ZFIN;Acc:ZDB-GENE-070410-131]	2.93833	R122Pfs/+
waplb	0.11772	5.83435	0.0865371	1	FALSE	ENSDARG00000029768	46.411	5475	WAPL cohesin release factor b [Source:ZFIN;Acc:ZDB-GENE-080220-45]	2.93764	R122Pfs/+
glsl	-0.296848	2.33133	0.0865502	1	FALSE	ENSDARG00000062781	45.1572	2194	glutaminase like [Source:ZFIN;Acc:ZDB-GENE-131127-106]	2.9374	R122Pfs/+
tmem267	-0.194987	3.58469	0.0866113	1	FALSE	ENSDARG00000000142	49.5252	1053	transmembrane protein 267 [Source:ZFIN;Acc:ZDB-GENE-030616-546]	2.93626	R122Pfs/+
myo5ab	-0.908422	-0.0907761	0.0866296	1	FALSE	ENSDARG00000025218	49.6797	4527	myosin VAb [Source:ZFIN;Acc:ZDB-GENE-050411-72]	2.93592	R122Pfs/+
pacsin1a	0.15362	8.02957	0.0867945	1	FALSE	ENSDARG00000032865	47.7829	968	protein kinase C and casein kinase substrate in neurons 1a [Source:ZFIN;Acc:ZDB-GENE-050522-155]	2.93284	R122Pfs/+
dmbx1b	0.514349	1.14699	0.0868248	1	FALSE	ENSDARG00000002510	54.0559	1430	diencephalon/mesencephalon homeobox 1b [Source:ZFIN;Acc:ZDB-GENE-050417-97]	2.93228	R122Pfs/+
sec62	-0.148557	7.24769	0.0869251	1	FALSE	ENSDARG00000019951	44.4262	1826	SEC62 homolog, preprotein translocation factor [Source:ZFIN;Acc:ZDB-GENE-050913-83]	2.93042	R122Pfs/+
tepsin	-0.216707	3.23115	0.0869542	1	FALSE	ENSDARG00000071406	49.2664	2113	TEPSIN adaptor related protein complex 4 accessory protein [Source:ZFIN;Acc:ZDB-GENE-100716-1]	2.92988	R122Pfs/+
fam117ba	0.194774	6.88573	0.0869853	1	FALSE	ENSDARG00000074921	52.9359	1116	family with sequence similarity 117 member Ba [Source:ZFIN;Acc:ZDB-GENE-131127-569]	2.9293	R122Pfs/+
si:rp71-36a1.3	-1.17675	-0.210113	0.087014	1	FALSE	ENSDARG00000071662	40.4204	1237	si:rp71-36a1.3 [Source:ZFIN;Acc:ZDB-GENE-050208-566]	2.92877	R122Pfs/+
camsap2a	0.160566	6.11542	0.0870229	1	FALSE	ENSDARG00000062173	50.5225	4259	calmodulin regulated spectrin-associated protein family, member 2a [Source:ZFIN;Acc:ZDB-GENE-030131-3016]	2.9286	R122Pfs/+
cinp	-0.171402	3.97187	0.0872156	1	FALSE	ENSDARG00000073910	40.847	950	cyclin-dependent kinase 2 interacting protein [Source:ZFIN;Acc:ZDB-GENE-050506-72]	2.92503	R122Pfs/+
man2c1	0.325239	3.13351	0.0872615	1	FALSE	ENSDARG00000079835	40.6224	4724	mannosidase, alpha, class 2C, member 1 [Source:ZFIN;Acc:ZDB-GENE-101103-4]	2.92418	R122Pfs/+
si:ch211-169p10.1	0.354012	2.38685	0.0872685	1	FALSE	ENSDARG00000012449	53.8405	2031	si:ch211-169p10.1 [Source:ZFIN;Acc:ZDB-GENE-081104-59]	2.92405	R122Pfs/+
mxd	0.519286	1.93585	0.0873153	1	FALSE	ENSDARG00000023369	40.3753	2159	myxovirus (influenza virus) resistance D [Source:ZFIN;Acc:ZDB-GENE-030721-8]	2.92319	R122Pfs/+
ankrd6a	0.54645	-0.0287503	0.0873185	1	FALSE	ENSDARG00000057790	45.3576	2531	ankyrin repeat domain 6a [Source:ZFIN;Acc:ZDB-GENE-120525-1]	2.92313	R122Pfs/+
trpm4a	-0.717675	-0.0891002	0.0874026	1	FALSE	ENSDARG00000059993	45.6106	4659	transient receptor potential cation channel, subfamily M, member 4a [Source:ZFIN;Acc:ZDB-GENE-090302-3]	2.92157	R122Pfs/+
slc6a1a	0.202945	7.58248	0.0875543	1	FALSE	ENSDARG00000045944	47.3034	2429	solute carrier family 6 member 1a [Source:ZFIN;Acc:ZDB-GENE-060519-23]	2.91878	R122Pfs/+
pou6f2	0.42476	2.17536	0.0876202	1	FALSE	ENSDARG00000086362	47.6221	760	POU class 6 homeobox 2 [Source:ZFIN;Acc:ZDB-GENE-091118-71]	2.91756	R122Pfs/+
efs	0.148574	5.47515	0.087726	1	FALSE	ENSDARG00000088835	45.6067	5497	embryonal Fyn-associated substrate [Source:ZFIN;Acc:ZDB-GENE-030131-1658]	2.91561	R122Pfs/+
ankmy1	-0.656338	1.09178	0.087777	1	FALSE	ENSDARG00000062702	49.0829	1363	ankyrin repeat and MYND domain containing 1 [Source:ZFIN;Acc:ZDB-GENE-050208-740]	2.91468	R122Pfs/+
nfixb	0.228273	6.14549	0.087981	1	FALSE	ENSDARG00000061836	48.4791	2877	nuclear factor I/Xb [Source:ZFIN;Acc:ZDB-GENE-060421-5000]	2.91093	R122Pfs/+
atp1b1a	-0.12208	6.30336	0.0880267	1	FALSE	ENSDARG00000013144	42.6667	1350	ATPase Na+/K+ transporting subunit beta 1a [Source:ZFIN;Acc:ZDB-GENE-001127-3]	2.9101	R122Pfs/+
erc2	0.333173	4.22391	0.0880722	1	FALSE	ENSDARG00000105178	52.8401	2931	ELKS/RAB6-interacting/CAST family member 2 [Source:ZFIN;Acc:ZDB-GENE-130530-700]	2.90926	R122Pfs/+
fbrsl1	0.108205	6.8766	0.0881311	1	FALSE	ENSDARG00000058232	48.3569	4971	fibrosin-like 1 [Source:ZFIN;Acc:ZDB-GENE-070705-487]	2.90818	R122Pfs/+
skila	0.240696	3.92393	0.088193	1	FALSE	ENSDARG00000023933	56.2796	1261	SKI-like proto-oncogene a [Source:ZFIN;Acc:ZDB-GENE-070912-548]	2.90705	R122Pfs/+
sec24b	0.120258	6.51979	0.088215	1	FALSE	ENSDARG00000071906	49.1922	1919	SEC24 homolog B, COPII coat complex component [Source:ZFIN;Acc:ZDB-GENE-030131-6565]	2.90665	R122Pfs/+
si:ch73-299h12.3	-0.687898	-0.00822377	0.0882467	1	FALSE	ENSDARG00000101790	45.297	808	si:ch73-299h12.3 [Source:ZFIN;Acc:ZDB-GENE-081031-93]	2.90607	R122Pfs/+
zgc:173517	0.424487	1.42388	0.0882719	1	FALSE	ENSDARG00000100803	43.0691	4246	zgc:173517 [Source:ZFIN;Acc:ZDB-GENE-071004-104]	2.90561	R122Pfs/+
smg8	-0.112921	4.81203	0.0883462	1	FALSE	ENSDARG00000061378	50.8005	2998	SMG8 nonsense mediated mRNA decay factor [Source:ZFIN;Acc:ZDB-GENE-091204-279]	2.90425	R122Pfs/+
BX855614.1	-0.334044	1.39265	0.0883935	1	FALSE	ENSDARG00000094551	43.8462	1105	si:dkey-262g12.9 [Source:NCBI gene;Acc:555910]	2.90339	R122Pfs/+
si:ch211-233h19.2	0.201858	3.76464	0.0884473	1	FALSE	ENSDARG00000042213	50.0611	3272	si:ch211-233h19.2 [Source:ZFIN;Acc:ZDB-GENE-061009-14]	2.90241	R122Pfs/+
fbxw10	0.699592	0.130674	0.0884683	1	FALSE	ENSDARG00000086484	44.1022	3247	F-box and WD repeat domain containing 10 [Source:ZFIN;Acc:ZDB-GENE-101021-1]	2.90203	R122Pfs/+
trip12	0.111642	7.26441	0.0885108	1	FALSE	ENSDARG00000061397	51.8613	6552	thyroid hormone receptor interactor 12 [Source:ZFIN;Acc:ZDB-GENE-041111-262]	2.90125	R122Pfs/+
cers6	0.141091	5.94781	0.0885418	1	FALSE	ENSDARG00000053583	42.4041	4809	ceramide synthase 6 [Source:ZFIN;Acc:ZDB-GENE-070522-1]	2.90069	R122Pfs/+
rap1gap2b	0.194486	4.03584	0.0885432	1	FALSE	ENSDARG00000074222	49.605	2405	RAP1 GTPase activating protein 2b [Source:ZFIN;Acc:ZDB-GENE-080722-11]	2.90066	R122Pfs/+
ano3	0.240225	4.74654	0.0885698	1	FALSE	ENSDARG00000058015	48.2826	5648	anoctamin 3 [Source:ZFIN;Acc:ZDB-GENE-111031-3]	2.90018	R122Pfs/+
col9a2	-0.458087	1.7357	0.0886062	1	FALSE	ENSDARG00000024492	51.8912	823	procollagen, type IX, alpha 2 [Source:ZFIN;Acc:ZDB-GENE-030131-9786]	2.89952	R122Pfs/+
rsph10b	0.356049	1.27142	0.0886182	1	FALSE	ENSDARG00000051891	42.6339	1504	radial spoke head 10 homolog B [Source:ZFIN;Acc:ZDB-GENE-060929-300]	2.8993	R122Pfs/+
txndc9	-0.10314	6.00997	0.08869	1	FALSE	ENSDARG00000069853	43.4238	1065	thioredoxin domain containing 9 [Source:ZFIN;Acc:ZDB-GENE-030131-8569]	2.89799	R122Pfs/+
si:ch1073-190k2.1	-4.86721	1.17445	0.0887891	1	FALSE	ENSDARG00000097973	39.1245	731	si:ch1073-190k2.1 [Source:ZFIN;Acc:ZDB-GENE-131127-449]	2.89619	R122Pfs/+
si:ch211-250g4.3	-1.01524	0.855405	0.0888135	1	FALSE	ENSDARG00000092945	42.2311	3263	si:ch211-250g4.3 [Source:ZFIN;Acc:ZDB-GENE-060503-506]	2.89575	R122Pfs/+
si:ch211-255p10.4	0.281731	3.85595	0.0889397	1	FALSE	ENSDARG00000077124	53.312	1296	si:ch211-255p10.4 [Source:ZFIN;Acc:ZDB-GENE-121214-354]	2.89346	R122Pfs/+
tmed1b	-0.384553	1.1984	0.0889483	1	FALSE	ENSDARG00000017255	55.7047	1043	transmembrane p24 trafficking protein 1b [Source:ZFIN;Acc:ZDB-GENE-070112-1112]	2.89331	R122Pfs/+
nt5c2l1	-1.28529	2.21019	0.0890774	1	FALSE	ENSDARG00000034852	45.5692	1530	5'-nucleotidase, cytosolic II, like 1 [Source:ZFIN;Acc:ZDB-GENE-031006-8]	2.89097	R122Pfs/+
lhx2b	0.269753	4.29465	0.0890826	1	FALSE	ENSDARG00000031222	43.6648	2273	LIM homeobox 2b [Source:ZFIN;Acc:ZDB-GENE-051220-1]	2.89087	R122Pfs/+
si:dkey-93h22.7	-1.10626	1.647	0.0890839	1	FALSE	ENSDARG00000099600	45.3717	2085	si:dkey-93h22.7 [Source:ZFIN;Acc:ZDB-GENE-141216-252]	2.89085	R122Pfs/+
asah1b	-0.239695	4.19949	0.0893248	1	FALSE	ENSDARG00000034817	43.8604	1132	N-acylsphingosine amidohydrolase (acid ceramidase) 1b [Source:ZFIN;Acc:ZDB-GENE-040426-1512]	2.8865	R122Pfs/+
acvr2ab	0.302684	2.16012	0.0893464	1	FALSE	ENSDARG00000104700	54.5455	1320	activin A receptor type 2Ab [Source:ZFIN;Acc:ZDB-GENE-120215-23]	2.88611	R122Pfs/+
loxa	-0.529348	0.75701	0.0893876	1	FALSE	ENSDARG00000003259	46.3076	1831	lysyl oxidase a [Source:ZFIN;Acc:ZDB-GENE-040426-2398]	2.88537	R122Pfs/+
vapb	0.150514	6.72182	0.0895241	1	FALSE	ENSDARG00000070435	44.6819	1965	VAMP (vesicle-associated membrane protein)-associated protein B and C [Source:ZFIN;Acc:ZDB-GENE-030131-2348]	2.88291	R122Pfs/+
zgc:123305	0.534629	1.99431	0.0895761	1	FALSE	ENSDARG00000015563	43.4037	4673	zgc:123305 [Source:ZFIN;Acc:ZDB-GENE-051120-171]	2.88197	R122Pfs/+
bicc1a	-0.566548	0.739278	0.0896829	1	FALSE	ENSDARG00000061682	46.032	3787	BicC family RNA binding protein 1a [Source:ZFIN;Acc:ZDB-GENE-101223-3]	2.88006	R122Pfs/+
BX276105.1	-0.40073	2.97905	0.0897092	1	FALSE	ENSDARG00000115856	38.9432	1533	NULL	2.87958	R122Pfs/+
prlra	0.194034	3.78878	0.0898132	1	FALSE	ENSDARG00000016570	40.8649	4116	prolactin receptor a [Source:ZFIN;Acc:ZDB-GENE-080103-2]	2.87772	R122Pfs/+
jak2a	-0.267334	6.06487	0.0898294	1	FALSE	ENSDARG00000104808	55.8134	632	Janus kinase 2a [Source:ZFIN;Acc:ZDB-GENE-980526-481]	2.87743	R122Pfs/+
tbck	-0.213469	4.69464	0.0903399	1	FALSE	ENSDARG00000013667	50.0591	1861	TBC1 domain containing kinase [Source:ZFIN;Acc:ZDB-GENE-070112-1062]	2.86831	R122Pfs/+
irf8	-0.731663	0.81916	0.0904558	1	FALSE	ENSDARG00000056407	43.3503	1767	interferon regulatory factor 8 [Source:ZFIN;Acc:ZDB-GENE-040718-367]	2.86624	R122Pfs/+
txnl1	0.115912	6.84292	0.0904618	1	FALSE	ENSDARG00000011921	43.6672	2002	thioredoxin-like 1 [Source:ZFIN;Acc:ZDB-GENE-040426-701]	2.86614	R122Pfs/+
klhl23	-0.207102	2.74287	0.0904802	1	FALSE	ENSDARG00000078475	46.5822	2012	kelch-like family member 23 [Source:ZFIN;Acc:ZDB-GENE-081104-458]	2.86581	R122Pfs/+
znf513b	0.465718	0.524927	0.0905107	1	FALSE	ENSDARG00000101203	51.1195	2256	zinc finger protein 513b [Source:ZFIN;Acc:ZDB-GENE-170420-1]	2.86527	R122Pfs/+
dnajb5	-0.332834	2.62477	0.090562	1	FALSE	ENSDARG00000052881	46.875	1184	DnaJ heat shock protein family (Hsp40) member B5 [Source:ZFIN;Acc:ZDB-GENE-070705-308]	2.86436	R122Pfs/+
fbxl3a	0.170768	5.19953	0.0907422	1	FALSE	ENSDARG00000103505	48.4335	1831	F-box and leucine-rich repeat protein 3a [Source:ZFIN;Acc:ZDB-GENE-030912-5]	2.86116	R122Pfs/+
ago4	0.180274	6.16069	0.0908416	1	FALSE	ENSDARG00000100854	55.6482	2877	argonaute RISC component 4 [Source:ZFIN;Acc:ZDB-GENE-030131-5357]	2.8594	R122Pfs/+
mcat	0.549668	0.469423	0.0908608	1	FALSE	ENSDARG00000096473	51.7835	813	malonyl CoA:ACP acyltransferase (mitochondrial) [Source:ZFIN;Acc:ZDB-GENE-041111-231]	2.85906	R122Pfs/+
flj13639	-0.252735	10.1702	0.0908819	1	FALSE	ENSDARG00000010764	41.9036	3341	flj13639 [Source:ZFIN;Acc:ZDB-GENE-030131-8104]	2.85868	R122Pfs/+
zgc:66433	-0.259738	4.30081	0.0909353	1	FALSE	ENSDARG00000071697	43.9396	3964	zgc:66433 [Source:ZFIN;Acc:ZDB-GENE-030131-9832]	2.85774	R122Pfs/+
zmp:0000000951	0.767504	1.01357	0.0910026	1	FALSE	ENSDARG00000089112	38.8329	6152	zmp:0000000951 [Source:ZFIN;Acc:ZDB-GENE-130530-954]	2.85655	R122Pfs/+
si:dkey-22n8.3	0.266068	2.35994	0.0912865	1	FALSE	ENSDARG00000089853	43.0295	1202	si:dkey-22n8.3 [Source:ZFIN;Acc:ZDB-GENE-110914-188]	2.85154	R122Pfs/+
f8	-0.560294	1.14144	0.0914219	1	FALSE	ENSDARG00000101385	49.7571	4838	coagulation factor VIII, procoagulant component [Source:ZFIN;Acc:ZDB-GENE-090629-2]	2.84916	R122Pfs/+
olig1	-0.1905	4.03253	0.0914293	1	FALSE	ENSDARG00000040948	45.4299	1477	oligodendrocyte transcription factor 1 [Source:ZFIN;Acc:ZDB-GENE-050107-2]	2.84903	R122Pfs/+
zfx	-0.152963	4.81204	0.091444	1	FALSE	ENSDARG00000074453	44.1631	3350	zinc finger protein X-linked [Source:ZFIN;Acc:ZDB-GENE-061220-2]	2.84877	R122Pfs/+
iqcb1	0.259019	2.22868	0.091461	1	FALSE	ENSDARG00000101032	45.3488	2107	IQ motif containing B1 [Source:ZFIN;Acc:ZDB-GENE-041212-47]	2.84847	R122Pfs/+
ganc	-0.266956	2.42689	0.0915159	1	FALSE	ENSDARG00000074556	45.2783	1806	glucosidase, alpha; neutral C [Source:ZFIN;Acc:ZDB-GENE-130530-754]	2.84751	R122Pfs/+
cyba	-0.501122	0.672493	0.0915456	1	FALSE	ENSDARG00000018283	39.6902	1033	cytochrome b-245, alpha polypeptide [Source:ZFIN;Acc:ZDB-GENE-040426-1526]	2.84698	R122Pfs/+
scrn2	-0.102843	6.78291	0.0916373	1	FALSE	ENSDARG00000043497	46.2244	1831	secernin 2 [Source:ZFIN;Acc:ZDB-GENE-040724-75]	2.84537	R122Pfs/+
efcc1	-0.523445	0.534013	0.0916758	1	FALSE	ENSDARG00000077826	48.8177	1671	EF-hand and coiled-coil domain containing 1 [Source:ZFIN;Acc:ZDB-GENE-120813-3]	2.8447	R122Pfs/+
zgc:152948	-0.745452	0.717685	0.0917687	1	FALSE	ENSDARG00000071487	48.8334	769	zgc:152948 [Source:ZFIN;Acc:ZDB-GENE-060929-364]	2.84307	R122Pfs/+
larp4b	0.166397	4.75812	0.0918539	1	FALSE	ENSDARG00000062146	50.2344	2773	La ribonucleoprotein domain family, member 4B [Source:ZFIN;Acc:ZDB-GENE-061027-39]	2.84158	R122Pfs/+
myo10	-0.334964	2.77443	0.0919653	1	FALSE	ENSDARG00000017004	51.4835	1126	myosin X [Source:ZFIN;Acc:ZDB-GENE-070912-277]	2.83963	R122Pfs/+
ythdf3	0.155609	4.45237	0.0919897	1	FALSE	ENSDARG00000057939	48.2414	3099	YTH N(6)-methyladenosine RNA binding protein 3 [Source:ZFIN;Acc:ZDB-GENE-030131-6123]	2.8392	R122Pfs/+
espnlb	0.962504	1.18979	0.0920001	1	FALSE	ENSDARG00000093112	50.1162	3013	espin like b [Source:ZFIN;Acc:ZDB-GENE-070912-481]	2.83902	R122Pfs/+
rab11fip3	0.157918	5.7966	0.0920679	1	FALSE	ENSDARG00000016490	45.4135	5865	RAB11 family interacting protein 3 (class II) [Source:ZFIN;Acc:ZDB-GENE-040724-138]	2.83784	R122Pfs/+
si:dkey-151g10.3	0.19852	5.12695	0.0920749	1	FALSE	ENSDARG00000021611	53.3389	1567	si:dkey-151g10.3 [Source:ZFIN;Acc:ZDB-GENE-090312-81]	2.83772	R122Pfs/+
mkrn2os.1	0.43944	0.941517	0.0921695	1	FALSE	ENSDARG00000086655	43.8489	1138	MKRN2 opposite strand, tandem duplicate 1 [Source:ZFIN;Acc:ZDB-GENE-160114-86]	2.83607	R122Pfs/+
irx5a	0.151033	5.86756	0.0921982	1	FALSE	ENSDARG00000034043	50.0722	1385	iroquois homeobox 5a [Source:ZFIN;Acc:ZDB-GENE-010716-2]	2.83557	R122Pfs/+
map2k5	0.149658	4.63271	0.0923151	1	FALSE	ENSDARG00000011851	40.1374	4512	mitogen-activated protein kinase kinase 5 [Source:ZFIN;Acc:ZDB-GENE-030131-1517]	2.83353	R122Pfs/+
cacna1ha	0.139575	6.49779	0.0923474	1	FALSE	ENSDARG00000060496	47.6579	2058	calcium channel, voltage-dependent, T type, alpha 1H subunit a [Source:ZFIN;Acc:ZDB-GENE-130103-1]	2.83297	R122Pfs/+
nt5dc3	0.278889	2.31423	0.09238	1	FALSE	ENSDARG00000062949	45.9423	1491	5'-nucleotidase domain containing 3 [Source:ZFIN;Acc:ZDB-GENE-080523-3]	2.8324	R122Pfs/+
stox2b	0.144964	6.04857	0.0924641	1	FALSE	ENSDARG00000078572	46.3979	4120	storkhead box 2b [Source:ZFIN;Acc:ZDB-GENE-130524-1]	2.83094	R122Pfs/+
cplx2	0.223621	5.49575	0.092499	1	FALSE	ENSDARG00000111920	61.6915	402	complexin 2 [Source:ZFIN;Acc:ZDB-GENE-081113-1]	2.83034	R122Pfs/+
aff4	0.205432	4.35894	0.0925624	1	FALSE	ENSDARG00000001857	53.8196	524	AF4/FMR2 family, member 4 [Source:ZFIN;Acc:ZDB-GENE-100910-5]	2.82924	R122Pfs/+
znf1133	-0.273993	2.52097	0.0926919	1	FALSE	ENSDARG00000102455	40.8712	2158	zinc finger protein 1133 [Source:ZFIN;Acc:ZDB-GENE-110913-178]	2.82699	R122Pfs/+
yme1l1b	-0.0985576	5.72681	0.0928709	1	FALSE	ENSDARG00000104401	43.4815	4004	YME1-like 1b [Source:ZFIN;Acc:ZDB-GENE-070410-25]	2.82389	R122Pfs/+
SRBD1	0.2223	2.36132	0.0929179	1	FALSE	ENSDARG00000092855	47.0804	2312	S1 RNA binding domain 1 [Source:HGNC Symbol;Acc:HGNC:25521]	2.82308	R122Pfs/+
fbxo31	0.233009	3.84671	0.0930192	1	FALSE	ENSDARG00000062195	54.1734	1869	F-box protein 31 [Source:ZFIN;Acc:ZDB-GENE-070628-4]	2.82133	R122Pfs/+
herc7	0.682885	0.767453	0.0932163	1	FALSE	ENSDARG00000098906	51.2255	1531	hect domain and RLD 7 [Source:ZFIN;Acc:ZDB-GENE-091204-164]	2.81793	R122Pfs/+
sf1	0.112406	7.24997	0.0932191	1	FALSE	ENSDARG00000008188	49.8763	2510	splicing factor 1 [Source:ZFIN;Acc:ZDB-GENE-030131-2492]	2.81789	R122Pfs/+
zgc:113278	0.519438	0.918683	0.0932282	1	FALSE	ENSDARG00000037813	47.449	1568	zgc:113278 [Source:ZFIN;Acc:ZDB-GENE-050327-66]	2.81773	R122Pfs/+
ubac2	0.296401	3.48352	0.0932674	1	FALSE	ENSDARG00000093065	44.9148	1760	UBA domain containing 2 [Source:ZFIN;Acc:ZDB-GENE-070112-2122]	2.81706	R122Pfs/+
med12	0.127942	6.19369	0.0932882	1	FALSE	ENSDARG00000103953	51.0517	3875	mediator complex subunit 12 [Source:ZFIN;Acc:ZDB-GENE-060125-1]	2.8167	R122Pfs/+
LO017877.2	0.766938	6.69025	0.0932992	1	FALSE	ENSDARG00000116433	43.1507	438	NULL	2.81651	R122Pfs/+
dnaja3b	-0.243746	4.64004	0.0933939	1	FALSE	ENSDARG00000102295	42.9307	2136	DnaJ heat shock protein family (Hsp40) member A3b [Source:ZFIN;Acc:ZDB-GENE-040115-3]	2.81488	R122Pfs/+
myd88	-0.586777	0.360029	0.0936463	1	FALSE	ENSDARG00000010169	41.6835	1485	MYD88 innate immune signal transduction adaptor [Source:ZFIN;Acc:ZDB-GENE-040219-3]	2.81055	R122Pfs/+
slc25a25a	-0.290762	2.39761	0.0937365	1	FALSE	ENSDARG00000010572	45.442	855	solute carrier family 25 member 25a [Source:ZFIN;Acc:ZDB-GENE-040426-2396]	2.809	R122Pfs/+
cfap53	-0.542057	0.982889	0.0938012	1	FALSE	ENSDARG00000100892	49.1841	1716	cilia and flagella associated protein 53 [Source:ZFIN;Acc:ZDB-GENE-060503-508]	2.8079	R122Pfs/+
si:ch211-250n8.1	-0.192405	3.72057	0.0938064	1	FALSE	ENSDARG00000088736	45.0605	1569	si:ch211-250n8.1 [Source:ZFIN;Acc:ZDB-GENE-130603-2]	2.80781	R122Pfs/+
crybg1b	0.209385	5.14399	0.0938529	1	FALSE	ENSDARG00000006060	47.8219	6279	crystallin beta-gamma domain containing 1b [Source:ZFIN;Acc:ZDB-GENE-030131-7179]	2.80702	R122Pfs/+
kcnq2b	0.269085	4.87354	0.0938763	1	FALSE	ENSDARG00000091130	44.6064	3671	potassium voltage-gated channel, KQT-like subfamily, member 2b [Source:ZFIN;Acc:ZDB-GENE-120130-1]	2.80661	R122Pfs/+
GABRR1 (1 of many)	0.442218	1.29452	0.0941638	1	FALSE	ENSDARG00000098081	56.9111	1541	gamma-aminobutyric acid type A receptor rho1 subunit [Source:HGNC Symbol;Acc:HGNC:4090]	2.80171	R122Pfs/+
si:dkeyp-53d3.3	0.440979	0.269996	0.0941717	1	FALSE	ENSDARG00000098664	48.289	789	si:dkeyp-53d3.3 [Source:ZFIN;Acc:ZDB-GENE-050208-644]	2.80158	R122Pfs/+
znf1009	0.214138	2.91176	0.0942795	1	FALSE	ENSDARG00000092241	48.2697	1402	zinc finger protein 1009 [Source:ZFIN;Acc:ZDB-GENE-110914-160]	2.79974	R122Pfs/+
si:ch211-113d22.2	-0.872314	1.26603	0.0943008	1	FALSE	ENSDARG00000100139	44.7047	673	si:ch211-113d22.2 [Source:ZFIN;Acc:ZDB-GENE-141222-39]	2.79938	R122Pfs/+
nipal3	-0.159594	4.50101	0.0943554	1	FALSE	ENSDARG00000021147	39.3208	2650	NIPA like domain containing 3 [Source:ZFIN;Acc:ZDB-GENE-040718-379]	2.79845	R122Pfs/+
CU929402.1	0.306489	2.18138	0.0944431	1	FALSE	ENSDARG00000100132	40.6369	1570	NULL	2.79696	R122Pfs/+
sptbn4a	0.146715	6.77846	0.0946215	1	FALSE	ENSDARG00000068624	53.3616	4239	spectrin, beta, non-erythrocytic 4a [Source:ZFIN;Acc:ZDB-GENE-060531-133]	2.79394	R122Pfs/+
lman2	-0.114345	5.78712	0.0946878	1	FALSE	ENSDARG00000061854	42.4339	1890	lectin, mannose-binding 2 [Source:ZFIN;Acc:ZDB-GENE-070209-149]	2.79281	R122Pfs/+
cct6a	-0.0786323	7.70026	0.0948203	1	FALSE	ENSDARG00000021252	44.4384	2260	chaperonin containing TCP1, subunit 6A (zeta 1) [Source:ZFIN;Acc:ZDB-GENE-011018-2]	2.79057	R122Pfs/+
lpar6a	-0.3151	2.91747	0.0948773	1	FALSE	ENSDARG00000062552	47.5415	1505	lysophosphatidic acid receptor 6a [Source:ZFIN;Acc:ZDB-GENE-061013-343]	2.78961	R122Pfs/+
nr1d2a	-0.439517	7.21259	0.094925	1	FALSE	ENSDARG00000003820	43.8347	3081	nuclear receptor subfamily 1, group D, member 2a [Source:ZFIN;Acc:ZDB-GENE-040504-1]	2.78881	R122Pfs/+
gpc1a	-0.230896	3.6936	0.0949502	1	FALSE	ENSDARG00000019341	52.3754	1705	glypican 1a [Source:ZFIN;Acc:ZDB-GENE-051120-147]	2.78838	R122Pfs/+
ap3b1a	-0.314196	2.12072	0.0949935	1	FALSE	ENSDARG00000100082	48.1536	2031	adaptor related protein complex 3 subunit beta 1a [Source:ZFIN;Acc:ZDB-GENE-031112-8]	2.78765	R122Pfs/+
nub1	-0.502208	3.1941	0.0950394	1	FALSE	ENSDARG00000061417	50.3769	1743	negative regulator of ubiquitin-like proteins 1 [Source:ZFIN;Acc:ZDB-GENE-080212-11]	2.78687	R122Pfs/+
spag1a	-0.180081	5.34246	0.0951047	1	FALSE	ENSDARG00000004017	47.4272	2420	sperm associated antigen 1a [Source:ZFIN;Acc:ZDB-GENE-030131-9443]	2.78577	R122Pfs/+
dnajb12a	-0.116681	4.96653	0.0951574	1	FALSE	ENSDARG00000039363	37.819	2081	DnaJ heat shock protein family (Hsp40) member B12a [Source:ZFIN;Acc:ZDB-GENE-030131-2725]	2.78489	R122Pfs/+
pafah1b2	0.209747	3.77803	0.0951846	1	FALSE	ENSDARG00000035352	49.5289	743	platelet-activating factor acetylhydrolase 1b, catalytic subunit 2 [Source:ZFIN;Acc:ZDB-GENE-060526-43]	2.78443	R122Pfs/+
selenol	-0.257736	2.51819	0.0952471	1	FALSE	ENSDARG00000088444	47.619	903	selenoprotein L [Source:NCBI gene;Acc:100462964]	2.78338	R122Pfs/+
tgfb3	-0.540041	0.849355	0.0953836	1	FALSE	ENSDARG00000019367	48.9815	2160	transforming growth factor, beta 3 [Source:ZFIN;Acc:ZDB-GENE-030723-4]	2.78108	R122Pfs/+
nae1	-0.121496	5.82962	0.0953943	1	FALSE	ENSDARG00000011301	46.3641	1829	nedd8 activating enzyme E1 subunit 1 [Source:ZFIN;Acc:ZDB-GENE-040426-1552]	2.7809	R122Pfs/+
foxp3a	-0.515502	0.136266	0.0954014	1	FALSE	ENSDARG00000055750	41.4935	1688	forkhead box P3a [Source:ZFIN;Acc:ZDB-GENE-061116-2]	2.78078	R122Pfs/+
si:ch211-230g15.5	0.105868	6.35209	0.0954204	1	FALSE	ENSDARG00000079167	49.1299	672	si:ch211-230g15.5 [Source:ZFIN;Acc:ZDB-GENE-091204-280]	2.78047	R122Pfs/+
prmt7	0.224567	2.74143	0.0955969	1	FALSE	ENSDARG00000051902	48.8124	2526	protein arginine methyltransferase 7 [Source:ZFIN;Acc:ZDB-GENE-040426-1560]	2.77751	R122Pfs/+
zgc:172182	0.218631	2.2494	0.0956155	1	FALSE	ENSDARG00000039824	44.8233	1203	zgc:172182 [Source:ZFIN;Acc:ZDB-GENE-080204-56]	2.7772	R122Pfs/+
CABZ01029822.1	0.370371	2.48141	0.0957458	1	FALSE	ENSDARG00000086931	51.6105	1335	uncharacterized LOC100004582 [Source:NCBI gene;Acc:100004582]	2.77502	R122Pfs/+
adipor2	-0.126914	5.43385	0.0958593	1	FALSE	ENSDARG00000101849	43.5695	4242	adiponectin receptor 2 [Source:ZFIN;Acc:ZDB-GENE-041210-60]	2.77312	R122Pfs/+
nat10	-0.125625	5.15278	0.0960761	1	FALSE	ENSDARG00000054259	43.441	3341	N-acetyltransferase 10 [Source:ZFIN;Acc:ZDB-GENE-040426-1543]	2.7695	R122Pfs/+
CABZ01077217.1	-2.27512	1.64724	0.096145	1	FALSE	ENSDARG00000079145	37.514	3122	uncharacterized LOC100007503 [Source:NCBI gene;Acc:100007503]	2.76835	R122Pfs/+
paqr3b	-0.450481	3.14054	0.0961571	1	FALSE	ENSDARG00000044253	43.3031	2643	progestin and adipoQ receptor family member IIIb [Source:ZFIN;Acc:ZDB-GENE-050913-128]	2.76815	R122Pfs/+
CABZ01081777.1	-0.899956	1.64622	0.0962034	1	FALSE	ENSDARG00000105782	47.9468	2143	si:cabz01081777.1 [Source:NCBI gene;Acc:100331748]	2.76738	R122Pfs/+
tox2	0.207222	5.14564	0.0962063	1	FALSE	ENSDARG00000100055	50.434	2189	TOX high mobility group box family member 2 [Source:ZFIN;Acc:ZDB-GENE-040426-2095]	2.76733	R122Pfs/+
nrxn1b	0.153042	5.78243	0.0962314	1	FALSE	ENSDARG00000063635	46.1989	7005	neurexin 1b [Source:ZFIN;Acc:ZDB-GENE-070206-3]	2.76692	R122Pfs/+
kng1	-1.96127	-0.0915495	0.0963976	1	FALSE	ENSDARG00000022372	49.1786	801	kininogen 1 [Source:ZFIN;Acc:ZDB-GENE-041010-56]	2.76415	R122Pfs/+
RIMBP2	0.165472	6.14861	0.0964104	1	FALSE	ENSDARG00000104101	53.4224	3471	RIMS binding protein 2 [Source:HGNC Symbol;Acc:HGNC:30339]	2.76394	R122Pfs/+
htr1ab	0.321966	2.44497	0.0964631	1	FALSE	ENSDARG00000057098	48	1325	5-hydroxytryptamine (serotonin) receptor 1A b [Source:ZFIN;Acc:ZDB-GENE-090409-2]	2.76307	R122Pfs/+
scn8ab	0.162965	6.21215	0.0965577	1	FALSE	ENSDARG00000018032	48.552	5957	sodium channel, voltage gated, type VIII, alpha subunit b [Source:ZFIN;Acc:ZDB-GENE-060906-2]	2.7615	R122Pfs/+
nemp2	-0.141483	3.97628	0.0966172	1	FALSE	ENSDARG00000061062	42.478	1357	nuclear envelope integral membrane protein 2 [Source:ZFIN;Acc:ZDB-GENE-081104-413]	2.76051	R122Pfs/+
st6gal1	0.155707	5.98616	0.0966204	1	FALSE	ENSDARG00000044514	46.4167	1996	ST6 beta-galactosamide alpha-2,6-sialyltranferase 1 [Source:ZFIN;Acc:ZDB-GENE-060322-3]	2.76046	R122Pfs/+
unc119a	0.247651	3.21837	0.0967455	1	FALSE	ENSDARG00000034453	47.5794	603	unc-119 homolog a (C. elegans) [Source:ZFIN;Acc:ZDB-GENE-090930-2]	2.75839	R122Pfs/+
slc1a5	-0.211067	4.21289	0.0968999	1	FALSE	ENSDARG00000099186	41.8439	3715	solute carrier family 1 member 5 [Source:ZFIN;Acc:ZDB-GENE-070501-4]	2.75584	R122Pfs/+
gapdhs	-0.0911261	10.6432	0.0970122	1	FALSE	ENSDARG00000039914	49.5528	1398	glyceraldehyde-3-phosphate dehydrogenase, spermatogenic [Source:ZFIN;Acc:ZDB-GENE-020913-1]	2.75399	R122Pfs/+
si:ch211-160d14.6	-0.168975	4.40596	0.0971452	1	FALSE	ENSDARG00000079873	50.0279	1791	si:ch211-160d14.6 [Source:ZFIN;Acc:ZDB-GENE-121214-93]	2.7518	R122Pfs/+
gipc1	0.255183	3.1426	0.0971961	1	FALSE	ENSDARG00000104483	49.7033	1348	GIPC PDZ domain containing family, member 1 [Source:ZFIN;Acc:ZDB-GENE-060726-1]	2.75096	R122Pfs/+
ckba	-0.301584	2.64029	0.0972787	1	FALSE	ENSDARG00000069752	47.6497	1375	creatine kinase, brain a [Source:ZFIN;Acc:ZDB-GENE-060929-902]	2.7496	R122Pfs/+
ENKD1	-0.303769	1.78131	0.0972868	1	FALSE	ENSDARG00000043550	55.0649	1155	enkurin domain containing 1 [Source:HGNC Symbol;Acc:HGNC:25246]	2.74947	R122Pfs/+
si:ch73-62l21.1	0.259505	5.31215	0.0975524	1	FALSE	ENSDARG00000078645	52.0685	701	si:ch73-62l21.1 [Source:ZFIN;Acc:ZDB-GENE-120215-179]	2.74511	R122Pfs/+
inhbab	-0.366136	3.94883	0.0975667	1	FALSE	ENSDARG00000024759	46.1352	3500	inhibin subunit beta Ab [Source:ZFIN;Acc:ZDB-GENE-050525-2]	2.74488	R122Pfs/+
fmn2a	0.194723	3.69361	0.097568	1	FALSE	ENSDARG00000023318	42.2875	5631	formin 2a [Source:ZFIN;Acc:ZDB-GENE-101107-1]	2.74485	R122Pfs/+
si:ch211-195m9.3	-0.421993	1.48926	0.097634	1	FALSE	ENSDARG00000096365	39.6907	954	si:ch211-195m9.3 [Source:ZFIN;Acc:ZDB-GENE-120215-210]	2.74377	R122Pfs/+
abhd15a	-0.15252	3.77916	0.0976432	1	FALSE	ENSDARG00000078768	43.6441	2950	abhydrolase domain containing 15a [Source:ZFIN;Acc:ZDB-GENE-131121-270]	2.74362	R122Pfs/+
akap17a	0.151025	4.55604	0.0976672	1	FALSE	ENSDARG00000104768	46.2533	3790	A kinase (PRKA) anchor protein 17A [Source:ZFIN;Acc:ZDB-GENE-040426-1460]	2.74323	R122Pfs/+
frmd4bb	0.192717	4.13553	0.0977384	1	FALSE	ENSDARG00000076496	51.435	2910	FERM domain containing 4Bb [Source:ZFIN;Acc:ZDB-GENE-100921-74]	2.74207	R122Pfs/+
ppfia2	0.150467	5.44761	0.0980478	1	FALSE	ENSDARG00000013000	55.4269	3713	PTPRF interacting protein alpha 2 [Source:ZFIN;Acc:ZDB-GENE-030131-7905]	2.73702	R122Pfs/+
ano2a	0.193443	3.95067	0.0981036	1	FALSE	ENSDARG00000003210	47.2489	1300	anoctamin 2a [Source:ZFIN;Acc:ZDB-GENE-091204-400]	2.7361	R122Pfs/+
pcdh1b	0.161726	6.17025	0.098168	1	FALSE	ENSDARG00000036175	45.8067	5640	protocadherin 1b [Source:ZFIN;Acc:ZDB-GENE-091015-2]	2.73506	R122Pfs/+
AL929028.1	0.377807	1.21911	0.0982691	1	FALSE	ENSDARG00000105095	43.6217	5533	NULL	2.73341	R122Pfs/+
fbxl2	-0.184934	4.43028	0.0983195	1	FALSE	ENSDARG00000012135	50.5069	2170	F-box and leucine-rich repeat protein 2 [Source:ZFIN;Acc:ZDB-GENE-030925-12]	2.73259	R122Pfs/+
vps50	0.622883	0.206612	0.0984195	1	FALSE	ENSDARG00000096912	50.8134	1045	VPS50 EARP/GARPII complex subunit [Source:ZFIN;Acc:ZDB-GENE-060503-325]	2.73097	R122Pfs/+
npas2	0.306866	4.18974	0.0985212	1	FALSE	ENSDARG00000016536	52.0313	2683	neuronal PAS domain protein 2 [Source:ZFIN;Acc:ZDB-GENE-030408-3]	2.72932	R122Pfs/+
ago3b	-0.258961	2.75469	0.0985527	1	FALSE	ENSDARG00000063079	48.1712	3301	argonaute RISC catalytic component 3b [Source:ZFIN;Acc:ZDB-GENE-060503-452]	2.72881	R122Pfs/+
oprm1	-0.248122	2.65234	0.0985583	1	FALSE	ENSDARG00000039434	50.3628	1378	opioid receptor, mu 1 [Source:ZFIN;Acc:ZDB-GENE-010125-1]	2.72872	R122Pfs/+
grin3ba	0.280942	2.71744	0.0987289	1	FALSE	ENSDARG00000005364	52.7873	4090	glutamate receptor, ionotropic, N-methyl-D-aspartate 3Ba [Source:ZFIN;Acc:ZDB-GENE-070912-354]	2.72596	R122Pfs/+
usp8	0.167472	6.72994	0.0987646	1	FALSE	ENSDARG00000063719	55.2978	4181	ubiquitin specific peptidase 8 [Source:ZFIN;Acc:ZDB-GENE-030131-1949]	2.72538	R122Pfs/+
slc39a10	0.248898	4.5192	0.0988839	1	FALSE	ENSDARG00000005823	43.1152	5480	solute carrier family 39 member 10 [Source:ZFIN;Acc:ZDB-GENE-040426-1157]	2.72345	R122Pfs/+
CABZ01085700.1	0.240343	3.75111	0.098966	1	FALSE	ENSDARG00000098551	52.0115	1740	NULL	2.72213	R122Pfs/+
lrch1	0.148467	5.27833	0.0989735	1	FALSE	ENSDARG00000078778	39.2579	6396	leucine-rich repeats and calponin homology (CH) domain containing 1 [Source:ZFIN;Acc:ZDB-GENE-030131-1783]	2.72201	R122Pfs/+
SLC35E2A	0.260758	1.97784	0.0990866	1	FALSE	ENSDARG00000109717	54.1784	1065	solute carrier family 35 member E2A [Source:HGNC Symbol;Acc:HGNC:20863]	2.72018	R122Pfs/+
zgc:112334	0.301509	1.9646	0.0991035	1	FALSE	ENSDARG00000102924	51.0732	3634	zgc:112334 [Source:ZFIN;Acc:ZDB-GENE-050809-120]	2.71991	R122Pfs/+
si:ch211-114c17.1	0.504044	1.07437	0.0991741	1	FALSE	ENSDARG00000087994	50.3612	2146	si:ch211-114c17.1 [Source:ZFIN;Acc:ZDB-GENE-140106-201]	2.71878	R122Pfs/+
pxmp2	-0.482783	1.32882	0.0991844	1	FALSE	ENSDARG00000003144	40.9091	1056	peroxisomal membrane protein 2 [Source:ZFIN;Acc:ZDB-GENE-040912-184]	2.71861	R122Pfs/+
si:ch211-196h16.4	1.74798	0.900654	0.099189	1	FALSE	ENSDARG00000094782	46.1123	2405	si:ch211-196h16.4 [Source:ZFIN;Acc:ZDB-GENE-081029-1]	2.71854	R122Pfs/+
nfkbiz	0.207154	2.81551	0.0992671	1	FALSE	ENSDARG00000102097	61.562	1146	nuclear factor of kappa light polypeptide gene enhancer in B-cells inhibitor, zeta [Source:ZFIN;Acc:ZDB-GENE-071024-1]	2.71728	R122Pfs/+
tspan4a	0.16569	5.08214	0.0993127	1	FALSE	ENSDARG00000089354	51.5867	1229	tetraspanin 4a [Source:ZFIN;Acc:ZDB-GENE-040718-38]	2.71655	R122Pfs/+
gp1bb	-0.466874	3.29662	0.0993173	1	FALSE	ENSDARG00000074441	46.6025	1612	glycoprotein Ib platelet subunit beta [Source:ZFIN;Acc:ZDB-GENE-081104-406]	2.71647	R122Pfs/+
BX544877.1	-2.2866	0.662843	0.0994325	1	FALSE	ENSDARG00000103976	32.386	5419	NULL	2.71462	R122Pfs/+
mbd6	0.199704	4.30452	0.0994615	1	FALSE	ENSDARG00000086980	56.5004	4381	methyl-CpG binding domain protein 6 [Source:ZFIN;Acc:ZDB-GENE-041027-3]	2.71416	R122Pfs/+
crfb1	-0.326325	3.22657	0.0996663	1	FALSE	ENSDARG00000068681	37.4821	1856	cytokine receptor family member b1 [Source:ZFIN;Acc:ZDB-GENE-030131-8673]	2.71088	R122Pfs/+
kif3ca	0.18727	5.04305	0.099682	1	FALSE	ENSDARG00000017162	52.936	2265	kinesin family member 3Ca [Source:ZFIN;Acc:ZDB-GENE-111214-2]	2.71062	R122Pfs/+
usp14	-0.105018	5.69352	0.0997454	1	FALSE	ENSDARG00000025889	47.0909	2200	ubiquitin specific peptidase 14 (tRNA-guanine transglycosylase) [Source:ZFIN;Acc:ZDB-GENE-030131-7676]	2.70961	R122Pfs/+
si:ch211-262h13.3	0.206658	3.81853	0.0997658	1	FALSE	ENSDARG00000070898	42.135	1017	si:ch211-262h13.3 [Source:ZFIN;Acc:ZDB-GENE-050208-532]	2.70928	R122Pfs/+
vps11	-0.134234	5.73584	0.0997711	1	FALSE	ENSDARG00000036338	47.2793	3308	VPS11 core subunit of CORVET and HOPS complexes [Source:ZFIN;Acc:ZDB-GENE-050731-5]	2.7092	R122Pfs/+
mnd1	-0.548544	0.0255297	0.0998322	1	FALSE	ENSDARG00000074451	40.5921	1233	meiotic nuclear divisions 1 homolog (S. cerevisiae) [Source:ZFIN;Acc:ZDB-GENE-040801-116]	2.70822	R122Pfs/+
atoh8	-0.282754	2.32264	0.0998714	1	FALSE	ENSDARG00000037555	43.1927	2086	atonal bHLH transcription factor 8 [Source:ZFIN;Acc:ZDB-GENE-061215-7]	2.7076	R122Pfs/+
coq5	-0.198407	3.95407	0.099996	1	FALSE	ENSDARG00000035618	44.0492	1546	coenzyme Q5, methyltransferase [Source:ZFIN;Acc:ZDB-GENE-040912-5]	2.70561	R122Pfs/+
bmpr1bb	0.382097	2.01204	0.100006	1	FALSE	ENSDARG00000102742	54.1519	1271	bone morphogenetic protein receptor, type IBb [Source:ZFIN;Acc:ZDB-GENE-090610-1]	2.70544	R122Pfs/+
stoml2	-0.209092	2.84371	0.100065	1	FALSE	ENSDARG00000103135	46.8165	1068	stomatin (EPB72)-like 2 [Source:ZFIN;Acc:ZDB-GENE-040426-1139]	2.7045	R122Pfs/+
HTRA2 (1 of many)	-2.31798	0.645581	0.100073	1	FALSE	ENSDARG00000093005	43.3993	1201	HtrA serine peptidase 2 [Source:HGNC Symbol;Acc:HGNC:14348]	2.70437	R122Pfs/+
camsap1a	0.127921	6.59823	0.100077	1	FALSE	ENSDARG00000019208	51.5595	4682	calmodulin regulated spectrin-associated protein 1a [Source:ZFIN;Acc:ZDB-GENE-060518-4]	2.70432	R122Pfs/+
cyb561d1	0.405202	0.452852	0.100197	1	FALSE	ENSDARG00000055295	44.2383	1536	cytochrome b561 family, member D1 [Source:ZFIN;Acc:ZDB-GENE-040912-157]	2.7024	R122Pfs/+
onecutl	1.0285	1.73122	0.100307	1	FALSE	ENSDARG00000040253	49.0023	2381	one cut domain, family member, like [Source:ZFIN;Acc:ZDB-GENE-020531-1]	2.70066	R122Pfs/+
rprd2a	0.116885	5.46982	0.100419	1	FALSE	ENSDARG00000058089	45.9174	4262	regulation of nuclear pre-mRNA domain containing 2a [Source:ZFIN;Acc:ZDB-GENE-030131-6641]	2.69888	R122Pfs/+
slmapa	0.122528	7.00694	0.100452	1	FALSE	ENSDARG00000054458	50.1379	2425	sarcolemma associated protein a [Source:ZFIN;Acc:ZDB-GENE-061013-184]	2.69836	R122Pfs/+
cpeb2	0.255337	3.82351	0.10049	1	FALSE	ENSDARG00000052604	56.4218	1328	cytoplasmic polyadenylation element binding protein 2 [Source:ZFIN;Acc:ZDB-GENE-130530-639]	2.69774	R122Pfs/+
podxl	-0.43039	4.25565	0.100515	1	FALSE	ENSDARG00000031228	41.6159	2463	podocalyxin-like [Source:ZFIN;Acc:ZDB-GENE-030131-2805]	2.69735	R122Pfs/+
eif5a2	-0.12089	7.18391	0.100596	1	FALSE	ENSDARG00000056186	42.3925	814	eukaryotic translation initiation factor 5A2 [Source:ZFIN;Acc:ZDB-GENE-040426-2405]	2.69607	R122Pfs/+
cox14	-0.369246	3.75159	0.100612	1	FALSE	ENSDARG00000092124	46.8182	440	cytochrome c oxidase assembly factor COX14 [Source:ZFIN;Acc:ZDB-GENE-060503-626]	2.69582	R122Pfs/+
thbs4a	0.384837	2.73153	0.100631	1	FALSE	ENSDARG00000102777	44.9231	6244	thrombospondin 4a [Source:ZFIN;Acc:ZDB-GENE-080215-11]	2.69552	R122Pfs/+
prdm10	0.137908	5.1783	0.100644	1	FALSE	ENSDARG00000104251	46.6212	5489	PR domain containing 10 [Source:ZFIN;Acc:ZDB-GENE-050419-74]	2.69531	R122Pfs/+
ncapd3	0.419151	1.14071	0.100697	1	FALSE	ENSDARG00000034773	46.003	2652	non-SMC condensin II complex, subunit D3 [Source:ZFIN;Acc:ZDB-GENE-040426-737]	2.69447	R122Pfs/+
myo1f	-0.898115	0.747091	0.100772	1	FALSE	ENSDARG00000078734	46.8784	3684	myosin IF [Source:ZFIN;Acc:ZDB-GENE-081104-506]	2.69329	R122Pfs/+
lin54	0.146389	5.113	0.100791	1	FALSE	ENSDARG00000063194	43.6054	2141	lin-54 DREAM MuvB core complex component [Source:ZFIN;Acc:ZDB-GENE-060929-440]	2.69299	R122Pfs/+
CABZ01046980.1	0.487203	0.536796	0.100915	1	FALSE	ENSDARG00000112342	50.8547	936	NULL	2.69102	R122Pfs/+
oplah	-0.207158	3.82593	0.10094	1	FALSE	ENSDARG00000045123	47.6256	4029	5-oxoprolinase, ATP-hydrolysing [Source:ZFIN;Acc:ZDB-GENE-121214-293]	2.69063	R122Pfs/+
plekha1b	-0.321819	1.97071	0.10098	1	FALSE	ENSDARG00000094504	48.0257	971	pleckstrin homology domain containing, family A (phosphoinositide binding specific) member 1b [Source:ZFIN;Acc:ZDB-GENE-110408-54]	2.68999	R122Pfs/+
smad3a	0.175723	4.49981	0.100995	1	FALSE	ENSDARG00000036096	37.1942	6173	SMAD family member 3a [Source:ZFIN;Acc:ZDB-GENE-000509-3]	2.68976	R122Pfs/+
trpa1b	-0.536937	0.0604404	0.10115	1	FALSE	ENSDARG00000031875	43.1691	4100	transient receptor potential cation channel, subfamily A, member 1b [Source:ZFIN;Acc:ZDB-GENE-050106-1]	2.68731	R122Pfs/+
itga6b	0.315286	2.48306	0.101224	1	FALSE	ENSDARG00000069946	41.7487	897	integrin, alpha 6b [Source:ZFIN;Acc:ZDB-GENE-050320-5]	2.68615	R122Pfs/+
dglucy	0.16936	5.28673	0.101263	1	FALSE	ENSDARG00000005179	48.0197	914	D-glutamate cyclase [Source:ZFIN;Acc:ZDB-GENE-070725-6]	2.68554	R122Pfs/+
ikbke	-0.740301	0.284017	0.101415	1	FALSE	ENSDARG00000070606	41.7745	3787	inhibitor of nuclear factor kappa B kinase subunit epsilon [Source:ZFIN;Acc:ZDB-GENE-040718-251]	2.68315	R122Pfs/+
b3gat1b	-0.760593	-0.247594	0.101444	1	FALSE	ENSDARG00000055279	39.4511	5356	beta-1,3-glucuronyltransferase 1 (glucuronosyltransferase P) b [Source:ZFIN;Acc:ZDB-GENE-131101-1]	2.68269	R122Pfs/+
creld1b	0.136977	4.95877	0.101483	1	FALSE	ENSDARG00000006990	57.3301	1221	cysteine-rich with EGF-like domains 1b [Source:ZFIN;Acc:ZDB-GENE-161219-1]	2.68207	R122Pfs/+
poldip2	0.0977573	5.25278	0.10155	1	FALSE	ENSDARG00000092305	45.3612	849	polymerase (DNA-directed), delta interacting protein 2 [Source:ZFIN;Acc:ZDB-GENE-030131-5881]	2.68104	R122Pfs/+
zgc:103499	-0.151942	4.24144	0.101646	1	FALSE	ENSDARG00000045785	44.7995	1596	zgc:103499 [Source:ZFIN;Acc:ZDB-GENE-041212-30]	2.67952	R122Pfs/+
mcamb	-0.304796	3.91544	0.101672	1	FALSE	ENSDARG00000005368	41.0342	3597	melanoma cell adhesion molecule b [Source:ZFIN;Acc:ZDB-GENE-030219-213]	2.67912	R122Pfs/+
pcdh1gc6	-0.30398	6.68897	0.101883	1	FALSE	ENSDARG00000103950	40.8007	4321	protocadherin 1 gamma c 6 [Source:ZFIN;Acc:ZDB-GENE-041118-17]	2.67581	R122Pfs/+
zgc:109986	0.30882	1.66532	0.102303	1	FALSE	ENSDARG00000102608	43.5072	875	zgc:109986 [Source:ZFIN;Acc:ZDB-GENE-050522-136]	2.66927	R122Pfs/+
shroom4	-0.3254	3.66056	0.102417	1	FALSE	ENSDARG00000079900	48.4572	3452	shroom family member 4 [Source:ZFIN;Acc:ZDB-GENE-041111-246]	2.66749	R122Pfs/+
pcnx3	0.208034	3.76861	0.102442	1	FALSE	ENSDARG00000019501	53.5194	6287	pecanex 3 [Source:ZFIN;Acc:ZDB-GENE-091112-9]	2.66711	R122Pfs/+
pitpnb	0.394796	0.71773	0.102597	1	FALSE	ENSDARG00000036005	46.9725	818	phosphatidylinositol transfer protein, beta [Source:ZFIN;Acc:ZDB-GENE-040426-895]	2.66471	R122Pfs/+
ndufaf7	-0.230374	3.01011	0.102694	1	FALSE	ENSDARG00000033134	46.8676	1261	NADH:ubiquinone oxidoreductase complex assembly factor 7 [Source:ZFIN;Acc:ZDB-GENE-060929-628]	2.6632	R122Pfs/+
plxna3	0.149665	6.26153	0.102782	1	FALSE	ENSDARG00000007172	52.5693	6597	plexin A3 [Source:ZFIN;Acc:ZDB-GENE-070613-1]	2.66184	R122Pfs/+
mknk2b	-0.206659	6.02189	0.102852	1	FALSE	ENSDARG00000015164	46.7779	1053	MAPK interacting serine/threonine kinase 2b [Source:ZFIN;Acc:ZDB-GENE-030829-2]	2.66075	R122Pfs/+
FRMD4A	0.223383	4.46283	0.102868	1	FALSE	ENSDARG00000042249	54.3825	3012	FERM domain containing 4A [Source:HGNC Symbol;Acc:HGNC:25491]	2.66051	R122Pfs/+
si:dkey-21h14.9	-0.475417	1.13012	0.102908	1	FALSE	ENSDARG00000096153	46.6529	2898	si:dkey-21h14.9 [Source:ZFIN;Acc:ZDB-GENE-110915-1]	2.65989	R122Pfs/+
zfyve9b	0.246064	4.52796	0.102938	1	FALSE	ENSDARG00000100764	48.5906	2183	zinc finger, FYVE domain containing 9b [Source:ZFIN;Acc:ZDB-GENE-110825-2]	2.65943	R122Pfs/+
mhc1zba	0.389681	4.8863	0.103029	1	FALSE	ENSDARG00000036588	37.9251	2323	major histocompatibility complex class I ZBA [Source:ZFIN;Acc:ZDB-GENE-040426-2149]	2.65802	R122Pfs/+
tmem119b	-0.57581	0.480875	0.103082	1	FALSE	ENSDARG00000068036	45.923	1533	transmembrane protein 119b [Source:ZFIN;Acc:ZDB-GENE-070410-49]	2.65721	R122Pfs/+
kcne4	0.48862	1.59289	0.103101	1	FALSE	ENSDARG00000068257	38.8666	3494	potassium voltage-gated channel, Isk-related family, member 4 [Source:ZFIN;Acc:ZDB-GENE-050419-163]	2.65691	R122Pfs/+
tmem17	0.439283	1.03758	0.103139	1	FALSE	ENSDARG00000116334	43.2292	576	transmembrane protein 17 [Source:ZFIN;Acc:ZDB-GENE-070615-15]	2.65633	R122Pfs/+
ift57	0.17176	4.1615	0.103297	1	FALSE	ENSDARG00000021022	46.5962	1513	intraflagellar transport 57 homolog (Chlamydomonas) [Source:ZFIN;Acc:ZDB-GENE-040614-1]	2.65388	R122Pfs/+
capzb	0.135716	5.37217	0.10341	1	FALSE	ENSDARG00000100252	55.9611	822	capping actin protein of muscle Z-line subunit beta [Source:ZFIN;Acc:ZDB-GENE-030131-7023]	2.65214	R122Pfs/+
mogat3a	0.504595	0.139057	0.103455	1	FALSE	ENSDARG00000086481	59.6927	846	monoacylglycerol O-acyltransferase 3a [Source:ZFIN;Acc:ZDB-GENE-080305-11]	2.65146	R122Pfs/+
rabl6a	0.40265	2.58338	0.103579	1	FALSE	ENSDARG00000079046	42.769	5027	RAB, member RAS oncogene family-like 6a [Source:ZFIN;Acc:ZDB-GENE-030131-6174]	2.64956	R122Pfs/+
sftpbb	-0.174183	4.11192	0.103732	1	FALSE	ENSDARG00000067566	37.7058	1822	surfactant protein Bb [Source:ZFIN;Acc:ZDB-GENE-060526-155]	2.6472	R122Pfs/+
arhgap29a	-0.54909	1.69139	0.103793	1	FALSE	ENSDARG00000026329	50.3528	3573	Rho GTPase activating protein 29a [Source:ZFIN;Acc:ZDB-GENE-030131-9510]	2.64627	R122Pfs/+
abcb4	-0.567928	3.14175	0.103802	1	FALSE	ENSDARG00000010936	48.7847	4032	ATP-binding cassette, sub-family B (MDR/TAP), member 4 [Source:ZFIN;Acc:ZDB-GENE-080204-52]	2.64613	R122Pfs/+
hexdc	-0.156882	4.21786	0.103875	1	FALSE	ENSDARG00000061216	42.4162	1879	hexosaminidase (glycosyl hydrolase family 20, catalytic domain) containing [Source:ZFIN;Acc:ZDB-GENE-060929-448]	2.64502	R122Pfs/+
zgc:174696	0.316446	1.83254	0.103929	1	FALSE	ENSDARG00000110658	40.7487	1870	zgc:174696 [Source:ZFIN;Acc:ZDB-GENE-030131-2836]	2.64419	R122Pfs/+
celf5b	0.288201	2.55349	0.104002	1	FALSE	ENSDARG00000090727	55.3899	872	cugbp, Elav-like family member 5b [Source:ZFIN;Acc:ZDB-GENE-070912-150]	2.64307	R122Pfs/+
helq	0.249309	2.63952	0.104027	1	FALSE	ENSDARG00000079818	45.4578	2835	helicase, POLQ like [Source:ZFIN;Acc:ZDB-GENE-060503-421]	2.6427	R122Pfs/+
GUCY1A2	0.156113	4.48305	0.10408	1	FALSE	ENSDARG00000093185	55.3797	1896	guanylate cyclase 1 soluble subunit alpha 2 [Source:HGNC Symbol;Acc:HGNC:4684]	2.64189	R122Pfs/+
si:ch211-153l6.6	-0.151298	6.56176	0.104361	1	FALSE	ENSDARG00000097187	44.2677	3018	si:ch211-153l6.6 [Source:ZFIN;Acc:ZDB-GENE-131121-98]	2.63761	R122Pfs/+
si:ch211-210g13.5	0.198508	3.64321	0.104412	1	FALSE	ENSDARG00000062575	49.3799	3085	si:ch211-210g13.5 [Source:ZFIN;Acc:ZDB-GENE-030131-5675]	2.63682	R122Pfs/+
rpl10	-0.146072	7.75498	0.104609	1	FALSE	ENSDARG00000025581	46.8311	796	ribosomal protein L10 [Source:ZFIN;Acc:ZDB-GENE-030131-8656]	2.63384	R122Pfs/+
terf1	0.515009	-0.215392	0.10466	1	FALSE	ENSDARG00000058710	38.0794	1226	telomeric repeat binding factor (NIMA-interacting) 1 [Source:ZFIN;Acc:ZDB-GENE-090612-2]	2.63306	R122Pfs/+
ccdc9b	0.224514	3.13614	0.104789	1	FALSE	ENSDARG00000090013	49.5336	1072	coiled-coil domain containing 9B [Source:ZFIN;Acc:ZDB-GENE-131127-338]	2.63111	R122Pfs/+
colec11	-0.390117	0.624898	0.104944	1	FALSE	ENSDARG00000013266	37.8102	3183	collectin sub-family member 11 [Source:ZFIN;Acc:ZDB-GENE-041114-11]	2.62875	R122Pfs/+
srcap	0.119327	7.73772	0.104993	1	FALSE	ENSDARG00000005236	46.7981	8292	Snf2-related CREBBP activator protein [Source:ZFIN;Acc:ZDB-GENE-041008-127]	2.62802	R122Pfs/+
rasgef1bb	-0.264941	4.93565	0.105124	1	FALSE	ENSDARG00000044251	45.0989	2173	RasGEF domain family, member 1Bb [Source:ZFIN;Acc:ZDB-GENE-040801-220]	2.62604	R122Pfs/+
ATP9A	0.377339	2.65844	0.105174	1	FALSE	ENSDARG00000115869	47.2582	3105	ATPase phospholipid transporting 9A (putative) [Source:HGNC Symbol;Acc:HGNC:13540]	2.62528	R122Pfs/+
osbpl3b	0.15279	3.95631	0.105268	1	FALSE	ENSDARG00000040482	44.1368	3856	oxysterol binding protein-like 3b [Source:ZFIN;Acc:ZDB-GENE-090109-1]	2.62386	R122Pfs/+
rbm47	-0.331297	2.52416	0.105415	1	FALSE	ENSDARG00000061985	42.0456	499	RNA binding motif protein 47 [Source:ZFIN;Acc:ZDB-GENE-030131-9612]	2.62164	R122Pfs/+
CABZ01078055.1	0.166977	4.6839	0.10551	1	FALSE	ENSDARG00000104316	58.1534	1343	NULL	2.62021	R122Pfs/+
b2m	-0.382523	5.06112	0.105527	1	FALSE	ENSDARG00000053136	41.854	899	beta-2-microglobulin [Source:ZFIN;Acc:ZDB-GENE-980526-88]	2.61996	R122Pfs/+
gys1	0.146973	6.11066	0.105611	1	FALSE	ENSDARG00000016875	45.1423	2677	glycogen synthase 1 (muscle) [Source:ZFIN;Acc:ZDB-GENE-040426-1243]	2.61869	R122Pfs/+
magi3b	0.260002	4.7006	0.105746	1	FALSE	ENSDARG00000025974	50.8316	3157	membrane associated guanylate kinase, WW and PDZ domain containing 3b [Source:ZFIN;Acc:ZDB-GENE-060503-301]	2.61667	R122Pfs/+
cav2	-0.726729	0.578702	0.105813	1	FALSE	ENSDARG00000052000	39.4135	1705	caveolin 2 [Source:ZFIN;Acc:ZDB-GENE-040625-164]	2.61567	R122Pfs/+
commd6	-0.23881	2.26889	0.105825	1	FALSE	ENSDARG00000074204	40.096	833	COMM domain containing 6 [Source:ZFIN;Acc:ZDB-GENE-070912-209]	2.61549	R122Pfs/+
gdpd4a	0.316891	3.17037	0.10616	1	FALSE	ENSDARG00000102447	50.9323	1448	glycerophosphodiester phosphodiesterase domain containing 4a [Source:ZFIN;Acc:ZDB-GENE-091204-436]	2.61048	R122Pfs/+
uckl1a	0.284616	1.15468	0.106165	1	FALSE	ENSDARG00000001686	45.8639	2043	uridine-cytidine kinase 1-like 1a [Source:ZFIN;Acc:ZDB-GENE-040724-238]	2.6104	R122Pfs/+
COLGALT1	0.267346	5.17673	0.106195	1	FALSE	ENSDARG00000058270	50.5776	3636	collagen beta(1-O)galactosyltransferase 1 [Source:HGNC Symbol;Acc:HGNC:26182]	2.60995	R122Pfs/+
si:ch73-359m17.2	0.470766	0.400157	0.106221	1	FALSE	ENSDARG00000102119	55.4539	742	si:ch73-359m17.2 [Source:ZFIN;Acc:ZDB-GENE-141222-90]	2.60956	R122Pfs/+
pik3ip1	-0.112061	7.64589	0.106324	1	FALSE	ENSDARG00000003281	45.4632	2094	phosphoinositide-3-kinase interacting protein 1 [Source:ZFIN;Acc:ZDB-GENE-031030-14]	2.60803	R122Pfs/+
si:zfos-451d2.2	1.2372	-0.472488	0.106334	1	FALSE	ENSDARG00000098279	44.6667	3000	si:zfos-451d2.2 [Source:ZFIN;Acc:ZDB-GENE-141212-290]	2.60788	R122Pfs/+
ccser2b	0.365001	1.51124	0.106431	1	FALSE	ENSDARG00000091535	44.1288	4471	coiled-coil serine-rich protein 2b [Source:ZFIN;Acc:ZDB-GENE-121214-220]	2.60643	R122Pfs/+
erbin	0.116949	6.26323	0.106466	1	FALSE	ENSDARG00000044281	47.4072	4165	erbb2 interacting protein [Source:ZFIN;Acc:ZDB-GENE-061103-403]	2.60591	R122Pfs/+
otx1	0.150412	6.08836	0.106523	1	FALSE	ENSDARG00000094992	46.3446	2298	orthodenticle homeobox 1 [Source:ZFIN;Acc:ZDB-GENE-980526-400]	2.60506	R122Pfs/+
ptpn9a	0.171998	3.68336	0.106525	1	FALSE	ENSDARG00000077495	50.2748	2547	protein tyrosine phosphatase non-receptor type 9a [Source:ZFIN;Acc:ZDB-GENE-101027-1]	2.60503	R122Pfs/+
get3	-0.121663	7.58052	0.106535	1	FALSE	ENSDARG00000018190	38.6509	2965	guided entry of tail-anchored proteins factor 3, ATPase [Source:ZFIN;Acc:ZDB-GENE-040625-120]	2.60488	R122Pfs/+
gigyf1a	0.143917	4.41162	0.106536	1	FALSE	ENSDARG00000098932	52.8482	3669	GRB10 interacting GYF protein 1a [Source:ZFIN;Acc:ZDB-GENE-050809-79]	2.60487	R122Pfs/+
casp8	-0.447961	0.654215	0.106546	1	FALSE	ENSDARG00000058325	39.2017	3082	caspase 8, apoptosis-related cysteine peptidase [Source:ZFIN;Acc:ZDB-GENE-000713-1]	2.60472	R122Pfs/+
sptb	-0.706933	1.5818	0.106592	1	FALSE	ENSDARG00000030490	46.1626	7499	spectrin, beta, erythrocytic [Source:ZFIN;Acc:ZDB-GENE-000906-1]	2.60403	R122Pfs/+
bckdha	-0.135132	5.91554	0.106616	1	FALSE	ENSDARG00000040555	43.75	2368	branched chain keto acid dehydrogenase E1 subunit alpha [Source:ZFIN;Acc:ZDB-GENE-050522-376]	2.60368	R122Pfs/+
pde3b	0.136866	5.92755	0.106625	1	FALSE	ENSDARG00000062190	47.2147	5924	phosphodiesterase 3B [Source:ZFIN;Acc:ZDB-GENE-160728-20]	2.60355	R122Pfs/+
si:ch211-218d20.15	-0.185633	4.34064	0.106667	1	FALSE	ENSDARG00000094660	42.6372	972	si:ch211-218d20.15 [Source:ZFIN;Acc:ZDB-GENE-070912-193]	2.60291	R122Pfs/+
anks1aa	0.448084	1.01863	0.106724	1	FALSE	ENSDARG00000062396	58.1916	864	ankyrin repeat and sterile alpha motif domain containing 1Aa [Source:ZFIN;Acc:ZDB-GENE-090312-152]	2.60207	R122Pfs/+
gpaa1	-0.241705	3.44037	0.106788	1	FALSE	ENSDARG00000074571	54.4913	1848	glycosylphosphatidylinositol anchor attachment 1 [Source:ZFIN;Acc:ZDB-GENE-131121-587]	2.60113	R122Pfs/+
prodhb	-0.323644	2.11531	0.106824	1	FALSE	ENSDARG00000086512	40.131	3511	proline dehydrogenase (oxidase) 1b [Source:ZFIN;Acc:ZDB-GENE-101116-1]	2.60059	R122Pfs/+
rnft2	-0.102622	5.57456	0.107296	1	FALSE	ENSDARG00000053019	47.9167	1461	ring finger protein, transmembrane 2 [Source:ZFIN;Acc:ZDB-GENE-050522-168]	2.5936	R122Pfs/+
idi1	-0.169501	4.81137	0.107419	1	FALSE	ENSDARG00000019976	37.6909	3274	isopentenyl-diphosphate delta isomerase 1 [Source:ZFIN;Acc:ZDB-GENE-050913-44]	2.59179	R122Pfs/+
zfand5b	-0.112769	6.62452	0.107447	1	FALSE	ENSDARG00000002271	48.1658	823	zinc finger, AN1-type domain 5b [Source:ZFIN;Acc:ZDB-GENE-040426-875]	2.59138	R122Pfs/+
cux2b	0.266421	2.58287	0.107518	1	FALSE	ENSDARG00000086345	57.4802	3716	cut-like homeobox 2b [Source:ZFIN;Acc:ZDB-GENE-081104-176]	2.59033	R122Pfs/+
fen1	-0.140963	3.92362	0.107525	1	FALSE	ENSDARG00000011404	39.9181	2321	flap structure-specific endonuclease 1 [Source:ZFIN;Acc:ZDB-GENE-031112-11]	2.59022	R122Pfs/+
si:dkeyp-2e4.6	-0.608541	0.35017	0.107618	1	FALSE	ENSDARG00000093656	42.1448	933	si:dkeyp-2e4.6 [Source:ZFIN;Acc:ZDB-GENE-061009-50]	2.58885	R122Pfs/+
kif5ab	0.206994	5.92756	0.107698	1	FALSE	ENSDARG00000059818	50.4015	2117	kinesin family member 5A, b [Source:ZFIN;Acc:ZDB-GENE-110510-3]	2.58768	R122Pfs/+
mmp17a	0.313114	2.523	0.107703	1	FALSE	ENSDARG00000078915	53.3748	1689	matrix metallopeptidase 17a [Source:ZFIN;Acc:ZDB-GENE-070820-2]	2.5876	R122Pfs/+
zgc:174463	-0.868344	4.70103	0.107723	1	FALSE	ENSDARG00000109566	51.6514	1281	zgc:174463 [Source:ZFIN;Acc:ZDB-GENE-071004-125]	2.58732	R122Pfs/+
zgc:174463	-0.868344	4.70103	0.107723	1	FALSE	ENSDARG00000112405	51.6709	1281	zgc:174463 [Source:ZFIN;Acc:ZDB-GENE-071004-125]	2.58732	R122Pfs/+
usp22	0.115806	5.59943	0.107787	1	FALSE	ENSDARG00000040407	48.4619	3418	ubiquitin specific peptidase 22 [Source:ZFIN;Acc:ZDB-GENE-060512-211]	2.58637	R122Pfs/+
cndp2	-0.194779	4.0194	0.107909	1	FALSE	ENSDARG00000003931	43.2715	2103	carnosine dipeptidase 2 [Source:ZFIN;Acc:ZDB-GENE-030131-5499]	2.58458	R122Pfs/+
gnb1a	0.148073	9.33462	0.107958	1	FALSE	ENSDARG00000090454	46.7383	3909	guanine nucleotide binding protein (G protein), beta polypeptide 1a [Source:ZFIN;Acc:ZDB-GENE-030131-823]	2.58387	R122Pfs/+
FP236542.1	0.321426	2.78107	0.108082	1	FALSE	ENSDARG00000116988	37.9556	5254	alpha-2B adrenergic receptor-like [Source:NCBI gene;Acc:100330650]	2.58204	R122Pfs/+
purab	0.150147	5.98709	0.108347	1	FALSE	ENSDARG00000099614	39.6787	10270	purine-rich element binding protein Ab [Source:ZFIN;Acc:ZDB-GENE-141216-78]	2.57816	R122Pfs/+
slc6a6b	-0.360673	2.67433	0.10838	1	FALSE	ENSDARG00000098438	49.913	1725	solute carrier family 6 member 6b [Source:ZFIN;Acc:ZDB-GENE-030131-3077]	2.57769	R122Pfs/+
LO017843.1	0.288649	2.15178	0.108381	1	FALSE	ENSDARG00000103139	52.8509	1368	histamine H3 receptor [Source:NCBI gene;Acc:100334962]	2.57767	R122Pfs/+
map2k2b	0.243903	4.26469	0.108414	1	FALSE	ENSDARG00000068918	40.8678	2429	mitogen-activated protein kinase kinase 2b [Source:ZFIN;Acc:ZDB-GENE-080219-34]	2.5772	R122Pfs/+
nsfl1c	-0.10629	6.57212	0.108462	1	FALSE	ENSDARG00000087640	40.3279	4423	NSFL1 (p97) cofactor (p47) [Source:ZFIN;Acc:ZDB-GENE-041114-160]	2.57649	R122Pfs/+
fzd3a	0.128673	6.13511	0.108481	1	FALSE	ENSDARG00000021664	42.0666	6668	frizzled class receptor 3a [Source:ZFIN;Acc:ZDB-GENE-990415-225]	2.57621	R122Pfs/+
vasna	-0.265649	2.47348	0.108488	1	FALSE	ENSDARG00000099266	42.7531	3226	vasorin a [Source:ZFIN;Acc:ZDB-GENE-050522-43]	2.57611	R122Pfs/+
ccdc87	0.442859	0.453023	0.108556	1	FALSE	ENSDARG00000045683	42.5907	2413	coiled-coil domain containing 87 [Source:ZFIN;Acc:ZDB-GENE-041210-118]	2.57512	R122Pfs/+
dusp7	0.128497	6.58812	0.108626	1	FALSE	ENSDARG00000101413	47.9039	3745	dual specificity phosphatase 7 [Source:ZFIN;Acc:ZDB-GENE-030131-5457]	2.57409	R122Pfs/+
pora	-0.180261	5.58731	0.108684	1	FALSE	ENSDARG00000055092	44.7223	619	P450 (cytochrome) oxidoreductase a [Source:ZFIN;Acc:ZDB-GENE-050809-121]	2.57325	R122Pfs/+
chd9	0.135476	7.46901	0.108701	1	FALSE	ENSDARG00000074498	48.3912	2203	chromodomain helicase DNA binding protein 9 [Source:ZFIN;Acc:ZDB-GENE-030131-497]	2.573	R122Pfs/+
edc3	0.307023	5.46054	0.10896	1	FALSE	ENSDARG00000051931	39.2919	4258	enhancer of mRNA decapping 3 homolog (S. cerevisiae) [Source:ZFIN;Acc:ZDB-GENE-050522-287]	2.56924	R122Pfs/+
hic1	-0.314425	2.15031	0.10902	1	FALSE	ENSDARG00000055493	49.9206	1575	hypermethylated in cancer 1 [Source:ZFIN;Acc:ZDB-GENE-040713-2]	2.56836	R122Pfs/+
dhdds	-0.159352	3.92505	0.109468	1	FALSE	ENSDARG00000039851	48.5056	1389	dehydrodolichyl diphosphate synthase [Source:ZFIN;Acc:ZDB-GENE-040426-2236]	2.56188	R122Pfs/+
sh3gl2b	0.305734	2.75528	0.109471	1	FALSE	ENSDARG00000039901	54.6524	935	SH3 domain containing GRB2 like 2b, endophilin A1 [Source:ZFIN;Acc:ZDB-GENE-170303-2]	2.56184	R122Pfs/+
sertad4	0.171354	5.41997	0.109548	1	FALSE	ENSDARG00000089795	40.4365	3001	SERTA domain containing 4 [Source:ZFIN;Acc:ZDB-GENE-090313-199]	2.56072	R122Pfs/+
gnai3	-0.523341	0.869625	0.109596	1	FALSE	ENSDARG00000030644	45.8221	1299	guanine nucleotide binding protein (G protein), alpha inhibiting activity polypeptide 3 [Source:ZFIN;Acc:ZDB-GENE-070713-6]	2.56004	R122Pfs/+
rfx1b	-0.239855	2.63556	0.109732	1	FALSE	ENSDARG00000075904	51.977	2058	regulatory factor X, 1b (influences HLA class II expression) [Source:ZFIN;Acc:ZDB-GENE-041008-101]	2.55808	R122Pfs/+
ccnt2a	-0.151866	6.51545	0.109745	1	FALSE	ENSDARG00000036685	45.2462	3382	cyclin T2a [Source:ZFIN;Acc:ZDB-GENE-030131-5779]	2.55789	R122Pfs/+
fam102ab	0.238251	4.18505	0.109765	1	FALSE	ENSDARG00000016866	46.5987	2043	family with sequence similarity 102 member Ab [Source:ZFIN;Acc:ZDB-GENE-060929-412]	2.5576	R122Pfs/+
ubap2b	0.115509	7.39647	0.109853	1	FALSE	ENSDARG00000060065	50.6272	3774	ubiquitin associated protein 2b [Source:ZFIN;Acc:ZDB-GENE-070209-122]	2.55633	R122Pfs/+
pik3c2g	-0.428175	0.0553139	0.109919	1	FALSE	ENSDARG00000099803	56.3774	3042	phosphatidylinositol-4-phosphate 3-kinase catalytic subunit type 2 gamma [Source:ZFIN;Acc:ZDB-GENE-170327-2]	2.55538	R122Pfs/+
adgrb2	0.252077	3.61724	0.110047	1	FALSE	ENSDARG00000025667	53.2484	1041	adhesion G protein-coupled receptor B2 [Source:ZFIN;Acc:ZDB-GENE-060503-573]	2.55355	R122Pfs/+
olfml3b	-0.364979	1.99177	0.110118	1	FALSE	ENSDARG00000062171	46.6883	1540	olfactomedin-like 3b [Source:ZFIN;Acc:ZDB-GENE-050302-161]	2.55253	R122Pfs/+
anks1b	0.111762	8.01735	0.11013	1	FALSE	ENSDARG00000003512	50.5603	536	ankyrin repeat and sterile alpha motif domain containing 1B [Source:ZFIN;Acc:ZDB-GENE-041210-349]	2.55236	R122Pfs/+
bcl2a	0.33966	2.26099	0.110153	1	FALSE	ENSDARG00000094704	49.1247	1828	BCL2 apoptosis regulator a [Source:ZFIN;Acc:ZDB-GENE-051012-1]	2.55203	R122Pfs/+
ncf1	-0.659106	2.34997	0.110183	1	FALSE	ENSDARG00000033735	43.6474	2133	neutrophil cytosolic factor 1 [Source:ZFIN;Acc:ZDB-GENE-031006-6]	2.55159	R122Pfs/+
pih1d3	-0.592333	0.206593	0.110285	1	FALSE	ENSDARG00000038612	43.1458	779	PIH1 domain containing 3 [Source:ZFIN;Acc:ZDB-GENE-040722-2]	2.55013	R122Pfs/+
map4k2	-0.209455	4.31314	0.110354	1	FALSE	ENSDARG00000001234	45.7306	1927	mitogen-activated protein kinase kinase kinase kinase 2 [Source:ZFIN;Acc:ZDB-GENE-030616-163]	2.54914	R122Pfs/+
as3mt	0.552358	1.38148	0.110385	1	FALSE	ENSDARG00000027572	44.6353	1426	arsenite methyltransferase [Source:ZFIN;Acc:ZDB-GENE-060312-15]	2.54871	R122Pfs/+
camsap2b	0.155704	5.31946	0.110405	1	FALSE	ENSDARG00000059965	46.3983	561	calmodulin regulated spectrin-associated protein family, member 2b [Source:ZFIN;Acc:ZDB-GENE-070912-80]	2.54842	R122Pfs/+
si:dkey-16p6.1	0.874484	0.913654	0.11045	1	FALSE	ENSDARG00000100061	44.0093	3137	si:dkey-16p6.1 [Source:ZFIN;Acc:ZDB-GENE-081103-43]	2.54776	R122Pfs/+
si:dkey-11n14.1	-0.245026	2.41752	0.110499	1	FALSE	ENSDARG00000101374	43.6413	3888	si:dkey-11n14.1 [Source:ZFIN;Acc:ZDB-GENE-060503-332]	2.54707	R122Pfs/+
ccdc120	0.181699	5.5939	0.110549	1	FALSE	ENSDARG00000032856	43.4524	4536	coiled-coil domain containing 120 [Source:ZFIN;Acc:ZDB-GENE-061027-93]	2.54636	R122Pfs/+
nfia	0.219095	4.58283	0.11065	1	FALSE	ENSDARG00000062420	52.398	2124	nuclear factor I/A [Source:ZFIN;Acc:ZDB-GENE-050208-501]	2.54492	R122Pfs/+
mapk8b	0.259572	4.33216	0.110691	1	FALSE	ENSDARG00000009870	47.8636	1158	mitogen-activated protein kinase 8b [Source:ZFIN;Acc:ZDB-GENE-010202-1]	2.54433	R122Pfs/+
kif19	0.135669	4.8548	0.110711	1	FALSE	ENSDARG00000053026	46.1553	5436	kinesin family member 19 [Source:ZFIN;Acc:ZDB-GENE-080215-2]	2.54405	R122Pfs/+
psmd11b	-0.106801	5.49554	0.110775	1	FALSE	ENSDARG00000005134	39.1462	4287	proteasome 26S subunit, non-ATPase 11b [Source:ZFIN;Acc:ZDB-GENE-030131-984]	2.54313	R122Pfs/+
setd5	0.218252	3.33086	0.110795	1	FALSE	ENSDARG00000078576	49.7557	3378	SET domain containing 5 [Source:ZFIN;Acc:ZDB-GENE-080523-1]	2.54285	R122Pfs/+
klf12b	0.251751	2.80173	0.110907	1	FALSE	ENSDARG00000032197	48.9047	1826	Kruppel-like factor 12b [Source:ZFIN;Acc:ZDB-GENE-071004-22]	2.54125	R122Pfs/+
akap12a	0.239438	3.16164	0.110951	1	FALSE	ENSDARG00000091792	42.0984	10675	A kinase (PRKA) anchor protein 12a [Source:ZFIN;Acc:ZDB-GENE-110310-3]	2.54062	R122Pfs/+
aldh3a2b	-0.440001	1.1803	0.111074	1	FALSE	ENSDARG00000029381	46.151	1364	aldehyde dehydrogenase 3 family, member A2b [Source:ZFIN;Acc:ZDB-GENE-040912-103]	2.53887	R122Pfs/+
sema3d	-0.501256	-0.0699447	0.111129	1	FALSE	ENSDARG00000017369	48.2942	2814	sema domain, immunoglobulin domain (Ig), short basic domain, secreted, (semaphorin) 3D [Source:ZFIN;Acc:ZDB-GENE-990715-2]	2.53809	R122Pfs/+
zgc:153044	-0.310102	1.62204	0.111234	1	FALSE	ENSDARG00000067564	50.4451	674	zgc:153044 [Source:ZFIN;Acc:ZDB-GENE-060825-247]	2.5366	R122Pfs/+
tiam1b	0.202325	4.10358	0.111284	1	FALSE	ENSDARG00000025920	55.1567	4804	T cell lymphoma invasion and metastasis 1b [Source:ZFIN;Acc:ZDB-GENE-120221-1]	2.5359	R122Pfs/+
myh7bb	-0.527423	0.176862	0.111337	1	FALSE	ENSDARG00000035322	47.7857	6029	myosin, heavy chain 7B, cardiac muscle, beta b [Source:ZFIN;Acc:ZDB-GENE-090311-5]	2.53515	R122Pfs/+
stxbp3	-0.550068	4.03807	0.111393	1	FALSE	ENSDARG00000008142	45.3077	2909	syntaxin binding protein 3 [Source:ZFIN;Acc:ZDB-GENE-040426-2833]	2.53434	R122Pfs/+
ergic2	-0.163118	4.71105	0.111471	1	FALSE	ENSDARG00000051936	42.2014	1535	ERGIC and golgi 2 [Source:ZFIN;Acc:ZDB-GENE-040426-1331]	2.53324	R122Pfs/+
srsf6a	0.117453	7.28599	0.111506	1	FALSE	ENSDARG00000013729	50.993	1561	serine and arginine rich splicing factor 6a [Source:ZFIN;Acc:ZDB-GENE-040426-2824]	2.53275	R122Pfs/+
lsm14b	-0.432346	1.1412	0.111635	1	FALSE	ENSDARG00000025386	52.0564	1702	LSM family member 14B [Source:ZFIN;Acc:ZDB-GENE-040426-779]	2.53093	R122Pfs/+
rc3h1b	0.121227	6.32259	0.111686	1	FALSE	ENSDARG00000063182	47.7086	6405	ring finger and CCCH-type domains 1b [Source:ZFIN;Acc:ZDB-GENE-060503-79]	2.53021	R122Pfs/+
ptprb	-0.421522	4.24527	0.111687	1	FALSE	ENSDARG00000076624	50.3974	6417	protein tyrosine phosphatase receptor type b [Source:ZFIN;Acc:ZDB-GENE-101108-3]	2.53018	R122Pfs/+
kif6	-0.677309	0.725115	0.111743	1	FALSE	ENSDARG00000053240	40.987	2918	kinesin family member 6 [Source:ZFIN;Acc:ZDB-GENE-061027-130]	2.5294	R122Pfs/+
CABZ01071903.1	0.437339	1.2788	0.111767	1	FALSE	ENSDARG00000069904	53.3954	3328	collagen type XXIV alpha 1 chain [Source:NCBI gene;Acc:101883924]	2.52905	R122Pfs/+
prlh2	-0.515237	0.296018	0.111893	1	FALSE	ENSDARG00000071735	52.973	463	prolactin releasing hormone 2 [Source:ZFIN;Acc:ZDB-GENE-091204-205]	2.52728	R122Pfs/+
BX649476.1	0.69511	-0.0624623	0.111908	1	FALSE	ENSDARG00000093371	40.5479	365	NULL	2.52707	R122Pfs/+
dsc2l	-0.45087	1.60815	0.112124	1	FALSE	ENSDARG00000039677	41.168	4846	desmocollin 2 like [Source:ZFIN;Acc:ZDB-GENE-031116-55]	2.52402	R122Pfs/+
mrpl17	-0.173324	4.57628	0.112167	1	FALSE	ENSDARG00000075677	41.5033	918	mitochondrial ribosomal protein L17 [Source:ZFIN;Acc:ZDB-GENE-040912-133]	2.52342	R122Pfs/+
arhgef3	0.455667	0.506597	0.112238	1	FALSE	ENSDARG00000013834	53.6013	1194	Rho guanine nucleotide exchange factor (GEF) 3 [Source:ZFIN;Acc:ZDB-GENE-050208-773]	2.52242	R122Pfs/+
mycn	0.15628	4.79819	0.112468	1	FALSE	ENSDARG00000006837	47.4277	2488	MYCN proto-oncogene, bHLH transcription factor [Source:ZFIN;Acc:ZDB-GENE-020711-1]	2.5192	R122Pfs/+
zdhhc3b	0.226278	3.91212	0.11264	1	FALSE	ENSDARG00000058830	45.8818	2319	zinc finger, DHHC-type containing 3b [Source:ZFIN;Acc:ZDB-GENE-061110-19]	2.51679	R122Pfs/+
acap2	0.345117	2.76492	0.112853	1	FALSE	ENSDARG00000060783	50.3504	1782	ArfGAP with coiled-coil, ankyrin repeat and PH domains 2 [Source:ZFIN;Acc:ZDB-GENE-050208-640]	2.51381	R122Pfs/+
carmil3	0.141829	6.15785	0.112989	1	FALSE	ENSDARG00000086990	46.9486	1197	capping protein regulator and myosin 1 linker 3 [Source:ZFIN;Acc:ZDB-GENE-070912-183]	2.5119	R122Pfs/+
tcap	0.547234	3.14161	0.113001	1	FALSE	ENSDARG00000007344	44.5378	1190	titin-cap (telethonin) [Source:ZFIN;Acc:ZDB-GENE-070501-5]	2.51174	R122Pfs/+
tlcd5a	-0.168184	6.32351	0.113019	1	FALSE	ENSDARG00000024920	41.1392	3634	TLC domain containing 5a [Source:ZFIN;Acc:ZDB-GENE-000607-58]	2.51149	R122Pfs/+
mrpl1	-0.19081	3.17943	0.113074	1	FALSE	ENSDARG00000054606	41.8426	1042	mitochondrial ribosomal protein L1 [Source:ZFIN;Acc:ZDB-GENE-060526-311]	2.51072	R122Pfs/+
cct8	-0.102156	7.52552	0.113198	1	FALSE	ENSDARG00000008243	40.7461	4866	chaperonin containing TCP1, subunit 8 (theta) [Source:ZFIN;Acc:ZDB-GENE-040426-876]	2.509	R122Pfs/+
si:ch73-248e21.7	-1.12814	-0.160253	0.113285	1	FALSE	ENSDARG00000096331	42.2945	2336	si:ch73-248e21.7 [Source:ZFIN;Acc:ZDB-GENE-120215-231]	2.50779	R122Pfs/+
puf60a	0.118696	6.83387	0.113411	1	FALSE	ENSDARG00000032175	46.4426	901	poly-U binding splicing factor a [Source:ZFIN;Acc:ZDB-GENE-030131-2891]	2.50603	R122Pfs/+
kirrel1b	0.139338	5.99664	0.113428	1	FALSE	ENSDARG00000056998	50.1086	3222	kirre like nephrin family adhesion molecule 1b [Source:ZFIN;Acc:ZDB-GENE-070912-173]	2.50579	R122Pfs/+
kcnh7	0.197167	4.34109	0.113443	1	FALSE	ENSDARG00000062687	51.652	3129	potassium channel, voltage gated eag related subfamily H, member 7 [Source:ZFIN;Acc:ZDB-GENE-120214-39]	2.50559	R122Pfs/+
sfxn5b	-0.187761	5.52079	0.113534	1	FALSE	ENSDARG00000026137	32.6945	3940	sideroflexin 5b [Source:ZFIN;Acc:ZDB-GENE-050706-107]	2.50432	R122Pfs/+
fam53b	-0.313758	4.30216	0.11356	1	FALSE	ENSDARG00000016156	54.0632	1585	family with sequence similarity 53 member B [Source:ZFIN;Acc:ZDB-GENE-040426-2495]	2.50396	R122Pfs/+
zeb2b	0.138862	7.38047	0.113591	1	FALSE	ENSDARG00000078416	47.4027	7389	zinc finger E-box binding homeobox 2b [Source:ZFIN;Acc:ZDB-GENE-080717-1]	2.50354	R122Pfs/+
dicer1	0.13634	6.81202	0.113594	1	FALSE	ENSDARG00000001129	47.2362	7861	dicer 1, ribonuclease type III [Source:ZFIN;Acc:ZDB-GENE-030131-3445]	2.50349	R122Pfs/+
chl1b	0.163064	5.07526	0.11366	1	FALSE	ENSDARG00000103109	48.3442	4309	cell adhesion molecule L1-like b [Source:ZFIN;Acc:ZDB-GENE-091105-1]	2.50258	R122Pfs/+
si:ch73-389k6.1	0.523081	3.81641	0.113696	1	FALSE	ENSDARG00000103186	53.2327	1939	si:ch73-389k6.1 [Source:ZFIN;Acc:ZDB-GENE-091204-408]	2.50209	R122Pfs/+
slc8a4a	0.207632	6.44912	0.113713	1	FALSE	ENSDARG00000055154	51.2625	3664	solute carrier family 8 member 4a [Source:ZFIN;Acc:ZDB-GENE-060110-2]	2.50185	R122Pfs/+
zbtb8os	-0.240594	3.26865	0.113803	1	FALSE	ENSDARG00000016368	35.0799	1126	zinc finger and BTB domain containing 8 opposite strand [Source:ZFIN;Acc:ZDB-GENE-050417-176]	2.5006	R122Pfs/+
fbln1	0.414587	0.719119	0.113836	1	FALSE	ENSDARG00000103311	54.9036	1790	fibulin 1 [Source:ZFIN;Acc:ZDB-GENE-990415-73]	2.50014	R122Pfs/+
myh10	0.100008	8.26941	0.113855	1	FALSE	ENSDARG00000000103	50.0094	6695	myosin, heavy chain 10, non-muscle [Source:ZFIN;Acc:ZDB-GENE-030616-162]	2.49989	R122Pfs/+
s100a10b	-0.319746	3.76315	0.113891	1	FALSE	ENSDARG00000025254	41.6402	576	S100 calcium binding protein A10b [Source:ZFIN;Acc:ZDB-GENE-040426-1937]	2.49939	R122Pfs/+
ccdc62	0.259335	2.01134	0.114	1	FALSE	ENSDARG00000111759	36.1587	3327	coiled-coil domain containing 62 [Source:ZFIN;Acc:ZDB-GENE-040718-71]	2.49787	R122Pfs/+
ppp1r13l	-0.370954	1.36127	0.114009	1	FALSE	ENSDARG00000013777	45.6775	3394	protein phosphatase 1, regulatory subunit 13 like [Source:ZFIN;Acc:ZDB-GENE-050327-33]	2.49775	R122Pfs/+
ephb6	0.203825	2.94118	0.114109	1	FALSE	ENSDARG00000057729	52.9847	3518	eph receptor B6 [Source:ZFIN;Acc:ZDB-GENE-100922-51]	2.49637	R122Pfs/+
dcaf6	0.151165	5.11673	0.114126	1	FALSE	ENSDARG00000078311	52.4527	2090	ddb1 and cul4 associated factor 6 [Source:ZFIN;Acc:ZDB-GENE-090206-2]	2.49614	R122Pfs/+
apbb3	0.311681	2.74837	0.114161	1	FALSE	ENSDARG00000053771	53.3611	1443	amyloid beta (A4) precursor protein-binding, family B, member 3 [Source:ZFIN;Acc:ZDB-GENE-140106-53]	2.49566	R122Pfs/+
ahr1b	-0.396967	1.4826	0.114193	1	FALSE	ENSDARG00000023537	43.7004	4032	aryl hydrocarbon receptor 1b [Source:ZFIN;Acc:ZDB-GENE-050922-1]	2.49521	R122Pfs/+
asb4	0.843587	0.239914	0.114204	1	FALSE	ENSDARG00000034988	51.4225	1178	ankyrin repeat and SOCS box containing 4 [Source:ZFIN;Acc:ZDB-GENE-050417-100]	2.49506	R122Pfs/+
si:dkey-229e3.2	-0.587027	-0.0981871	0.114209	1	FALSE	ENSDARG00000097217	44.3294	966	si:dkey-229e3.2 [Source:ZFIN;Acc:ZDB-GENE-131121-296]	2.49499	R122Pfs/+
ppm1aa	0.192358	4.92579	0.114325	1	FALSE	ENSDARG00000032155	45.403	1788	protein phosphatase, Mg2+/Mn2+ dependent, 1Aa [Source:ZFIN;Acc:ZDB-GENE-991102-15]	2.49339	R122Pfs/+
trhr2	-0.43204	0.876444	0.11446	1	FALSE	ENSDARG00000093901	48.9884	1730	thyrotropin releasing hormone receptor 2 [Source:ZFIN;Acc:ZDB-GENE-050419-193]	2.49154	R122Pfs/+
galnt14	-0.278741	5.54982	0.114658	1	FALSE	ENSDARG00000023448	51.2189	836	UDP-N-acetyl-alpha-D-galactosamine:polypeptide N-acetylgalactosaminyltransferase 14 (GalNAc-T14) [Source:ZFIN;Acc:ZDB-GENE-041014-351]	2.48881	R122Pfs/+
mpv17l2	0.241194	2.41572	0.114815	1	FALSE	ENSDARG00000056367	39.7953	1563	MPV17 mitochondrial membrane protein-like 2 [Source:ZFIN;Acc:ZDB-GENE-040718-306]	2.48666	R122Pfs/+
CR749167.2	0.476587	2.79825	0.114883	1	FALSE	ENSDARG00000108525	38.3787	4552	NULL	2.48573	R122Pfs/+
ctsz	-0.250647	2.5075	0.114896	1	FALSE	ENSDARG00000043081	44.2511	870	cathepsin Z [Source:ZFIN;Acc:ZDB-GENE-041010-139]	2.48556	R122Pfs/+
nab2	-0.330419	3.58157	0.114947	1	FALSE	ENSDARG00000078076	50.1317	2278	NGFI-A binding protein 2 (EGR1 binding protein 2) [Source:ZFIN;Acc:ZDB-GENE-080204-105]	2.48486	R122Pfs/+
si:dkey-20d21.12	-0.625242	0.415838	0.114955	1	FALSE	ENSDARG00000092123	42.5314	877	si:dkey-20d21.12 [Source:ZFIN;Acc:ZDB-GENE-081104-365]	2.48474	R122Pfs/+
commd2	-0.163814	3.77451	0.114965	1	FALSE	ENSDARG00000003373	48.4683	914	COMM domain containing 2 [Source:ZFIN;Acc:ZDB-GENE-040718-118]	2.48461	R122Pfs/+
cacna1c	0.205178	5.85437	0.115017	1	FALSE	ENSDARG00000008398	50.3344	6803	calcium channel, voltage-dependent, L type, alpha 1C subunit [Source:ZFIN;Acc:ZDB-GENE-020129-1]	2.48389	R122Pfs/+
znf512	0.230208	2.87472	0.115037	1	FALSE	ENSDARG00000041910	42.6126	1577	zinc finger protein 512 [Source:ZFIN;Acc:ZDB-GENE-041014-346]	2.48362	R122Pfs/+
tigara	-0.190036	2.61141	0.115279	1	FALSE	ENSDARG00000051749	38.7447	2119	TP53 induced glycolysis regulatory phosphatase a [Source:ZFIN;Acc:ZDB-GENE-060312-25]	2.48032	R122Pfs/+
ptprt	0.223067	4.63741	0.115282	1	FALSE	ENSDARG00000074781	52.6002	4317	protein tyrosine phosphatase receptor type T [Source:ZFIN;Acc:ZDB-GENE-101028-4]	2.48027	R122Pfs/+
si:dkeyp-123a12.2	0.274599	4.43436	0.115293	1	FALSE	ENSDARG00000115029	45.2687	2128	si:dkeyp-123a12.2 [Source:ZFIN;Acc:ZDB-GENE-041210-271]	2.48013	R122Pfs/+
crebbpa	0.131588	7.56473	0.115298	1	FALSE	ENSDARG00000104609	51.6609	8941	CREB binding protein a [Source:ZFIN;Acc:ZDB-GENE-050208-439]	2.48006	R122Pfs/+
wrap53	-0.163182	3.74554	0.115431	1	FALSE	ENSDARG00000086150	50.3441	2034	WD repeat containing, antisense to TP53 [Source:ZFIN;Acc:ZDB-GENE-030131-515]	2.47825	R122Pfs/+
fam169ab	0.28942	1.96774	0.115461	1	FALSE	ENSDARG00000004177	46.0801	1199	family with sequence similarity 169 member Ab [Source:ZFIN;Acc:ZDB-GENE-091118-95]	2.47783	R122Pfs/+
CABZ01048666.1	0.779677	2.45247	0.115568	1	FALSE	ENSDARG00000111585	53.1421	732	NULL	2.47638	R122Pfs/+
dennd4b	0.138657	7.06514	0.11563	1	FALSE	ENSDARG00000102914	58.8126	1958	DENN/MADD domain containing 4B [Source:ZFIN;Acc:ZDB-GENE-130530-684]	2.47553	R122Pfs/+
alg11	-0.19607	4.36818	0.115793	1	FALSE	ENSDARG00000031202	42.8351	1791	ALG11 alpha-1,2-mannosyltransferase [Source:ZFIN;Acc:ZDB-GENE-030131-7282]	2.47332	R122Pfs/+
tmem209	-0.145749	4.03642	0.11588	1	FALSE	ENSDARG00000039340	47.5813	916	transmembrane protein 209 [Source:ZFIN;Acc:ZDB-GENE-030131-2879]	2.47214	R122Pfs/+
brinp1	0.205389	5.48432	0.115908	1	FALSE	ENSDARG00000078302	50.8817	3516	bone morphogenetic protein/retinoic acid inducible neural-specific 1 [Source:ZFIN;Acc:ZDB-GENE-130530-847]	2.47176	R122Pfs/+
cmc2	0.155829	4.14502	0.115909	1	FALSE	ENSDARG00000043635	36.1458	954	C-x(9)-C motif containing 2 [Source:ZFIN;Acc:ZDB-GENE-030616-409]	2.47175	R122Pfs/+
si:dkey-85n7.6	0.158351	5.1621	0.115913	1	FALSE	ENSDARG00000077377	38.2103	2297	si:dkey-85n7.6 [Source:ZFIN;Acc:ZDB-GENE-110411-62]	2.47169	R122Pfs/+
zgc:113274	1.52803	2.67752	0.115923	1	FALSE	ENSDARG00000059235	44.2269	1460	zgc:113274 [Source:ZFIN;Acc:ZDB-GENE-050508-2]	2.47155	R122Pfs/+
nmbr	0.328221	1.10888	0.115932	1	FALSE	ENSDARG00000054152	47.6159	1500	neuromedin B receptor [Source:ZFIN;Acc:ZDB-GENE-041014-369]	2.47144	R122Pfs/+
baz1b	0.152279	5.58132	0.116063	1	FALSE	ENSDARG00000102832	50.0912	4614	bromodomain adjacent to zinc finger domain, 1B [Source:ZFIN;Acc:ZDB-GENE-010328-16]	2.46966	R122Pfs/+
dnlz	0.260364	2.88308	0.116303	1	FALSE	ENSDARG00000068655	37.9518	1328	DNL-type zinc finger [Source:ZFIN;Acc:ZDB-GENE-070112-1482]	2.46642	R122Pfs/+
ppp2r3c	-0.154198	3.96423	0.116382	1	FALSE	ENSDARG00000043972	41.6353	1327	protein phosphatase 2, regulatory subunit B'', gamma [Source:ZFIN;Acc:ZDB-GENE-040426-715]	2.46535	R122Pfs/+
hepacam2	-0.708135	0.747374	0.116457	1	FALSE	ENSDARG00000061365	43.9487	1950	HEPACAM family member 2 [Source:ZFIN;Acc:ZDB-GENE-060503-135]	2.46433	R122Pfs/+
pus10	-0.165061	4.0192	0.116723	1	FALSE	ENSDARG00000079973	49.2958	1172	pseudouridine synthase 10 [Source:ZFIN;Acc:ZDB-GENE-080204-5]	2.46074	R122Pfs/+
si:ch73-92i20.1	0.324946	1.36574	0.116854	1	FALSE	ENSDARG00000076998	41.3078	627	si:ch73-92i20.1 [Source:ZFIN;Acc:ZDB-GENE-070705-270]	2.45898	R122Pfs/+
pla2g3	-0.582156	1.40617	0.116947	1	FALSE	ENSDARG00000008948	42.8078	2315	phospholipase A2 group III [Source:ZFIN;Acc:ZDB-GENE-051113-96]	2.45773	R122Pfs/+
si:dkey-163f12.6	0.527301	1.76608	0.117096	1	FALSE	ENSDARG00000094473	48.5849	1060	si:dkey-163f12.6 [Source:ZFIN;Acc:ZDB-GENE-041210-350]	2.45574	R122Pfs/+
CC2D1A	0.229195	3.65116	0.117161	1	FALSE	ENSDARG00000036281	54.0127	3003	coiled-coil and C2 domain containing 1A [Source:HGNC Symbol;Acc:HGNC:30237]	2.45486	R122Pfs/+
dnajc30b	-0.224656	2.65683	0.117174	1	FALSE	ENSDARG00000079415	47.1463	1682	DnaJ (Hsp40) homolog, subfamily C, member 30b [Source:ZFIN;Acc:ZDB-GENE-131121-532]	2.45469	R122Pfs/+
cyp46a1.2	-0.353293	1.45731	0.117299	1	FALSE	ENSDARG00000004262	41.6621	1829	cytochrome P450, family 46, subfamily A, polypeptide 1, tandem duplicate 2 [Source:ZFIN;Acc:ZDB-GENE-040426-1184]	2.45303	R122Pfs/+
CABZ01073795.1	0.755808	1.57805	0.117466	1	FALSE	ENSDARG00000010729	42.0517	5800	interferon-induced protein 44 [Source:NCBI gene;Acc:795887]	2.45079	R122Pfs/+
pi4k2b	-0.148275	4.86829	0.117496	1	FALSE	ENSDARG00000013881	45.3343	2647	phosphatidylinositol 4-kinase type 2 beta [Source:ZFIN;Acc:ZDB-GENE-070112-990]	2.45039	R122Pfs/+
mdh1ab	-0.239905	4.97979	0.1175	1	FALSE	ENSDARG00000103849	43.8515	1724	malate dehydrogenase 1Ab, NAD (soluble) [Source:ZFIN;Acc:ZDB-GENE-030131-7655]	2.45033	R122Pfs/+
prkg1b	0.27637	2.55407	0.117508	1	FALSE	ENSDARG00000031702	45.4677	2010	protein kinase cGMP-dependent 1b [Source:ZFIN;Acc:ZDB-GENE-080225-40]	2.45023	R122Pfs/+
vezt	0.181122	4.23258	0.117585	1	FALSE	ENSDARG00000075215	52.201	2623	vezatin, adherens junctions transmembrane protein [Source:ZFIN;Acc:ZDB-GENE-070705-251]	2.4492	R122Pfs/+
si:ch211-15b10.6	-0.393173	1.52599	0.117778	1	FALSE	ENSDARG00000091111	38.6993	1553	si:ch211-15b10.6 [Source:ZFIN;Acc:ZDB-GENE-160728-113]	2.44662	R122Pfs/+
si:ch73-54f23.4	0.518575	-0.0918787	0.117846	1	FALSE	ENSDARG00000105460	44.7724	1626	si:ch73-54f23.4 [Source:ZFIN;Acc:ZDB-GENE-160113-43]	2.44572	R122Pfs/+
bcl6b	-0.333154	3.20068	0.117902	1	FALSE	ENSDARG00000069335	46.6017	2516	BCL6B transcription repressor [Source:ZFIN;Acc:ZDB-GENE-120907-1]	2.44498	R122Pfs/+
fut8b	0.299665	3.34687	0.118187	1	FALSE	ENSDARG00000088117	53.7931	1740	fucosyltransferase 8b (alpha (1,6) fucosyltransferase) [Source:ZFIN;Acc:ZDB-GENE-130530-923]	2.44118	R122Pfs/+
ifi30	-0.42686	2.17898	0.118229	1	FALSE	ENSDARG00000056378	43.4809	836	IFI30 lysosomal thiol reductase [Source:ZFIN;Acc:ZDB-GENE-030131-8447]	2.44062	R122Pfs/+
slc23a2	0.165353	4.19736	0.118251	1	FALSE	ENSDARG00000017365	47.3476	3035	solute carrier family 23 member 2 [Source:ZFIN;Acc:ZDB-GENE-090521-3]	2.44033	R122Pfs/+
ankib1a	-0.268636	2.18409	0.118482	1	FALSE	ENSDARG00000060768	51.8538	3763	ankyrin repeat and IBR domain containing 1a [Source:ZFIN;Acc:ZDB-GENE-060503-156]	2.43727	R122Pfs/+
prkab1b	-0.265195	4.76499	0.118485	1	FALSE	ENSDARG00000046143	44.9134	1126	protein kinase, AMP-activated, beta 1 non-catalytic subunit, b [Source:ZFIN;Acc:ZDB-GENE-030131-7172]	2.43724	R122Pfs/+
pck1	-0.415695	0.427899	0.118628	1	FALSE	ENSDARG00000013522	54.095	1685	phosphoenolpyruvate carboxykinase 1 (soluble) [Source:ZFIN;Acc:ZDB-GENE-030909-11]	2.43535	R122Pfs/+
cped1	-0.482433	1.2191	0.11866	1	FALSE	ENSDARG00000045747	49.769	3789	cadherin-like and PC-esterase domain containing 1 [Source:ZFIN;Acc:ZDB-GENE-041210-247]	2.43492	R122Pfs/+
fam169aa	0.567588	0.43296	0.118665	1	FALSE	ENSDARG00000059719	40.1839	1849	family with sequence similarity 169 member Aa [Source:ZFIN;Acc:ZDB-GENE-060825-117]	2.43486	R122Pfs/+
inpp5b	-0.189391	4.03518	0.118755	1	FALSE	ENSDARG00000103683	45.6951	870	inositol polyphosphate-5-phosphatase B [Source:ZFIN;Acc:ZDB-GENE-110411-228]	2.43366	R122Pfs/+
zgc:101783	0.130279	5.05938	0.118761	1	FALSE	ENSDARG00000045824	37.7065	1026	zgc:101783 [Source:ZFIN;Acc:ZDB-GENE-040912-48]	2.43358	R122Pfs/+
rps6ka3b	-0.184732	4.56125	0.11883	1	FALSE	ENSDARG00000057927	45.5799	3190	ribosomal protein S6 kinase, polypeptide 3b [Source:ZFIN;Acc:ZDB-GENE-070209-74]	2.43268	R122Pfs/+
smarca5	0.230805	6.86544	0.118857	1	FALSE	ENSDARG00000052348	48.5853	3711	SWI/SNF related, matrix associated, actin dependent regulator of chromatin, subfamily a, member 5 [Source:ZFIN;Acc:ZDB-GENE-021125-1]	2.43232	R122Pfs/+
SAMD5	0.513738	-0.330043	0.119018	1	FALSE	ENSDARG00000110032	42.8094	1196	sterile alpha motif domain containing 5 [Source:HGNC Symbol;Acc:HGNC:21180]	2.43019	R122Pfs/+
zgc:162160	0.326771	1.73135	0.119063	1	FALSE	ENSDARG00000060259	50.9793	1736	zgc:162160 [Source:ZFIN;Acc:ZDB-GENE-070424-22]	2.42961	R122Pfs/+
shdb	-0.173127	3.19712	0.119174	1	FALSE	ENSDARG00000062109	45.9752	1938	Src homology 2 domain containing transforming protein D, b [Source:ZFIN;Acc:ZDB-GENE-030131-6059]	2.42814	R122Pfs/+
bnip3lb	-0.11725	6.31858	0.119272	1	FALSE	ENSDARG00000028067	41.1437	1705	BCL2 interacting protein 3 like b [Source:ZFIN;Acc:ZDB-GENE-040325-1]	2.42685	R122Pfs/+
ndrg4	0.200509	11.7193	0.119358	1	FALSE	ENSDARG00000103937	45.9128	763	NDRG family member 4 [Source:ZFIN;Acc:ZDB-GENE-060512-226]	2.42572	R122Pfs/+
plvapb	-0.554079	0.496204	0.119392	1	FALSE	ENSDARG00000045003	46.6472	1372	plasmalemma vesicle associated protein b [Source:ZFIN;Acc:ZDB-GENE-060616-96]	2.42528	R122Pfs/+
hecw1b	0.148592	5.44217	0.119418	1	FALSE	ENSDARG00000004291	53.011	4716	HECT, C2 and WW domain containing E3 ubiquitin protein ligase 1b [Source:ZFIN;Acc:ZDB-GENE-060503-2]	2.42493	R122Pfs/+
rad51b	-0.589586	0.938195	0.119481	1	FALSE	ENSDARG00000037046	42.9376	2131	RAD51 paralog B [Source:ZFIN;Acc:ZDB-GENE-040426-2750]	2.42412	R122Pfs/+
kcnj11l	0.175941	5.14342	0.119526	1	FALSE	ENSDARG00000031438	45.3488	1333	potassium inwardly-rectifying channel, subfamily J, member 11, like [Source:ZFIN;Acc:ZDB-GENE-050222-2]	2.42352	R122Pfs/+
dhrs13a.3	0.29085	2.30533	0.119561	1	FALSE	ENSDARG00000041137	39.6693	1615	dehydrogenase/reductase (SDR family) member 13a, duplicate 3 [Source:ZFIN;Acc:ZDB-GENE-041114-134]	2.42307	R122Pfs/+
CABZ01096573.1	0.311497	2.3474	0.119576	1	FALSE	ENSDARG00000111704	54.6856	843	NULL	2.42287	R122Pfs/+
wdfy3	0.151422	7.03861	0.11959	1	FALSE	ENSDARG00000078890	52.6563	5864	WD repeat and FYVE domain containing 3 [Source:ZFIN;Acc:ZDB-GENE-070705-153]	2.42269	R122Pfs/+
cox8a	-0.165409	8.20936	0.11961	1	FALSE	ENSDARG00000095273	51.0851	599	cytochrome c oxidase subunit 8A [Source:ZFIN;Acc:ZDB-GENE-030131-9136]	2.42242	R122Pfs/+
si:ch1073-228b5.2	-0.24124	2.56862	0.119623	1	FALSE	ENSDARG00000096597	38.5816	1410	si:ch1073-228b5.2 [Source:ZFIN;Acc:ZDB-GENE-121214-335]	2.42225	R122Pfs/+
aco1	0.18213	3.42289	0.119626	1	FALSE	ENSDARG00000026376	52.3925	2884	aconitase 1, soluble [Source:ZFIN;Acc:ZDB-GENE-031118-76]	2.42221	R122Pfs/+
mccc2	-0.119116	5.72911	0.11974	1	FALSE	ENSDARG00000017571	46.4117	1164	methylcrotonoyl-CoA carboxylase 2 (beta) [Source:ZFIN;Acc:ZDB-GENE-040426-2493]	2.42071	R122Pfs/+
malt1	-0.585782	0.523207	0.119974	1	FALSE	ENSDARG00000077768	47.9004	1454	MALT paracaspase 1 [Source:ZFIN;Acc:ZDB-GENE-070705-156]	2.41766	R122Pfs/+
sun1	-0.0986794	6.18043	0.120236	1	FALSE	ENSDARG00000055350	49.0029	2999	Sad1 and UNC84 domain containing 1 [Source:ZFIN;Acc:ZDB-GENE-050522-551]	2.41425	R122Pfs/+
cltcl1	0.215007	3.59437	0.120605	1	FALSE	ENSDARG00000091618	51.2711	4917	clathrin, heavy chain-like 1 [Source:ZFIN;Acc:ZDB-GENE-130530-1029]	2.40944	R122Pfs/+
pvalb8	-1.03183	0.605981	0.120621	1	FALSE	ENSDARG00000037790	49.2857	840	parvalbumin 8 [Source:ZFIN;Acc:ZDB-GENE-030805-3]	2.40924	R122Pfs/+
esyt1b	0.222029	3.42223	0.120673	1	FALSE	ENSDARG00000014239	47.2941	5100	extended synaptotagmin-like protein 1b [Source:ZFIN;Acc:ZDB-GENE-040724-209]	2.40856	R122Pfs/+
tuba8l	-0.30536	3.58886	0.120807	1	FALSE	ENSDARG00000042708	49.0849	1803	tubulin, alpha 8 like [Source:ZFIN;Acc:ZDB-GENE-030131-9167]	2.40683	R122Pfs/+
ephb1	0.337511	2.46468	0.120827	1	FALSE	ENSDARG00000076757	53.4993	2029	EPH receptor B1 [Source:ZFIN;Acc:ZDB-GENE-070912-219]	2.40657	R122Pfs/+
adar	0.1419	6.11784	0.121001	1	FALSE	ENSDARG00000012389	46.6519	5421	adenosine deaminase RNA specific [Source:ZFIN;Acc:ZDB-GENE-000616-5]	2.40431	R122Pfs/+
dspa	-0.52834	2.32475	0.121041	1	FALSE	ENSDARG00000022309	48.2223	4121	desmoplakin a [Source:ZFIN;Acc:ZDB-GENE-030131-2743]	2.4038	R122Pfs/+
ppp1r26	0.157229	4.2973	0.121123	1	FALSE	ENSDARG00000102891	45.7864	3643	protein phosphatase 1, regulatory subunit 26 [Source:ZFIN;Acc:ZDB-GENE-061103-607]	2.40274	R122Pfs/+
rskrb	0.44795	1.31433	0.121145	1	FALSE	ENSDARG00000086169	50.5562	1618	ribosomal protein S6 kinase related b [Source:ZFIN;Acc:ZDB-GENE-120215-252]	2.40245	R122Pfs/+
prdx3	-0.137007	6.37429	0.121203	1	FALSE	ENSDARG00000032102	44.8175	910	peroxiredoxin 3 [Source:ZFIN;Acc:ZDB-GENE-030826-18]	2.40171	R122Pfs/+
chchd7	-0.212013	3.01752	0.121245	1	FALSE	ENSDARG00000068156	40	650	coiled-coil-helix-coiled-coil-helix domain containing 7 [Source:ZFIN;Acc:ZDB-GENE-080204-55]	2.40116	R122Pfs/+
ndufaf3	-0.163749	5.38477	0.121249	1	FALSE	ENSDARG00000112931	51.3887	3223	NADH:ubiquinone oxidoreductase complex assembly factor [Source:ZFIN;Acc:ZDB-GENE-070112-282]	2.40111	R122Pfs/+
SRCIN1	0.128091	6.70937	0.121387	1	FALSE	ENSDARG00000059773	50.7135	4659	SRC kinase signaling inhibitor 1 [Source:HGNC Symbol;Acc:HGNC:29506]	2.39933	R122Pfs/+
npepl1	-0.0921057	6.1996	0.121466	1	FALSE	ENSDARG00000012871	50.6612	2193	aminopeptidase like 1 [Source:ZFIN;Acc:ZDB-GENE-050417-177]	2.39831	R122Pfs/+
fra10ac1	-0.194252	3.5598	0.121693	1	FALSE	ENSDARG00000102615	42.8371	1424	FRA10A associated CGG repeat 1 [Source:ZFIN;Acc:ZDB-GENE-041010-95]	2.39539	R122Pfs/+
mapta	0.154084	6.98246	0.121715	1	FALSE	ENSDARG00000089314	48.9984	1119	microtubule-associated protein tau a [Source:ZFIN;Acc:ZDB-GENE-081027-1]	2.39511	R122Pfs/+
mettl14	-0.159817	3.50663	0.121821	1	FALSE	ENSDARG00000070278	46.266	1714	methyltransferase like 14 [Source:ZFIN;Acc:ZDB-GENE-040426-2328]	2.39375	R122Pfs/+
cabp1a	0.2219	4.91666	0.12186	1	FALSE	ENSDARG00000019990	48.0835	1461	calcium binding protein 1a [Source:ZFIN;Acc:ZDB-GENE-041010-36]	2.39325	R122Pfs/+
usf1l	-0.131196	4.88058	0.121908	1	FALSE	ENSDARG00000014463	45.6292	765	upstream transcription factor 1, like [Source:ZFIN;Acc:ZDB-GENE-040426-2269]	2.39264	R122Pfs/+
CR388166.1	0.209359	4.70643	0.121936	1	FALSE	ENSDARG00000087753	50.4286	992	neuronal PAS domain protein 4b [Source:NCBI gene;Acc:100534657]	2.39227	R122Pfs/+
drgx	-0.414354	1.12121	0.122015	1	FALSE	ENSDARG00000069329	41.8729	1723	dorsal root ganglia homeobox [Source:ZFIN;Acc:ZDB-GENE-070330-1]	2.39126	R122Pfs/+
gm2a	-0.20943	3.69718	0.122052	1	FALSE	ENSDARG00000088439	43.3865	877	GM2 ganglioside activator [Source:ZFIN;Acc:ZDB-GENE-050417-373]	2.39079	R122Pfs/+
mdh2	-0.107287	8.51449	0.122093	1	FALSE	ENSDARG00000043371	39.6733	4101	malate dehydrogenase 2, NAD (mitochondrial) [Source:ZFIN;Acc:ZDB-GENE-040426-2143]	2.39026	R122Pfs/+
viml	-0.444271	2.8011	0.122219	1	FALSE	ENSDARG00000044501	49.3969	1658	vimentin like [Source:ZFIN;Acc:ZDB-GENE-040426-1743]	2.38865	R122Pfs/+
phf3	0.118577	5.81073	0.122351	1	FALSE	ENSDARG00000034768	47.0678	3148	PHD finger protein 3 [Source:ZFIN;Acc:ZDB-GENE-090313-207]	2.38696	R122Pfs/+
si:dkey-193c22.1	-0.129363	4.48622	0.122509	1	FALSE	ENSDARG00000093687	39.6705	1578	si:dkey-193c22.1 [Source:ZFIN;Acc:ZDB-GENE-030131-7957]	2.38495	R122Pfs/+
pou6f1	0.12121	4.7809	0.122516	1	FALSE	ENSDARG00000011570	47.4561	1871	POU class 6 homeobox 1 [Source:ZFIN;Acc:ZDB-GENE-980526-530]	2.38485	R122Pfs/+
tcerg1a	0.121782	5.98139	0.122596	1	FALSE	ENSDARG00000098822	57.1684	3168	transcription elongation regulator 1a (CA150) [Source:ZFIN;Acc:ZDB-GENE-030131-1791]	2.38384	R122Pfs/+
atp6v1ab	-0.100394	7.50125	0.122748	1	FALSE	ENSDARG00000076318	46.5362	2555	ATPase H+ transporting V1 subunit Ab [Source:ZFIN;Acc:ZDB-GENE-030131-9529]	2.3819	R122Pfs/+
si:dkey-42i9.4	-0.259681	3.21379	0.122767	1	FALSE	ENSDARG00000008049	45.5438	662	si:dkey-42i9.4 [Source:ZFIN;Acc:ZDB-GENE-030131-8398]	2.38166	R122Pfs/+
abtb2b	0.176861	3.18619	0.122775	1	FALSE	ENSDARG00000062000	45.5669	5504	ankyrin repeat and BTB (POZ) domain containing 2b [Source:ZFIN;Acc:ZDB-GENE-100422-14]	2.38155	R122Pfs/+
fnbp1l	-0.147352	4.93675	0.122929	1	FALSE	ENSDARG00000020131	48.7631	1999	formin binding protein 1-like [Source:ZFIN;Acc:ZDB-GENE-040801-155]	2.3796	R122Pfs/+
ccdc142	-0.136777	4.89498	0.122931	1	FALSE	ENSDARG00000101377	46.4794	3733	coiled-coil domain containing 142 [Source:ZFIN;Acc:ZDB-GENE-030131-6705]	2.37957	R122Pfs/+
BX005085.7	-0.196902	3.93379	0.123162	1	FALSE	ENSDARG00000117076	43.4886	2511	wu:fb44c10 [Source:NCBI gene;Acc:560099]	2.37664	R122Pfs/+
phf19	-0.334063	1.41762	0.123174	1	FALSE	ENSDARG00000078050	40.9238	2165	PHD finger protein 19 [Source:ZFIN;Acc:ZDB-GENE-081105-128]	2.3765	R122Pfs/+
gas1b	-0.47273	1.10909	0.123233	1	FALSE	ENSDARG00000067984	38.459	3037	growth arrest-specific 1b [Source:ZFIN;Acc:ZDB-GENE-050302-79]	2.37575	R122Pfs/+
zgc:101130	0.205186	2.84824	0.123253	1	FALSE	ENSDARG00000101926	44.205	2088	zgc:101130 [Source:ZFIN;Acc:ZDB-GENE-040801-72]	2.37549	R122Pfs/+
trmt1l	-0.210642	2.6767	0.123276	1	FALSE	ENSDARG00000042057	46.4353	1357	tRNA methyltransferase 1-like [Source:ZFIN;Acc:ZDB-GENE-041014-189]	2.37519	R122Pfs/+
rab41	-0.117992	8.68505	0.123282	1	FALSE	ENSDARG00000029885	43.6379	2482	RAB41, member RAS oncogene family [Source:ZFIN;Acc:ZDB-GENE-040426-2686]	2.37513	R122Pfs/+
ttll12	-0.213918	2.82902	0.123422	1	FALSE	ENSDARG00000103537	41.1502	3800	tubulin tyrosine ligase-like family, member 12 [Source:ZFIN;Acc:ZDB-GENE-040426-697]	2.37335	R122Pfs/+
uts2r2	0.384183	0.978233	0.123492	1	FALSE	ENSDARG00000078481	45.5214	1089	urotensin-2 receptor 2 [Source:ZFIN;Acc:ZDB-GENE-081022-180]	2.37246	R122Pfs/+
tmtc2b	0.333636	2.07018	0.123563	1	FALSE	ENSDARG00000035273	49.3834	1784	transmembrane O-mannosyltransferase targeting cadherins 2b [Source:ZFIN;Acc:ZDB-GENE-081031-100]	2.37157	R122Pfs/+
mrtfab	0.112757	6.53644	0.123589	1	FALSE	ENSDARG00000076229	50.4484	802	myocardin related transcription factor Ab [Source:ZFIN;Acc:ZDB-GENE-030131-681]	2.37124	R122Pfs/+
deaf1	-0.169252	3.18996	0.123609	1	FALSE	ENSDARG00000088844	48.6583	2795	DEAF1 transcription factor [Source:ZFIN;Acc:ZDB-GENE-081022-163]	2.37098	R122Pfs/+
adprh	-0.284501	2.18102	0.123612	1	FALSE	ENSDARG00000040712	44.8493	1083	ADP-ribosylarginine hydrolase [Source:ZFIN;Acc:ZDB-GENE-040801-190]	2.37095	R122Pfs/+
rab3il1	-0.435642	0.546919	0.123647	1	FALSE	ENSDARG00000007711	49.4565	1472	RAB3A interacting protein (rabin3)-like 1 [Source:ZFIN;Acc:ZDB-GENE-110921-5]	2.3705	R122Pfs/+
FO744854.1	0.379713	1.78519	0.123766	1	FALSE	ENSDARG00000112637	49.7074	2392	anosmin-1-like [Source:NCBI gene;Acc:100535716]	2.36901	R122Pfs/+
ppip5k1a	0.11974	6.34759	0.123767	1	FALSE	ENSDARG00000076143	46.984	5861	diphosphoinositol pentakisphosphate kinase 1a [Source:ZFIN;Acc:ZDB-GENE-100426-4]	2.36899	R122Pfs/+
kdr	-0.987559	0.727566	0.123811	1	FALSE	ENSDARG00000017321	45.7164	5381	kinase insert domain receptor (a type III receptor tyrosine kinase) [Source:ZFIN;Acc:ZDB-GENE-041001-112]	2.36844	R122Pfs/+
mtus2a	0.189486	6.53564	0.123813	1	FALSE	ENSDARG00000062347	49.6333	4705	microtubule associated tumor suppressor candidate 2a [Source:ZFIN;Acc:ZDB-GENE-091204-75]	2.36841	R122Pfs/+
mgst2	0.731323	1.06943	0.123879	1	FALSE	ENSDARG00000071345	43.2458	1048	microsomal glutathione S-transferase 2 [Source:ZFIN;Acc:ZDB-GENE-060616-94]	2.36758	R122Pfs/+
si:ch211-223a21.6	-0.530368	0.682357	0.123907	1	FALSE	ENSDARG00000110917	42.2151	1246	si:ch211-223a21.6 [Source:ZFIN;Acc:ZDB-GENE-110913-177]	2.36723	R122Pfs/+
si:ch1073-205c8.5	0.328637	1.86033	0.12407	1	FALSE	ENSDARG00000098064	61.2745	612	si:ch1073-205c8.5 [Source:ZFIN;Acc:ZDB-GENE-141212-307]	2.36517	R122Pfs/+
ptprnb	0.137424	7.36038	0.124224	1	FALSE	ENSDARG00000077047	50.3889	3022	protein tyrosine phosphatase receptor type Nb [Source:ZFIN;Acc:ZDB-GENE-100505-1]	2.36323	R122Pfs/+
ank2b	0.120844	9.57324	0.124343	1	FALSE	ENSDARG00000043313	45.3761	1448	ankyrin 2b, neuronal [Source:ZFIN;Acc:ZDB-GENE-041010-165]	2.36175	R122Pfs/+
si:ch211-285f17.1	0.185514	4.19486	0.124472	1	FALSE	ENSDARG00000059333	45.0764	7575	si:ch211-285f17.1 [Source:ZFIN;Acc:ZDB-GENE-000607-77]	2.36013	R122Pfs/+
gpr19	0.130859	4.60311	0.124559	1	FALSE	ENSDARG00000102226	57.7814	1857	G protein-coupled receptor 19 [Source:ZFIN;Acc:ZDB-GENE-040426-1295]	2.35904	R122Pfs/+
sirt2	0.132516	5.79503	0.124746	1	FALSE	ENSDARG00000011488	38.5477	2589	sirtuin 2 (silent mating type information regulation 2, homolog) 2 (S. cerevisiae) [Source:ZFIN;Acc:ZDB-GENE-030131-1028]	2.3567	R122Pfs/+
gabbr2	0.17645	4.67943	0.12475	1	FALSE	ENSDARG00000061042	50.5342	2808	gamma-aminobutyric acid (GABA) B receptor, 2 [Source:ZFIN;Acc:ZDB-GENE-060503-620]	2.35664	R122Pfs/+
ppip5k1b	0.280221	2.73997	0.124773	1	FALSE	ENSDARG00000073909	47.3571	4681	diphosphoinositol pentakisphosphate kinase 1b [Source:ZFIN;Acc:ZDB-GENE-100426-5]	2.35636	R122Pfs/+
zgc:92242	-0.237434	2.44981	0.124782	1	FALSE	ENSDARG00000029443	45.0308	1459	zgc:92242 [Source:ZFIN;Acc:ZDB-GENE-040718-371]	2.35624	R122Pfs/+
zgc:162297	0.540427	-0.239195	0.124832	1	FALSE	ENSDARG00000100912	43.257	983	zgc:162297 [Source:ZFIN;Acc:ZDB-GENE-070410-62]	2.35563	R122Pfs/+
PLPP7 (1 of many)	-0.646556	0.263395	0.124898	1	FALSE	ENSDARG00000109568	64.06	849	phospholipid phosphatase 7 (inactive) [Source:HGNC Symbol;Acc:HGNC:28174]	2.3548	R122Pfs/+
elovl1a	-0.345892	1.95495	0.125005	1	FALSE	ENSDARG00000099960	44.7159	1364	ELOVL fatty acid elongase 1a [Source:ZFIN;Acc:ZDB-GENE-041010-66]	2.35346	R122Pfs/+
sys1	0.213594	2.8809	0.125017	1	FALSE	ENSDARG00000017606	48.1641	926	SYS1 golgi trafficking protein [Source:ZFIN;Acc:ZDB-GENE-030131-8283]	2.35331	R122Pfs/+
sowahd	-0.508541	0.55747	0.125051	1	FALSE	ENSDARG00000087152	47.309	894	sosondowah ankyrin repeat domain family d [Source:ZFIN;Acc:ZDB-GENE-120215-42]	2.35289	R122Pfs/+
rbm39b	0.0905773	6.14798	0.125059	1	FALSE	ENSDARG00000041853	42.615	952	RNA binding motif protein 39b [Source:ZFIN;Acc:ZDB-GENE-050327-97]	2.35279	R122Pfs/+
arih1l	-0.109156	5.26962	0.125087	1	FALSE	ENSDARG00000036870	35.244	2643	ariadne homolog, ubiquitin-conjugating enzyme E2 binding protein, 1 like [Source:ZFIN;Acc:ZDB-GENE-040426-2395]	2.35244	R122Pfs/+
jmjd7	-0.239707	3.09168	0.125212	1	FALSE	ENSDARG00000035546	44.0129	1082	jumonji domain containing 7 [Source:ZFIN;Acc:ZDB-GENE-050417-86]	2.35089	R122Pfs/+
CABZ01081385.1	0.168085	3.99194	0.125382	1	FALSE	ENSDARG00000107947	36.2069	4176	NULL	2.34877	R122Pfs/+
nek12	0.36741	0.56082	0.125396	1	FALSE	ENSDARG00000037174	42.7003	1685	NIMA-related kinase 12 [Source:ZFIN;Acc:ZDB-GENE-050410-11]	2.34859	R122Pfs/+
zgc:114081	-0.454588	0.691983	0.125462	1	FALSE	ENSDARG00000057899	43.6201	1467	zgc:114081 [Source:ZFIN;Acc:ZDB-GENE-050913-78]	2.34777	R122Pfs/+
si:dkey-237h12.3	0.132944	6.76902	0.125492	1	FALSE	ENSDARG00000087599	46.4839	5700	si:dkey-237h12.3 [Source:ZFIN;Acc:ZDB-GENE-081027-3]	2.3474	R122Pfs/+
litaf	-0.194601	4.29927	0.125573	1	FALSE	ENSDARG00000103483	44.7873	787	lipopolysaccharide-induced TNF factor [Source:ZFIN;Acc:ZDB-GENE-040704-23]	2.34639	R122Pfs/+
cldn7b	-0.666676	-0.386674	0.125605	1	FALSE	ENSDARG00000014047	40.1548	2067	claudin 7b [Source:ZFIN;Acc:ZDB-GENE-001103-5]	2.346	R122Pfs/+
ablim3	0.139814	4.57891	0.125702	1	FALSE	ENSDARG00000088168	49.3509	1899	actin binding LIM protein family, member 3 [Source:ZFIN;Acc:ZDB-GENE-070112-1122]	2.34479	R122Pfs/+
kctd16b	0.277432	1.62992	0.125742	1	FALSE	ENSDARG00000020102	48.4848	1353	potassium channel tetramerization domain containing 16b [Source:ZFIN;Acc:ZDB-GENE-060117-2]	2.3443	R122Pfs/+
glt8d1	-0.346408	1.47609	0.125772	1	FALSE	ENSDARG00000040157	43.5312	860	glycosyltransferase 8 domain containing 1 [Source:ZFIN;Acc:ZDB-GENE-041114-23]	2.34393	R122Pfs/+
pnp5b	-0.402229	4.09422	0.125973	1	FALSE	ENSDARG00000099802	54.4456	1001	purine nucleoside phosphorylase 5b [Source:ZFIN;Acc:ZDB-GENE-040912-54]	2.34144	R122Pfs/+
arid5b	0.122143	6.0823	0.125995	1	FALSE	ENSDARG00000037196	48.9793	3380	AT-rich interaction domain 5B [Source:ZFIN;Acc:ZDB-GENE-121214-272]	2.34117	R122Pfs/+
cep350	0.114865	5.88892	0.125997	1	FALSE	ENSDARG00000058000	49.1588	9119	centrosomal protein 350 [Source:ZFIN;Acc:ZDB-GENE-030131-6975]	2.34114	R122Pfs/+
ccpg1	0.289465	2.30878	0.126054	1	FALSE	ENSDARG00000104126	52.755	853	cell cycle progression 1 [Source:ZFIN;Acc:ZDB-GENE-041114-136]	2.34044	R122Pfs/+
ilkap	0.21908	3.04629	0.126107	1	FALSE	ENSDARG00000040615	46.6214	1473	integrin-linked kinase-associated serine/threonine phosphatase [Source:ZFIN;Acc:ZDB-GENE-070410-122]	2.33979	R122Pfs/+
hspa8	-0.0848007	10.5745	0.126193	1	FALSE	ENSDARG00000068992	43.5458	1953	heat shock protein 8 [Source:ZFIN;Acc:ZDB-GENE-990415-92]	2.33872	R122Pfs/+
tagln	-0.388015	2.08216	0.126239	1	FALSE	ENSDARG00000045408	57.8154	797	transgelin [Source:ZFIN;Acc:ZDB-GENE-070912-1]	2.33815	R122Pfs/+
fabp7b	-0.54981	0.937282	0.126242	1	FALSE	ENSDARG00000034650	40.2675	673	fatty acid binding protein 7, brain, b [Source:ZFIN;Acc:ZDB-GENE-040614-4]	2.33812	R122Pfs/+
bmpr2b	0.177089	4.63963	0.126313	1	FALSE	ENSDARG00000020057	53.0621	2311	bone morphogenetic protein receptor, type II b (serine/threonine kinase) [Source:ZFIN;Acc:ZDB-GENE-070618-2]	2.33724	R122Pfs/+
CABZ01081294.1	0.284246	3.38342	0.126318	1	FALSE	ENSDARG00000116727	46.6726	2254	transmembrane protein 200C-like [Source:NCBI gene;Acc:101883651]	2.33718	R122Pfs/+
klf15	0.28375	2.0731	0.126331	1	FALSE	ENSDARG00000091127	48.5567	2321	Kruppel-like factor 15 [Source:ZFIN;Acc:ZDB-GENE-030131-7844]	2.33702	R122Pfs/+
hlx1	-0.509243	0.270349	0.126366	1	FALSE	ENSDARG00000009134	50.5766	1214	H2.0-like homeo box 1 (Drosophila) [Source:ZFIN;Acc:ZDB-GENE-030131-5304]	2.33659	R122Pfs/+
rtf1	0.134834	7.2593	0.126406	1	FALSE	ENSDARG00000008947	46.2204	3122	RTF1 homolog, Paf1/RNA polymerase II complex component [Source:ZFIN;Acc:ZDB-GENE-030131-6778]	2.33609	R122Pfs/+
si:ch73-55i23.1	-1.87062	1.08324	0.126415	1	FALSE	ENSDARG00000042090	44.4219	1972	si:ch73-55i23.1 [Source:ZFIN;Acc:ZDB-GENE-140106-38]	2.33598	R122Pfs/+
FLNB	0.285512	2.19037	0.126469	1	FALSE	ENSDARG00000098374	50.8199	5976	filamin B [Source:HGNC Symbol;Acc:HGNC:3755]	2.33532	R122Pfs/+
ptrhd1	-0.219612	3.09851	0.126584	1	FALSE	ENSDARG00000016122	39.9621	1056	peptidyl-tRNA hydrolase domain containing 1 [Source:ZFIN;Acc:ZDB-GENE-081110-2]	2.33391	R122Pfs/+
CR788230.1	0.41363	0.23234	0.126657	1	FALSE	ENSDARG00000092267	40.3947	760	NULL	2.33301	R122Pfs/+
trpm3	0.194861	5.12724	0.126726	1	FALSE	ENSDARG00000039181	51.3408	4979	transient receptor potential cation channel, subfamily M, member 3 [Source:ZFIN;Acc:ZDB-GENE-060531-95]	2.33216	R122Pfs/+
mrps28	-0.181892	2.86841	0.12693	1	FALSE	ENSDARG00000041538	51.9084	655	mitochondrial ribosomal protein S28 [Source:ZFIN;Acc:ZDB-GENE-061110-52]	2.32965	R122Pfs/+
pcnx2	0.115578	7.22596	0.127007	1	FALSE	ENSDARG00000055698	44.3052	7533	pecanex 2 [Source:ZFIN;Acc:ZDB-GENE-090312-150]	2.32871	R122Pfs/+
npl	-0.277746	2.83878	0.127011	1	FALSE	ENSDARG00000009390	39.2617	2005	N-acetylneuraminate pyruvate lyase (dihydrodipicolinate synthase) [Source:ZFIN;Acc:ZDB-GENE-030131-926]	2.32866	R122Pfs/+
rims3	0.258335	4.36999	0.127133	1	FALSE	ENSDARG00000062305	56.2989	1151	regulating synaptic membrane exocytosis 3 [Source:ZFIN;Acc:ZDB-GENE-060503-788]	2.32717	R122Pfs/+
pcdh18a	0.119635	5.81354	0.127286	1	FALSE	ENSDARG00000089805	46.5991	4837	protocadherin 18a [Source:ZFIN;Acc:ZDB-GENE-000607-1]	2.32529	R122Pfs/+
si:ch211-107m4.1	0.427713	0.718802	0.127601	1	FALSE	ENSDARG00000056830	45.8479	1722	si:ch211-107m4.1 [Source:ZFIN;Acc:ZDB-GENE-081107-3]	2.32145	R122Pfs/+
asnsd1	-0.118235	4.85585	0.127605	1	FALSE	ENSDARG00000000540	38.9154	4294	asparagine synthetase domain containing 1 [Source:ZFIN;Acc:ZDB-GENE-030616-362]	2.3214	R122Pfs/+
ipo4	-0.173447	3.73018	0.127649	1	FALSE	ENSDARG00000041493	47.5047	3744	importin 4 [Source:ZFIN;Acc:ZDB-GENE-041014-307]	2.32087	R122Pfs/+
pcdh1a	0.111788	5.9333	0.127729	1	FALSE	ENSDARG00000062720	45.9727	4201	protocadherin 1a [Source:ZFIN;Acc:ZDB-GENE-091116-32]	2.31989	R122Pfs/+
stxbp4	0.384114	2.02646	0.127797	1	FALSE	ENSDARG00000076997	47.8974	809	syntaxin binding protein 4 [Source:ZFIN;Acc:ZDB-GENE-110420-5]	2.31906	R122Pfs/+
dnajc17	0.185326	2.60317	0.127812	1	FALSE	ENSDARG00000104959	46.7341	1087	DnaJ (Hsp40) homolog, subfamily C, member 17 [Source:ZFIN;Acc:ZDB-GENE-040426-894]	2.31888	R122Pfs/+
nlgn2b	0.195906	5.75233	0.127894	1	FALSE	ENSDARG00000079251	54.6847	2807	neuroligin 2b [Source:ZFIN;Acc:ZDB-GENE-090918-3]	2.31788	R122Pfs/+
tbce	0.195338	4.93021	0.127949	1	FALSE	ENSDARG00000099921	45.1835	863	tubulin folding cofactor E [Source:ZFIN;Acc:ZDB-GENE-051030-120]	2.31721	R122Pfs/+
stard10	0.153075	5.85444	0.128028	1	FALSE	ENSDARG00000097718	52.5257	1020	StAR-related lipid transfer (START) domain containing 10 [Source:ZFIN;Acc:ZDB-GENE-040426-1797]	2.31626	R122Pfs/+
pde4a	0.125869	7.2983	0.128088	1	FALSE	ENSDARG00000032344	43.7328	5449	phosphodiesterase 4A, cAMP-specific [Source:ZFIN;Acc:ZDB-GENE-131125-7]	2.31552	R122Pfs/+
scai	0.245901	3.62364	0.128098	1	FALSE	ENSDARG00000060865	49.7297	1746	suppressor of cancer cell invasion [Source:ZFIN;Acc:ZDB-GENE-060526-57]	2.3154	R122Pfs/+
rapgef1a	0.205506	3.45415	0.128227	1	FALSE	ENSDARG00000043593	49.2681	2915	Rap guanine nucleotide exchange factor (GEF) 1a [Source:ZFIN;Acc:ZDB-GENE-081105-26]	2.31384	R122Pfs/+
hdac3	-0.155494	4.99653	0.12832	1	FALSE	ENSDARG00000037514	40.0281	1422	histone deacetylase 3 [Source:ZFIN;Acc:ZDB-GENE-040426-847]	2.31272	R122Pfs/+
senp7b	-0.14768	5.3119	0.128432	1	FALSE	ENSDARG00000061138	47.9808	2922	SUMO specific peptidase 7b [Source:ZFIN;Acc:ZDB-GENE-060531-45]	2.31135	R122Pfs/+
osbpl11	-0.23649	2.49271	0.128622	1	FALSE	ENSDARG00000076328	51.8977	2424	oxysterol binding protein-like 11 [Source:ZFIN;Acc:ZDB-GENE-081105-135]	2.30906	R122Pfs/+
galm	-0.47879	-0.171672	0.128653	1	FALSE	ENSDARG00000057630	46.427	1169	galactose mutarotase [Source:ZFIN;Acc:ZDB-GENE-040718-66]	2.30868	R122Pfs/+
si:ch211-276i12.9	-0.229206	3.97165	0.128877	1	FALSE	ENSDARG00000079150	44.2411	929	si:ch211-276i12.9 [Source:ZFIN;Acc:ZDB-GENE-141216-132]	2.30598	R122Pfs/+
tlcd1	-0.263397	3.20109	0.128925	1	FALSE	ENSDARG00000002391	45.8178	1076	TLC domain containing 1 [Source:ZFIN;Acc:ZDB-GENE-041010-173]	2.3054	R122Pfs/+
abce1	-0.117818	7.08271	0.129083	1	FALSE	ENSDARG00000007216	47.4624	2857	ATP-binding cassette, sub-family E (OABP), member 1 [Source:ZFIN;Acc:ZDB-GENE-040426-1995]	2.3035	R122Pfs/+
mto1	-0.152823	3.52621	0.129142	1	FALSE	ENSDARG00000055679	46.4989	2185	mitochondrial tRNA translation optimization 1 [Source:ZFIN;Acc:ZDB-GENE-070209-253]	2.30279	R122Pfs/+
si:zfos-128g4.2	-0.170576	4.10538	0.129198	1	FALSE	ENSDARG00000098889	47.9515	1733	si:zfos-128g4.2 [Source:ZFIN;Acc:ZDB-GENE-141212-308]	2.30212	R122Pfs/+
nsun3	0.266863	2.24281	0.129342	1	FALSE	ENSDARG00000013023	41.3869	1356	NOP2/Sun RNA methyltransferase 3 [Source:ZFIN;Acc:ZDB-GENE-050706-95]	2.30038	R122Pfs/+
gatm	1.1498	4.22757	0.129402	1	FALSE	ENSDARG00000036239	61.2357	856	glycine amidinotransferase (L-arginine:glycine amidinotransferase) [Source:ZFIN;Acc:ZDB-GENE-021015-1]	2.29966	R122Pfs/+
slc25a34	-0.703365	-0.0474719	0.129411	1	FALSE	ENSDARG00000087401	47.8959	1806	solute carrier family 25 member 34 [Source:ZFIN;Acc:ZDB-GENE-040426-1442]	2.29955	R122Pfs/+
b3galt1a	0.390028	2.93322	0.129424	1	FALSE	ENSDARG00000079700	41.1594	2415	UDP-Gal:betaGlcNAc beta 1,3-galactosyltransferase, polypeptide 1a [Source:ZFIN;Acc:ZDB-GENE-120215-203]	2.2994	R122Pfs/+
golga7ba	-0.186069	6.61475	0.129465	1	FALSE	ENSDARG00000036295	37.692	3419	golgin A7 family, member Ba [Source:ZFIN;Acc:ZDB-GENE-050417-14]	2.29891	R122Pfs/+
setd1ba	0.129137	5.77944	0.129522	1	FALSE	ENSDARG00000060847	49.4471	7054	SET domain containing 1B, histone lysine methyltransferase a [Source:ZFIN;Acc:ZDB-GENE-050309-289]	2.29823	R122Pfs/+
hdac5	0.198646	4.944	0.12956	1	FALSE	ENSDARG00000075139	54.3615	3485	histone deacetylase 5 [Source:ZFIN;Acc:ZDB-GENE-121219-3]	2.29777	R122Pfs/+
slc1a4	-0.141132	6.13825	0.129608	1	FALSE	ENSDARG00000000551	40.5504	3416	solute carrier family 1 member 4 [Source:ZFIN;Acc:ZDB-GENE-030616-566]	2.29719	R122Pfs/+
TMEM200C	0.263723	2.93887	0.129867	1	FALSE	ENSDARG00000101172	49.035	1917	transmembrane protein 200C [Source:HGNC Symbol;Acc:HGNC:37208]	2.29409	R122Pfs/+
erlin1	-0.109839	5.74464	0.129923	1	FALSE	ENSDARG00000021991	39.4083	3706	ER lipid raft associated 1 [Source:ZFIN;Acc:ZDB-GENE-050327-13]	2.29343	R122Pfs/+
fam228a	-0.541831	1.36086	0.129934	1	FALSE	ENSDARG00000042936	38.7363	847	family with sequence similarity 228 member A [Source:ZFIN;Acc:ZDB-GENE-041014-83]	2.29329	R122Pfs/+
gsto1	-0.251127	4.27928	0.129979	1	FALSE	ENSDARG00000022183	38.4926	1486	glutathione S-transferase omega 1 [Source:ZFIN;Acc:ZDB-GENE-040718-365]	2.29275	R122Pfs/+
slc35e4	0.305153	2.54694	0.129998	1	FALSE	ENSDARG00000009459	48.7179	1482	solute carrier family 35 member E4 [Source:ZFIN;Acc:ZDB-GENE-050417-407]	2.29253	R122Pfs/+
wnk1b	0.101653	8.03698	0.130005	1	FALSE	ENSDARG00000039392	53.1021	3204	WNK lysine deficient protein kinase 1b [Source:ZFIN;Acc:ZDB-GENE-030131-2656]	2.29244	R122Pfs/+
si:ch211-158d24.2	0.167314	4.26724	0.130017	1	FALSE	ENSDARG00000078536	55.2863	1816	si:ch211-158d24.2 [Source:ZFIN;Acc:ZDB-GENE-081105-115]	2.2923	R122Pfs/+
bod1l1	0.144708	5.85441	0.130018	1	FALSE	ENSDARG00000089505	55.6531	4953	biorientation of chromosomes in cell division 1-like 1 [Source:ZFIN;Acc:ZDB-GENE-111028-1]	2.29229	R122Pfs/+
march2	0.246755	3.5422	0.130114	1	FALSE	ENSDARG00000061738	50.2058	1701	membrane-associated ring finger (C3HC4) 2 [Source:ZFIN;Acc:ZDB-GENE-050208-777]	2.29115	R122Pfs/+
urahb	-0.458142	-0.104872	0.130202	1	FALSE	ENSDARG00000089331	43.1618	1360	urate (5-hydroxyiso-) hydrolase b [Source:ZFIN;Acc:ZDB-GENE-161215-1]	2.2901	R122Pfs/+
shprh	0.168189	3.79963	0.130221	1	FALSE	ENSDARG00000075884	48.3484	5347	SNF2 histone linker PHD RING helicase [Source:ZFIN;Acc:ZDB-GENE-110512-2]	2.28987	R122Pfs/+
zgc:162780	-0.451123	1.67091	0.130451	1	FALSE	ENSDARG00000069548	41.7116	1297	zgc:162780 [Source:ZFIN;Acc:ZDB-GENE-070410-92]	2.28713	R122Pfs/+
arhgap21a	0.160299	6.61184	0.130554	1	FALSE	ENSDARG00000104295	49.4333	791	Rho GTPase activating protein 21a [Source:ZFIN;Acc:ZDB-GENE-090918-5]	2.2859	R122Pfs/+
trim107	0.190254	3.44687	0.13058	1	FALSE	ENSDARG00000079884	41.7954	1492	tripartite motif containing 107 [Source:ZFIN;Acc:ZDB-GENE-110919-5]	2.28559	R122Pfs/+
gbe1a	-1.18029	0.237539	0.130702	1	FALSE	ENSDARG00000029051	44.4821	3638	glucan (1,4-alpha-), branching enzyme 1a [Source:ZFIN;Acc:ZDB-GENE-110411-171]	2.28414	R122Pfs/+
ptx4	0.488923	-0.224174	0.130796	1	FALSE	ENSDARG00000038072	41.6873	1411	pentraxin 4, long [Source:ZFIN;Acc:ZDB-GENE-120215-70]	2.28304	R122Pfs/+
col24a1	0.439847	0.320687	0.130806	1	FALSE	ENSDARG00000095843	58.5654	593	collagen type XXIV alpha 1 [Source:ZFIN;Acc:ZDB-GENE-110411-128]	2.28292	R122Pfs/+
slc47a4	-0.654064	1.28347	0.13127	1	FALSE	ENSDARG00000079340	46.8713	2509	solute carrier family 47 member 4 [Source:ZFIN;Acc:ZDB-GENE-130530-865]	2.27743	R122Pfs/+
cpsf3	-0.112249	5.03643	0.131312	1	FALSE	ENSDARG00000027649	45.5632	687	cleavage and polyadenylation specific factor 3 [Source:ZFIN;Acc:ZDB-GENE-030131-3275]	2.27693	R122Pfs/+
myo5b	0.157551	4.59529	0.131392	1	FALSE	ENSDARG00000062003	46.8689	5661	myosin VB [Source:ZFIN;Acc:ZDB-GENE-031219-7]	2.27598	R122Pfs/+
slc29a1a	-0.17971	5.40849	0.131581	1	FALSE	ENSDARG00000101289	40.1873	6240	solute carrier family 29 member 1a [Source:ZFIN;Acc:ZDB-GENE-050913-138]	2.27375	R122Pfs/+
si:ch211-168b3.2	0.486299	0.230814	0.13165	1	FALSE	ENSDARG00000096809	40.5392	3969	si:ch211-168b3.2 [Source:ZFIN;Acc:ZDB-GENE-130603-47]	2.27294	R122Pfs/+
thoc5	-0.164169	4.33188	0.131677	1	FALSE	ENSDARG00000038290	47.9035	1610	THO complex 5 [Source:ZFIN;Acc:ZDB-GENE-030131-3789]	2.27262	R122Pfs/+
phldb1b	0.161026	4.48454	0.131715	1	FALSE	ENSDARG00000079378	53.0683	774	pleckstrin homology-like domain, family B, member 1b [Source:ZFIN;Acc:ZDB-GENE-121114-8]	2.27217	R122Pfs/+
atxn3	0.174854	3.08474	0.131937	1	FALSE	ENSDARG00000099274	59.7222	936	ataxin 3 [Source:ZFIN;Acc:ZDB-GENE-040426-983]	2.26956	R122Pfs/+
eif3i	-0.102503	6.84392	0.131955	1	FALSE	ENSDARG00000017445	47.8622	1305	eukaryotic translation initiation factor 3, subunit I [Source:ZFIN;Acc:ZDB-GENE-040426-1922]	2.26936	R122Pfs/+
si:ch211-259g3.4	0.110064	5.79423	0.132004	1	FALSE	ENSDARG00000030945	49.6513	6883	si:ch211-259g3.4 [Source:ZFIN;Acc:ZDB-GENE-030131-8118]	2.26878	R122Pfs/+
cel.2	0.495379	0.896051	0.132082	1	FALSE	ENSDARG00000029822	48.1644	1825	carboxyl ester lipase, tandem duplicate 2 [Source:ZFIN;Acc:ZDB-GENE-061110-10]	2.26786	R122Pfs/+
npdc1a	0.153459	5.70086	0.132141	1	FALSE	ENSDARG00000074697	51.4349	1359	neural proliferation, differentiation and control, 1a [Source:ZFIN;Acc:ZDB-GENE-031204-31]	2.26717	R122Pfs/+
clu	-0.11328	7.96955	0.132194	1	FALSE	ENSDARG00000010434	46.5545	1216	clusterin [Source:ZFIN;Acc:ZDB-GENE-040426-1774]	2.26655	R122Pfs/+
decr1	-0.235894	2.78644	0.132463	1	FALSE	ENSDARG00000003869	41.6985	628	2,4-dienoyl CoA reductase 1, mitochondrial [Source:ZFIN;Acc:ZDB-GENE-040718-142]	2.2634	R122Pfs/+
sbf1	0.0884135	7.4962	0.132966	1	FALSE	ENSDARG00000062968	47.8169	7372	SET binding factor 1 [Source:ZFIN;Acc:ZDB-GENE-040718-139]	2.25753	R122Pfs/+
cabp2b	-0.680399	2.6326	0.133011	1	FALSE	ENSDARG00000052277	43.021	903	calcium binding protein 2b [Source:ZFIN;Acc:ZDB-GENE-081028-55]	2.257	R122Pfs/+
inpp5jb	0.322955	3.38502	0.133028	1	FALSE	ENSDARG00000093359	51.2961	1370	inositol polyphosphate-5-phosphatase Jb [Source:ZFIN;Acc:ZDB-GENE-081104-46]	2.25681	R122Pfs/+
nmnat1	-0.538066	0.701207	0.133061	1	FALSE	ENSDARG00000105748	47.3709	1075	nicotinamide nucleotide adenylyltransferase 1 [Source:ZFIN;Acc:ZDB-GENE-050417-101]	2.25643	R122Pfs/+
tnfrsf1a	-0.270019	2.73145	0.133074	1	FALSE	ENSDARG00000018569	37.3874	3441	tumor necrosis factor receptor superfamily, member 1a [Source:ZFIN;Acc:ZDB-GENE-040426-2252]	2.25627	R122Pfs/+
ndst1b	0.114674	6.6854	0.133112	1	FALSE	ENSDARG00000103606	45.6824	5866	N-deacetylase/N-sulfotransferase (heparan glucosaminyl) 1b [Source:ZFIN;Acc:ZDB-GENE-030131-8022]	2.25583	R122Pfs/+
plcd4a	-0.668271	-0.130678	0.133154	1	FALSE	ENSDARG00000057975	43.2051	3120	phospholipase C, delta 4a [Source:ZFIN;Acc:ZDB-GENE-050208-654]	2.25535	R122Pfs/+
rexo4	0.174937	3.46905	0.133174	1	FALSE	ENSDARG00000088619	40.2447	1240	REX4 homolog, 3'-5' exonuclease [Source:ZFIN;Acc:ZDB-GENE-050411-124]	2.25511	R122Pfs/+
gria3a	0.115867	6.66954	0.133176	1	FALSE	ENSDARG00000032737	49.9877	757	glutamate receptor, ionotropic, AMPA 3a [Source:ZFIN;Acc:ZDB-GENE-020125-5]	2.25508	R122Pfs/+
slit1a	0.185323	6.28686	0.133455	1	FALSE	ENSDARG00000044954	52.4032	6003	slit homolog 1a (Drosophila) [Source:ZFIN;Acc:ZDB-GENE-030722-3]	2.25185	R122Pfs/+
CSRNP3	0.24784	4.2599	0.133485	1	FALSE	ENSDARG00000079741	52.86	2403	cysteine and serine rich nuclear protein 3 [Source:HGNC Symbol;Acc:HGNC:30729]	2.2515	R122Pfs/+
si:dkey-57c15.1	0.438716	1.18044	0.133493	1	FALSE	ENSDARG00000105115	52.0499	561	si:dkey-57c15.1 [Source:ZFIN;Acc:ZDB-GENE-050208-723]	2.2514	R122Pfs/+
spopla	-0.134162	4.72383	0.133701	1	FALSE	ENSDARG00000010563	45.8952	2022	speckle type BTB/POZ protein like a [Source:ZFIN;Acc:ZDB-GENE-050320-3]	2.249	R122Pfs/+
b4galt3	0.160262	3.74762	0.133715	1	FALSE	ENSDARG00000062329	52.3031	1683	UDP-Gal:betaGlcNAc beta 1,4- galactosyltransferase, polypeptide 3 [Source:ZFIN;Acc:ZDB-GENE-110624-1]	2.24884	R122Pfs/+
tox3	0.149097	5.42534	0.133791	1	FALSE	ENSDARG00000073957	47.9274	3390	TOX high mobility group box family member 3 [Source:ZFIN;Acc:ZDB-GENE-090312-209]	2.24796	R122Pfs/+
ehhadh	0.499681	0.193096	0.134063	1	FALSE	ENSDARG00000070029	50.6452	2480	enoyl-CoA, hydratase/3-hydroxyacyl CoA dehydrogenase [Source:ZFIN;Acc:ZDB-GENE-040426-2581]	2.24482	R122Pfs/+
sned1	0.360201	1.48728	0.134093	1	FALSE	ENSDARG00000044433	48.0495	4730	sushi, nidogen and EGF-like domains 1 [Source:ZFIN;Acc:ZDB-GENE-100913-1]	2.24447	R122Pfs/+
epc1b	0.113358	6.86517	0.134152	1	FALSE	ENSDARG00000060054	46.7113	4485	enhancer of polycomb homolog 1 (Drosophila) b [Source:ZFIN;Acc:ZDB-GENE-090609-1]	2.24379	R122Pfs/+
si:ch211-119c20.2	0.281625	3.67048	0.134161	1	FALSE	ENSDARG00000043818	49.3555	4422	si:ch211-119c20.2 [Source:ZFIN;Acc:ZDB-GENE-041001-137]	2.24369	R122Pfs/+
top1mt	-0.314682	1.56711	0.134165	1	FALSE	ENSDARG00000104809	50.303	1650	DNA topoisomerase I mitochondrial [Source:ZFIN;Acc:ZDB-GENE-040624-2]	2.24364	R122Pfs/+
tmem242	-0.225223	3.88924	0.134231	1	FALSE	ENSDARG00000037070	44.5168	921	transmembrane protein 242 [Source:ZFIN;Acc:ZDB-GENE-040724-146]	2.24288	R122Pfs/+
prss12	0.258769	6.27749	0.134275	1	FALSE	ENSDARG00000061830	48.0983	3826	serine protease 12 [Source:ZFIN;Acc:ZDB-GENE-090313-45]	2.24237	R122Pfs/+
samd11	0.137964	5.28994	0.134379	1	FALSE	ENSDARG00000077852	52.7938	1592	sterile alpha motif domain containing 11 [Source:ZFIN;Acc:ZDB-GENE-060428-2]	2.24117	R122Pfs/+
si:ch1073-412h12.3	0.348965	1.58123	0.134386	1	FALSE	ENSDARG00000094486	40.404	495	si:ch1073-412h12.3 [Source:ZFIN;Acc:ZDB-GENE-081104-86]	2.24109	R122Pfs/+
kcnc3a	0.195597	6.19895	0.1344	1	FALSE	ENSDARG00000055855	55.5903	2030	potassium voltage-gated channel, Shaw-related subfamily, member 3a [Source:ZFIN;Acc:ZDB-GENE-100901-1]	2.24094	R122Pfs/+
slc16a4	-0.353437	0.967861	0.134422	1	FALSE	ENSDARG00000042807	46.619	2936	solute carrier family 16 member 4 [Source:ZFIN;Acc:ZDB-GENE-070112-602]	2.24068	R122Pfs/+
c1qtnf6b	0.50543	-0.074229	0.134529	1	FALSE	ENSDARG00000006544	44.7768	2173	C1q and TNF related 6b [Source:ZFIN;Acc:ZDB-GENE-080411-1]	2.23944	R122Pfs/+
gprc5ba	0.183477	5.75101	0.134659	1	FALSE	ENSDARG00000077080	57.4509	2087	G protein-coupled receptor, class C, group 5, member Ba [Source:ZFIN;Acc:ZDB-GENE-030131-8162]	2.23796	R122Pfs/+
abt1	0.254162	2.79205	0.134668	1	FALSE	ENSDARG00000043666	43.3695	1411	activator of basal transcription 1 [Source:ZFIN;Acc:ZDB-GENE-050522-127]	2.23785	R122Pfs/+
serhl	-0.204007	2.99314	0.134686	1	FALSE	ENSDARG00000032340	41.6071	1189	serine hydrolase like [Source:ZFIN;Acc:ZDB-GENE-030131-1368]	2.23764	R122Pfs/+
cdkn2a/b	0.428014	1.37755	0.134718	1	FALSE	ENSDARG00000037262	49.7396	384	cyclin-dependent kinase inhibitor 2A/B (p15, inhibits CDK4) [Source:ZFIN;Acc:ZDB-GENE-081104-306]	2.23728	R122Pfs/+
mapk12b	0.409413	0.745139	0.13476	1	FALSE	ENSDARG00000006409	43.7724	1116	mitogen-activated protein kinase 12b [Source:ZFIN;Acc:ZDB-GENE-041210-123]	2.2368	R122Pfs/+
plxna2	0.169999	4.55168	0.135026	1	FALSE	ENSDARG00000060372	51.111	6103	plexin A2 [Source:ZFIN;Acc:ZDB-GENE-090311-6]	2.23374	R122Pfs/+
pbx4	0.131563	7.27995	0.135056	1	FALSE	ENSDARG00000052150	47.1571	2603	pre-B-cell leukemia transcription factor 4 [Source:ZFIN;Acc:ZDB-GENE-000201-18]	2.2334	R122Pfs/+
brd7	-0.118876	5.15694	0.13506	1	FALSE	ENSDARG00000008380	47.2316	2077	bromodomain containing 7 [Source:ZFIN;Acc:ZDB-GENE-040426-2687]	2.23335	R122Pfs/+
LO017711.1	0.195741	4.33656	0.135163	1	FALSE	ENSDARG00000112034	38.8816	3791	NULL	2.23218	R122Pfs/+
tmx1	-0.119078	4.47836	0.13525	1	FALSE	ENSDARG00000019487	39.4323	3558	thioredoxin-related transmembrane protein 1 [Source:ZFIN;Acc:ZDB-GENE-030131-2327]	2.23118	R122Pfs/+
lyrm5b	-0.509227	1.23951	0.135295	1	FALSE	ENSDARG00000045827	37.8685	1323	LYR motif containing 5b [Source:ZFIN;Acc:ZDB-GENE-070424-20]	2.23067	R122Pfs/+
ZNF335	0.168734	4.79234	0.135385	1	FALSE	ENSDARG00000076920	48.2385	4368	zinc finger protein 335 [Source:HGNC Symbol;Acc:HGNC:15807]	2.22964	R122Pfs/+
rpsa	-0.129293	9.62402	0.135432	1	FALSE	ENSDARG00000019181	38.8904	2351	ribosomal protein SA [Source:ZFIN;Acc:ZDB-GENE-040426-811]	2.22911	R122Pfs/+
rgs9a	-0.547258	-0.00638825	0.13549	1	FALSE	ENSDARG00000037925	40.2299	1107	regulator of G protein signaling 9a [Source:ZFIN;Acc:ZDB-GENE-060929-92]	2.22845	R122Pfs/+
slc44a5b	-0.246895	3.6077	0.135522	1	FALSE	ENSDARG00000057419	46.4805	2625	solute carrier family 44 member 5b [Source:ZFIN;Acc:ZDB-GENE-081105-4]	2.22808	R122Pfs/+
cyp46a1.1	-0.773333	1.21522	0.13561	1	FALSE	ENSDARG00000012137	39.741	1506	cytochrome P450, family 46, subfamily A, polypeptide 1, tandem duplicate 1 [Source:ZFIN;Acc:ZDB-GENE-050522-464]	2.22708	R122Pfs/+
kcnc2	0.125552	4.58803	0.135614	1	FALSE	ENSDARG00000057468	53.0698	1314	potassium voltage-gated channel, Shaw-related subfamily, member 2 [Source:ZFIN;Acc:ZDB-GENE-070410-118]	2.22703	R122Pfs/+
gon4l	0.164737	6.18656	0.135659	1	FALSE	ENSDARG00000005867	49.3702	3613	gon-4-like (C. elegans) [Source:ZFIN;Acc:ZDB-GENE-070117-2447]	2.22652	R122Pfs/+
kank2	0.253491	3.00476	0.135702	1	FALSE	ENSDARG00000018393	51.4354	4180	KN motif and ankyrin repeat domains 2 [Source:ZFIN;Acc:ZDB-GENE-040724-121]	2.22604	R122Pfs/+
notum1b	0.362782	2.24733	0.135727	1	FALSE	ENSDARG00000117145	48.3553	2128	notum, palmitoleoyl-protein carboxylesterase b [Source:ZFIN;Acc:ZDB-GENE-040718-391]	2.22575	R122Pfs/+
spryd3	0.215772	2.51376	0.13575	1	FALSE	ENSDARG00000101982	50.3989	1504	SPRY domain containing 3 [Source:ZFIN;Acc:ZDB-GENE-070928-22]	2.22549	R122Pfs/+
arid2	0.118815	6.46502	0.135833	1	FALSE	ENSDARG00000007413	54.3444	5991	AT rich interactive domain 2 (ARID, RFX-like) [Source:ZFIN;Acc:ZDB-GENE-030131-6311]	2.22454	R122Pfs/+
mre11a	-0.209616	2.78075	0.135843	1	FALSE	ENSDARG00000105014	42.6471	4046	MRE11 homolog A, double strand break repair nuclease [Source:ZFIN;Acc:ZDB-GENE-040426-2638]	2.22443	R122Pfs/+
celf2	0.17286	6.70331	0.135919	1	FALSE	ENSDARG00000002131	52.6615	1542	cugbp, Elav-like family member 2 [Source:ZFIN;Acc:ZDB-GENE-030826-35]	2.22356	R122Pfs/+
nyap2b	0.235139	4.76669	0.135983	1	FALSE	ENSDARG00000093357	48.1528	4818	neuronal tyrosine-phosphorylated phosphoinositide-3-kinase adaptor 2b [Source:ZFIN;Acc:ZDB-GENE-070705-169]	2.22283	R122Pfs/+
adam10b	0.19529	4.88779	0.136033	1	FALSE	ENSDARG00000015502	57.7222	1800	ADAM metallopeptidase domain 10b [Source:ZFIN;Acc:ZDB-GENE-071115-1]	2.22227	R122Pfs/+
ccdc181	0.393617	1.3563	0.136034	1	FALSE	ENSDARG00000062021	49.0252	1744	coiled-coil domain containing 181 [Source:ZFIN;Acc:ZDB-GENE-060503-312]	2.22226	R122Pfs/+
tgm2b	-0.324924	3.19487	0.136046	1	FALSE	ENSDARG00000074094	49.7895	3108	transglutaminase 2b [Source:ZFIN;Acc:ZDB-GENE-030131-2576]	2.22212	R122Pfs/+
vwc2l	0.48021	0.629938	0.136316	1	FALSE	ENSDARG00000069134	54.3527	896	von Willebrand factor C domain containing 2 like [Source:ZFIN;Acc:ZDB-GENE-081104-169]	2.21906	R122Pfs/+
bves	0.410673	0.41932	0.136425	1	FALSE	ENSDARG00000058548	43.1559	1813	blood vessel epicardial substance [Source:ZFIN;Acc:ZDB-GENE-040624-11]	2.21783	R122Pfs/+
sem1	0.229995	6.86929	0.136579	1	FALSE	ENSDARG00000027899	42.2285	644	SEM1 26S proteasome complex subunit [Source:ZFIN;Acc:ZDB-GENE-030131-988]	2.21608	R122Pfs/+
tomm40l	-0.116738	5.39389	0.136586	1	FALSE	ENSDARG00000036721	39.3216	1810	translocase of outer mitochondrial membrane 40 homolog, like [Source:ZFIN;Acc:ZDB-GENE-040426-2319]	2.21601	R122Pfs/+
cyp2u1	-0.25514	2.41656	0.13668	1	FALSE	ENSDARG00000026548	51.5222	1708	cytochrome P450, family 2, subfamily U, polypeptide 1 [Source:ZFIN;Acc:ZDB-GENE-070730-1]	2.21494	R122Pfs/+
farp2	-0.599008	1.32408	0.136725	1	FALSE	ENSDARG00000016429	44.0833	645	FERM, RhoGEF and pleckstrin domain protein 2 [Source:ZFIN;Acc:ZDB-GENE-030131-2993]	2.21443	R122Pfs/+
hmcn2	-0.577563	0.033538	0.136735	1	FALSE	ENSDARG00000079327	50.8667	676	hemicentin 2 [Source:ZFIN;Acc:ZDB-GENE-030131-9765]	2.21432	R122Pfs/+
dimt1l	0.22089	2.83901	0.13681	1	FALSE	ENSDARG00000005057	37.5603	2279	DIM1 dimethyladenosine transferase 1-like (S. cerevisiae) [Source:ZFIN;Acc:ZDB-GENE-040801-75]	2.21348	R122Pfs/+
slc35b4	-0.177247	3.79991	0.136832	1	FALSE	ENSDARG00000071087	38.2812	2176	solute carrier family 35 member B4 [Source:ZFIN;Acc:ZDB-GENE-030131-2457]	2.21322	R122Pfs/+
mrpl4	-0.12128	4.32329	0.136921	1	FALSE	ENSDARG00000058824	48.8009	640	mitochondrial ribosomal protein L4 [Source:ZFIN;Acc:ZDB-GENE-050522-388]	2.21223	R122Pfs/+
khdc4	0.135092	6.73787	0.137104	1	FALSE	ENSDARG00000035023	58.4613	1451	KH domain containing 4, pre-mRNA splicing factor [Source:ZFIN;Acc:ZDB-GENE-030131-405]	2.21017	R122Pfs/+
sos2	0.103213	5.96155	0.137118	1	FALSE	ENSDARG00000060506	49.6888	5462	son of sevenless homolog 2 (Drosophila) [Source:ZFIN;Acc:ZDB-GENE-090319-5]	2.21001	R122Pfs/+
fat1b	0.179384	4.4401	0.13719	1	FALSE	ENSDARG00000019063	42.6332	16598	FAT atypical cadherin 1b [Source:ZFIN;Acc:ZDB-GENE-130530-563]	2.2092	R122Pfs/+
snap91a	0.10648	8.40904	0.137222	1	FALSE	ENSDARG00000098809	50.732	2742	synaptosome associated protein 91a [Source:ZFIN;Acc:ZDB-GENE-100422-6]	2.20884	R122Pfs/+
adh8a	0.479466	0.92136	0.137279	1	FALSE	ENSDARG00000091211	43.8091	1006	alcohol dehydrogenase 8a [Source:ZFIN;Acc:ZDB-GENE-030529-3]	2.20819	R122Pfs/+
stk3	0.123728	5.64219	0.137309	1	FALSE	ENSDARG00000011312	42.1839	1740	serine/threonine kinase 3 (STE20 homolog, yeast) [Source:ZFIN;Acc:ZDB-GENE-030131-2845]	2.20786	R122Pfs/+
fsta	-0.171509	4.37413	0.137393	1	FALSE	ENSDARG00000052846	41.7252	2777	follistatin a [Source:ZFIN;Acc:ZDB-GENE-990714-11]	2.20691	R122Pfs/+
zgc:110158	0.208275	7.68916	0.137417	1	FALSE	ENSDARG00000056490	44.7103	1595	zgc:110158 [Source:ZFIN;Acc:ZDB-GENE-050522-195]	2.20665	R122Pfs/+
actn2b	0.57688	-0.0642304	0.137465	1	FALSE	ENSDARG00000071090	48.5521	2728	actinin, alpha 2b [Source:ZFIN;Acc:ZDB-GENE-051127-39]	2.20611	R122Pfs/+
phb2b	-0.142707	4.64129	0.137494	1	FALSE	ENSDARG00000017728	44.8293	1011	prohibitin 2b [Source:ZFIN;Acc:ZDB-GENE-040718-430]	2.20578	R122Pfs/+
CABZ01044277.1	0.328238	3.11606	0.137495	1	FALSE	ENSDARG00000098631	52.6582	1975	NULL	2.20577	R122Pfs/+
trim35-30	-0.690431	0.268701	0.137597	1	FALSE	ENSDARG00000042396	38.1544	3018	tripartite motif containing 35-30 [Source:ZFIN;Acc:ZDB-GENE-060503-557]	2.20463	R122Pfs/+
alas2	-1.07818	3.73436	0.137609	1	FALSE	ENSDARG00000038643	44.339	1581	aminolevulinate, delta-, synthase 2 [Source:ZFIN;Acc:ZDB-GENE-001229-1]	2.20449	R122Pfs/+
cdc14aa	-0.64411	-0.253455	0.137625	1	FALSE	ENSDARG00000013858	44.8087	2562	cell division cycle 14Aa [Source:ZFIN;Acc:ZDB-GENE-040426-1214]	2.20431	R122Pfs/+
CABZ01109081.1	0.256316	3.19727	0.137782	1	FALSE	ENSDARG00000100598	46.2899	4353	cadherin 19, type 2 [Source:NCBI gene;Acc:100332418]	2.20255	R122Pfs/+
rnf150a	0.415674	2.1801	0.137799	1	FALSE	ENSDARG00000024827	48.453	1810	ring finger protein 150a [Source:ZFIN;Acc:ZDB-GENE-060213-1]	2.20236	R122Pfs/+
gtf2h2	-0.420754	3.78553	0.137845	1	FALSE	ENSDARG00000016514	45.2118	1848	general transcription factor IIH, polypeptide 2 [Source:ZFIN;Acc:ZDB-GENE-030131-1959]	2.20185	R122Pfs/+
slc2a3a	-0.120219	7.51414	0.137862	1	FALSE	ENSDARG00000013295	43.4733	3800	solute carrier family 2 member 3a [Source:ZFIN;Acc:ZDB-GENE-040718-390]	2.20167	R122Pfs/+
sprtn	-0.154936	3.95074	0.137875	1	FALSE	ENSDARG00000104709	40.8156	5983	SprT-like N-terminal domain [Source:ZFIN;Acc:ZDB-GENE-170317-1]	2.20152	R122Pfs/+
ungb	0.524233	-0.126093	0.137949	1	FALSE	ENSDARG00000094922	41.064	1101	uracil DNA glycosylase b [Source:ZFIN;Acc:ZDB-GENE-070705-360]	2.20069	R122Pfs/+
tbx15	-0.513796	0.109624	0.138134	1	FALSE	ENSDARG00000002582	43.4761	3026	T-box transcription factor 15 [Source:ZFIN;Acc:ZDB-GENE-020529-1]	2.19862	R122Pfs/+
abhd14b	-0.705433	0.484691	0.138155	1	FALSE	ENSDARG00000100531	38.1119	2288	abhydrolase domain containing 14B [Source:ZFIN;Acc:ZDB-GENE-040426-1342]	2.19839	R122Pfs/+
SLC45A4 (1 of many)	0.30504	3.49098	0.138162	1	FALSE	ENSDARG00000104981	52.459	2379	solute carrier family 45 member 4 [Source:HGNC Symbol;Acc:HGNC:29196]	2.19832	R122Pfs/+
raf1a	-0.300089	1.78053	0.138303	1	FALSE	ENSDARG00000096415	46.5703	2310	Raf-1 proto-oncogene, serine/threonine kinase a [Source:ZFIN;Acc:ZDB-GENE-990415-41]	2.19674	R122Pfs/+
iqcg	0.429935	1.11665	0.138361	1	FALSE	ENSDARG00000068678	40.6222	1109	IQ motif containing G [Source:ZFIN;Acc:ZDB-GENE-050419-109]	2.1961	R122Pfs/+
zmp:0000000662	-0.172674	3.75748	0.138401	1	FALSE	ENSDARG00000056829	49.4253	2523	zmp:0000000662 [Source:ZFIN;Acc:ZDB-GENE-130530-665]	2.19565	R122Pfs/+
zgc:153681	0.441305	0.182487	0.138419	1	FALSE	ENSDARG00000086017	45.174	1394	zgc:153681 [Source:ZFIN;Acc:ZDB-GENE-060825-299]	2.19545	R122Pfs/+
eif3s6ip	-0.0924398	6.28214	0.13847	1	FALSE	ENSDARG00000101082	48.7	2000	eukaryotic translation initiation factor 3, subunit 6 interacting protein [Source:ZFIN;Acc:ZDB-GENE-040426-2138]	2.19488	R122Pfs/+
rnf111	0.0986941	6.2972	0.138482	1	FALSE	ENSDARG00000078802	55.2699	3147	ring finger protein 111 [Source:ZFIN;Acc:ZDB-GENE-070808-2]	2.19475	R122Pfs/+
icn	-0.328983	3.17321	0.138651	1	FALSE	ENSDARG00000009978	41.9118	408	ictacalcin [Source:ZFIN;Acc:ZDB-GENE-030131-8599]	2.19286	R122Pfs/+
stat5a	0.324552	1.70256	0.138652	1	FALSE	ENSDARG00000019392	50.4296	1746	signal transducer and activator of transcription 5a [Source:ZFIN;Acc:ZDB-GENE-030820-2]	2.19286	R122Pfs/+
pde11al	0.22427	3.65691	0.138669	1	FALSE	ENSDARG00000006151	46.2761	1347	phosphodiesterase 11a, like [Source:ZFIN;Acc:ZDB-GENE-031118-106]	2.19267	R122Pfs/+
ppa2	-0.140637	3.8944	0.138685	1	FALSE	ENSDARG00000009685	35.9815	816	pyrophosphatase (inorganic) 2 [Source:ZFIN;Acc:ZDB-GENE-040426-1857]	2.19249	R122Pfs/+
cdc73	-0.101866	5.17522	0.138743	1	FALSE	ENSDARG00000020201	45.2392	2153	cell division cycle 73, Paf1/RNA polymerase II complex component, homolog (S. cerevisiae) [Source:ZFIN;Acc:ZDB-GENE-040426-1309]	2.19184	R122Pfs/+
UBA6	-0.157635	4.14988	0.138793	1	FALSE	ENSDARG00000080019	46.7026	3245	ubiquitin like modifier activating enzyme 6 [Source:HGNC Symbol;Acc:HGNC:25581]	2.19129	R122Pfs/+
kcnh1a	0.290556	2.43563	0.138823	1	FALSE	ENSDARG00000024167	51.8052	3019	potassium voltage-gated channel, subfamily H (eag-related), member 1a [Source:ZFIN;Acc:ZDB-GENE-061226-1]	2.19095	R122Pfs/+
BX936382.1	-0.525164	-0.15029	0.138948	1	FALSE	ENSDARG00000100262	42.5129	1743	NULL	2.18957	R122Pfs/+
ehd1a	0.290845	4.3865	0.138964	1	FALSE	ENSDARG00000098853	44.9379	3220	EH-domain containing 1a [Source:ZFIN;Acc:ZDB-GENE-040426-2518]	2.18939	R122Pfs/+
fzd2	-0.532665	0.9962	0.138996	1	FALSE	ENSDARG00000054438	46.1066	2440	frizzled class receptor 2 [Source:ZFIN;Acc:ZDB-GENE-990415-224]	2.18904	R122Pfs/+
zgc:162936	-0.30399	1.10005	0.139062	1	FALSE	ENSDARG00000069957	42.4526	1386	zgc:162936 [Source:ZFIN;Acc:ZDB-GENE-030131-5253]	2.1883	R122Pfs/+
p3h1	0.238972	2.29868	0.139115	1	FALSE	ENSDARG00000071212	46.323	2774	prolyl 3-hydroxylase 1 [Source:ZFIN;Acc:ZDB-GENE-031010-35]	2.18772	R122Pfs/+
fkbp5	-0.827028	7.24095	0.139142	1	FALSE	ENSDARG00000028396	44.3049	2613	FKBP prolyl isomerase 5 [Source:ZFIN;Acc:ZDB-GENE-030616-630]	2.18742	R122Pfs/+
tsg101a	-0.0870046	6.06335	0.139226	1	FALSE	ENSDARG00000040854	42.5184	1898	tumor susceptibility 101a [Source:ZFIN;Acc:ZDB-GENE-030217-1]	2.1865	R122Pfs/+
GPATCH2	0.114298	5.40146	0.139324	1	FALSE	ENSDARG00000101260	36.0708	6332	G-patch domain containing 2 [Source:HGNC Symbol;Acc:HGNC:25499]	2.18541	R122Pfs/+
riox1	-0.150456	3.44205	0.139348	1	FALSE	ENSDARG00000067838	48.3405	1701	ribosomal oxygenase 1 [Source:ZFIN;Acc:ZDB-GENE-041008-221]	2.18515	R122Pfs/+
hyal3	0.510801	-0.160441	0.139357	1	FALSE	ENSDARG00000036818	45.8853	1604	hyaluronidase 3 [Source:ZFIN;Acc:ZDB-GENE-081104-366]	2.18504	R122Pfs/+
cxcl12b	-0.375191	6.19949	0.139388	1	FALSE	ENSDARG00000055100	40.5767	2844	chemokine (C-X-C motif) ligand 12b (stromal cell-derived factor 1) [Source:ZFIN;Acc:ZDB-GENE-030721-1]	2.1847	R122Pfs/+
gpr78a	-0.235939	2.93235	0.139417	1	FALSE	ENSDARG00000074600	43.0039	2970	G protein-coupled receptor 78a [Source:ZFIN;Acc:ZDB-GENE-110411-251]	2.18438	R122Pfs/+
drd2a	0.235039	3.59608	0.139489	1	FALSE	ENSDARG00000056926	44.3938	2194	dopamine receptor D2a [Source:ZFIN;Acc:ZDB-GENE-021119-2]	2.18359	R122Pfs/+
surf1	-0.169236	3.32123	0.139502	1	FALSE	ENSDARG00000003592	43.7867	818	SURF1 cytochrome c oxidase assembly factor [Source:ZFIN;Acc:ZDB-GENE-041108-2]	2.18344	R122Pfs/+
CABZ01059120.1	0.296029	1.71414	0.139508	1	FALSE	ENSDARG00000100162	47.0446	1658	BICD family-like cargo adapter 2 [Source:NCBI gene;Acc:562098]	2.18338	R122Pfs/+
znf385c	0.238707	4.73298	0.139518	1	FALSE	ENSDARG00000058154	51.8101	1527	zinc finger protein 385C [Source:ZFIN;Acc:ZDB-GENE-091112-1]	2.18326	R122Pfs/+
atp6v1h	-0.0930533	8.07766	0.13953	1	FALSE	ENSDARG00000006370	48.9112	1496	ATPase H+ transporting V1 subunit H [Source:ZFIN;Acc:ZDB-GENE-021219-2]	2.18314	R122Pfs/+
atad2b	0.209097	3.19181	0.139537	1	FALSE	ENSDARG00000060537	53.792	1699	ATPase family AAA domain containing 2B [Source:ZFIN;Acc:ZDB-GENE-110411-210]	2.18305	R122Pfs/+
pcdh2ab2	-1.10996	0.616776	0.139678	1	FALSE	ENSDARG00000037691	46.1841	1907	protocadherin 2 alpha b2 [Source:ZFIN;Acc:ZDB-GENE-041118-2]	2.1815	R122Pfs/+
dab1b	0.239266	3.96014	0.139704	1	FALSE	ENSDARG00000003290	50.6101	1515	DAB adaptor protein 1b [Source:ZFIN;Acc:ZDB-GENE-060421-7958]	2.18122	R122Pfs/+
fastkd2	-0.19456	3.10651	0.139781	1	FALSE	ENSDARG00000074031	46.6225	1888	FAST kinase domains 2 [Source:ZFIN;Acc:ZDB-GENE-090313-7]	2.18037	R122Pfs/+
lhfpl2a	0.172212	3.49147	0.140059	1	FALSE	ENSDARG00000009653	56.401	1242	LHFPL tetraspan subfamily member 2a [Source:ZFIN;Acc:ZDB-GENE-040426-1839]	2.17731	R122Pfs/+
qpctlb	0.204221	2.66962	0.140214	1	FALSE	ENSDARG00000062293	50.1613	1395	glutaminyl-peptide cyclotransferase-like b [Source:ZFIN;Acc:ZDB-GENE-091118-40]	2.17561	R122Pfs/+
atf7ip	0.0982409	7.42171	0.140248	1	FALSE	ENSDARG00000069619	49.1387	764	activating transcription factor 7 interacting protein [Source:ZFIN;Acc:ZDB-GENE-061103-178]	2.17524	R122Pfs/+
tsc2	0.109573	6.22147	0.14027	1	FALSE	ENSDARG00000103125	54.3592	5638	TSC complex subunit 2 [Source:ZFIN;Acc:ZDB-GENE-030131-2702]	2.17499	R122Pfs/+
lbx1a	0.520437	0.885316	0.140401	1	FALSE	ENSDARG00000018321	46.2646	1459	ladybird homeobox 1a [Source:ZFIN;Acc:ZDB-GENE-040724-40]	2.17355	R122Pfs/+
crtc2	0.14797	3.74041	0.140433	1	FALSE	ENSDARG00000074910	44.8303	2505	CREB regulated transcription coactivator 2 [Source:ZFIN;Acc:ZDB-GENE-030131-2214]	2.17321	R122Pfs/+
veph1	0.383076	1.3029	0.140564	1	FALSE	ENSDARG00000031095	53.028	2642	ventricular zone expressed PH domain-containing 1 [Source:ZFIN;Acc:ZDB-GENE-041014-375]	2.17177	R122Pfs/+
zc3h13	0.10565	6.77396	0.140594	1	FALSE	ENSDARG00000037177	51.5421	5966	zinc finger CCCH-type containing 13 [Source:ZFIN;Acc:ZDB-GENE-040426-1619]	2.17145	R122Pfs/+
anxa6	-0.146605	4.27676	0.140613	1	FALSE	ENSDARG00000013335	47.6052	1472	annexin A6 [Source:ZFIN;Acc:ZDB-GENE-030707-3]	2.17124	R122Pfs/+
gamt	0.781796	0.296965	0.140653	1	FALSE	ENSDARG00000070844	47.1429	910	guanidinoacetate N-methyltransferase [Source:ZFIN;Acc:ZDB-GENE-051030-97]	2.1708	R122Pfs/+
tsnax	0.183963	4.42648	0.140883	1	FALSE	ENSDARG00000115282	44.9876	1616	translin-associated factor X [Source:ZFIN;Acc:ZDB-GENE-050913-80]	2.16829	R122Pfs/+
rraga	-0.135712	4.4035	0.141056	1	FALSE	ENSDARG00000104149	38.3464	951	Ras-related GTP binding A [Source:ZFIN;Acc:ZDB-GENE-030131-4083]	2.1664	R122Pfs/+
CABZ01097761.1	0.182622	3.52663	0.14112	1	FALSE	ENSDARG00000116119	38.6491	2502	dual specificity protein phosphatase 13-like [Source:NCBI gene;Acc:100537679]	2.16571	R122Pfs/+
txnipa	-0.554034	4.27166	0.141466	1	FALSE	ENSDARG00000036107	44.279	2753	thioredoxin interacting protein a [Source:ZFIN;Acc:ZDB-GENE-030804-10]	2.16194	R122Pfs/+
mical2b	0.294869	1.19865	0.141616	1	FALSE	ENSDARG00000020395	47.5791	5425	microtubule associated monooxygenase, calponin and LIM domain containing 2b [Source:ZFIN;Acc:ZDB-GENE-061207-15]	2.16031	R122Pfs/+
gbf1	0.116807	6.52205	0.141788	1	FALSE	ENSDARG00000027016	48.5506	5589	golgi brefeldin A resistant guanine nucleotide exchange factor 1 [Source:ZFIN;Acc:ZDB-GENE-081107-54]	2.15844	R122Pfs/+
CT027815.1	-0.18604	3.49627	0.141875	1	FALSE	ENSDARG00000046054	38.9561	6284	long-chain fatty acid transport protein 6-like [Source:NCBI gene;Acc:568883]	2.1575	R122Pfs/+
si:ch73-106k19.2	-0.606751	0.500233	0.141921	1	FALSE	ENSDARG00000102568	41.1065	1934	si:ch73-106k19.2 [Source:ZFIN;Acc:ZDB-GENE-131121-349]	2.15701	R122Pfs/+
zgc:171480	-0.309527	3.90586	0.142027	1	FALSE	ENSDARG00000043402	38.5863	863	zgc:171480 [Source:ZFIN;Acc:ZDB-GENE-080204-83]	2.15586	R122Pfs/+
antxr2a	-0.240445	2.7048	0.142205	1	FALSE	ENSDARG00000104118	40.3949	5216	ANTXR cell adhesion molecule 2a [Source:ZFIN;Acc:ZDB-GENE-060526-14]	2.15393	R122Pfs/+
zgc:153759	-1.21694	0.318224	0.142297	1	FALSE	ENSDARG00000068969	38.4279	1374	zgc:153759 [Source:ZFIN;Acc:ZDB-GENE-060825-148]	2.15294	R122Pfs/+
nln	0.236681	2.76382	0.142327	1	FALSE	ENSDARG00000019233	42.4615	6000	neurolysin (metallopeptidase M3 family) [Source:ZFIN;Acc:ZDB-GENE-041010-216]	2.15262	R122Pfs/+
tet1	0.366889	3.70782	0.142371	1	FALSE	ENSDARG00000075230	48.8889	3623	tet methylcytosine dioxygenase 1 [Source:ZFIN;Acc:ZDB-GENE-090312-88]	2.15214	R122Pfs/+
shrprbck1r	0.128574	5.40727	0.142388	1	FALSE	ENSDARG00000059871	42.8054	4139	sharpin and rbck1 related [Source:ZFIN;Acc:ZDB-GENE-080220-52]	2.15196	R122Pfs/+
nsmce4a	-0.2005	2.50033	0.142566	1	FALSE	ENSDARG00000024311	43.9349	1352	NSE4 homolog A, SMC5-SMC6 complex component [Source:ZFIN;Acc:ZDB-GENE-050522-111]	2.15005	R122Pfs/+
ldb3b	0.474275	0.617832	0.142624	1	FALSE	ENSDARG00000099974	45.0922	932	LIM domain binding 3b [Source:ZFIN;Acc:ZDB-GENE-030131-6032]	2.14942	R122Pfs/+
abcc4	-0.453137	1.35831	0.142822	1	FALSE	ENSDARG00000058953	50.453	4305	ATP-binding cassette, sub-family C (CFTR/MRP), member 4 [Source:ZFIN;Acc:ZDB-GENE-030616-511]	2.14729	R122Pfs/+
vrk2	0.623712	2.98782	0.142833	1	FALSE	ENSDARG00000021547	41.1549	702	VRK serine/threonine kinase 2 [Source:ZFIN;Acc:ZDB-GENE-040426-1046]	2.14717	R122Pfs/+
cd99	-0.420806	2.8734	0.14287	1	FALSE	ENSDARG00000051975	36.5729	980	CD99 molecule [Source:ZFIN;Acc:ZDB-GENE-061103-391]	2.14677	R122Pfs/+
sox7	-0.152267	4.34403	0.142888	1	FALSE	ENSDARG00000030125	44.8676	2567	SRY-box transcription factor 7 [Source:ZFIN;Acc:ZDB-GENE-040109-4]	2.14657	R122Pfs/+
ier2b	0.232679	4.78877	0.142891	1	FALSE	ENSDARG00000086881	48.5333	1125	immediate early response 2b [Source:ZFIN;Acc:ZDB-GENE-030131-8244]	2.14655	R122Pfs/+
serinc2	-0.441238	1.71724	0.142907	1	FALSE	ENSDARG00000056532	43.7943	1342	serine incorporator 2 [Source:ZFIN;Acc:ZDB-GENE-041111-296]	2.14637	R122Pfs/+
si:dkey-92i17.2	-0.364494	1.37339	0.143016	1	FALSE	ENSDARG00000093612	40.4537	772	si:dkey-92i17.2 [Source:ZFIN;Acc:ZDB-GENE-030131-6759]	2.1452	R122Pfs/+
gria4b	0.113892	6.78734	0.143044	1	FALSE	ENSDARG00000059368	50.2948	2035	glutamate receptor, ionotropic, AMPA 4b [Source:ZFIN;Acc:ZDB-GENE-030131-8013]	2.14491	R122Pfs/+
ppcdc	0.22086	2.6884	0.143074	1	FALSE	ENSDARG00000033020	34.4115	1886	phosphopantothenoylcysteine decarboxylase [Source:ZFIN;Acc:ZDB-GENE-040426-1749]	2.14458	R122Pfs/+
cops4	-0.108311	6.21655	0.143095	1	FALSE	ENSDARG00000043732	40.1613	3845	COP9 constitutive photomorphogenic homolog subunit 4 (Arabidopsis) [Source:ZFIN;Acc:ZDB-GENE-030131-4317]	2.14435	R122Pfs/+
FRMD5	0.226559	3.29968	0.143106	1	FALSE	ENSDARG00000075942	50.9259	1134	FERM domain containing 5 [Source:HGNC Symbol;Acc:HGNC:28214]	2.14423	R122Pfs/+
smarcc1a	0.125083	6.49087	0.143277	1	FALSE	ENSDARG00000017397	51.3584	4601	SWI/SNF related, matrix associated, actin dependent regulator of chromatin, subfamily c, member 1a [Source:ZFIN;Acc:ZDB-GENE-080514-3]	2.1424	R122Pfs/+
fads2	-0.391167	5.65406	0.143295	1	FALSE	ENSDARG00000019532	50.3722	1597	fatty acid desaturase 2 [Source:ZFIN;Acc:ZDB-GENE-011212-1]	2.14221	R122Pfs/+
mrgbp	-0.128249	5.26353	0.143353	1	FALSE	ENSDARG00000028894	48.7538	1078	MRG/MORF4L binding protein [Source:ZFIN;Acc:ZDB-GENE-040426-1698]	2.14159	R122Pfs/+
slc16a9b	-0.207412	4.51692	0.143448	1	FALSE	ENSDARG00000104687	45.9851	2553	solute carrier family 16 member 9b [Source:ZFIN;Acc:ZDB-GENE-040801-69]	2.14057	R122Pfs/+
itpka	-0.27156	2.55163	0.14353	1	FALSE	ENSDARG00000042856	43.6937	3108	inositol-trisphosphate 3-kinase A [Source:ZFIN;Acc:ZDB-GENE-030616-116]	2.1397	R122Pfs/+
znf219	0.124693	6.3964	0.143533	1	FALSE	ENSDARG00000079738	47.919	7953	zinc finger protein 219 [Source:ZFIN;Acc:ZDB-GENE-110623-1]	2.13966	R122Pfs/+
apoob	-0.104634	5.88714	0.143664	1	FALSE	ENSDARG00000026444	40.2322	1464	apolipoprotein O, b [Source:ZFIN;Acc:ZDB-GENE-041001-40]	2.13827	R122Pfs/+
trappc1	-0.169042	4.85514	0.143695	1	FALSE	ENSDARG00000039005	46.8685	633	trafficking protein particle complex 1 [Source:ZFIN;Acc:ZDB-GENE-040718-242]	2.13794	R122Pfs/+
psmd10	-0.199223	2.90137	0.143849	1	FALSE	ENSDARG00000015628	38.4615	1287	proteasome 26S subunit, non-ATPase 10 [Source:ZFIN;Acc:ZDB-GENE-050112-1]	2.13629	R122Pfs/+
pfdn2	-0.119562	5.73453	0.143898	1	FALSE	ENSDARG00000025391	40.2815	1847	prefoldin subunit 2 [Source:ZFIN;Acc:ZDB-GENE-060519-27]	2.13577	R122Pfs/+
cntn1a	0.11717	6.41729	0.143936	1	FALSE	ENSDARG00000087843	57.0572	1835	contactin 1a [Source:ZFIN;Acc:ZDB-GENE-030427-1]	2.13537	R122Pfs/+
crtac1b	-0.610307	0.535607	0.144122	1	FALSE	ENSDARG00000102517	49.7724	1881	cartilage acidic protein 1b [Source:ZFIN;Acc:ZDB-GENE-090312-28]	2.13339	R122Pfs/+
riok1	-0.208756	4.66492	0.144127	1	FALSE	ENSDARG00000016399	43.7432	1371	RIO kinase 1 (yeast) [Source:ZFIN;Acc:ZDB-GENE-040426-1927]	2.13334	R122Pfs/+
col6a4a	-0.382874	0.787747	0.144358	1	FALSE	ENSDARG00000079752	46.6062	7057	collagen, type VI, alpha 4a [Source:ZFIN;Acc:ZDB-GENE-041111-303]	2.13088	R122Pfs/+
cdc16	-0.168173	3.59061	0.144419	1	FALSE	ENSDARG00000055470	44.1109	1533	cell division cycle 16 homolog (S. cerevisiae) [Source:ZFIN;Acc:ZDB-GENE-051113-132]	2.13024	R122Pfs/+
htr1fa	0.233569	2.79874	0.144429	1	FALSE	ENSDARG00000109862	38.9272	2825	5-hydroxytryptamine (serotonin) receptor 1Fa [Source:ZFIN;Acc:ZDB-GENE-081105-125]	2.13013	R122Pfs/+
bscl2	-0.257374	5.29064	0.144462	1	FALSE	ENSDARG00000037008	45.5882	1938	BSCL2 lipid droplet biogenesis associated, seipin [Source:ZFIN;Acc:ZDB-GENE-051113-140]	2.12977	R122Pfs/+
gng12a	-0.395476	2.38211	0.144471	1	FALSE	ENSDARG00000003375	36.7321	1172	guanine nucleotide binding protein (G protein), gamma 12a [Source:ZFIN;Acc:ZDB-GENE-040426-2555]	2.12968	R122Pfs/+
e2f7	-0.356124	1.28009	0.1445	1	FALSE	ENSDARG00000008986	43.3682	2153	E2F transcription factor 7 [Source:ZFIN;Acc:ZDB-GENE-030131-3527]	2.12937	R122Pfs/+
tie1	-0.413408	2.63775	0.144572	1	FALSE	ENSDARG00000004105	41.8618	8605	tyrosine kinase with immunoglobulin-like and EGF-like domains 1 [Source:ZFIN;Acc:ZDB-GENE-990415-55]	2.1286	R122Pfs/+
ap4m1	0.315786	4.42032	0.144616	1	FALSE	ENSDARG00000056871	41.4353	1909	adaptor related protein complex 4 subunit mu 1 [Source:ZFIN;Acc:ZDB-GENE-040718-421]	2.12814	R122Pfs/+
zgc:162944	-0.268032	3.14603	0.144646	1	FALSE	ENSDARG00000069846	48.7977	853	zgc:162944 [Source:ZFIN;Acc:ZDB-GENE-070424-75]	2.12782	R122Pfs/+
zgc:153675	0.33231	1.56717	0.144766	1	FALSE	ENSDARG00000071555	49.6595	881	zgc:153675 [Source:ZFIN;Acc:ZDB-GENE-061013-567]	2.12656	R122Pfs/+
si:dkey-22o22.2	0.218752	4.51494	0.144825	1	FALSE	ENSDARG00000102445	52.6179	7869	si:dkey-22o22.2 [Source:ZFIN;Acc:ZDB-GENE-100922-84]	2.12593	R122Pfs/+
CABZ01095001.1	0.218906	2.73051	0.144859	1	FALSE	ENSDARG00000101185	59.2437	714	NULL	2.12557	R122Pfs/+
mansc1	0.167553	6.62657	0.144943	1	FALSE	ENSDARG00000104839	58.2143	1400	MANSC domain containing 1 [Source:ZFIN;Acc:ZDB-GENE-070209-77]	2.12468	R122Pfs/+
zgc:112052	-0.17134	3.91173	0.145254	1	FALSE	ENSDARG00000058857	40.7966	2586	zgc:112052 [Source:ZFIN;Acc:ZDB-GENE-050417-151]	2.1214	R122Pfs/+
eif4e2	0.184825	5.66795	0.145364	1	FALSE	ENSDARG00000038585	45.6966	1615	eukaryotic translation initiation factor 4E family member 2 [Source:ZFIN;Acc:ZDB-GENE-050327-59]	2.12024	R122Pfs/+
zgc:113227	0.278277	1.6727	0.145373	1	FALSE	ENSDARG00000058874	44.2857	1610	zgc:113227 [Source:ZFIN;Acc:ZDB-GENE-050327-32]	2.12015	R122Pfs/+
ube2kb	-0.122241	6.9207	0.145426	1	FALSE	ENSDARG00000013505	43.3708	2225	ubiquitin-conjugating enzyme E2Kb (UBC1 homolog, yeast) [Source:ZFIN;Acc:ZDB-GENE-980605-9]	2.11958	R122Pfs/+
efr3ba	0.204343	5.73182	0.145443	1	FALSE	ENSDARG00000033516	46.5356	2782	EFR3 homolog Ba (S. cerevisiae) [Source:ZFIN;Acc:ZDB-GENE-030616-64]	2.1194	R122Pfs/+
si:ch211-156l18.8	0.940171	-0.118229	0.145473	1	FALSE	ENSDARG00000102310	46.2919	6688	si:ch211-156l18.8 [Source:ZFIN;Acc:ZDB-GENE-141215-43]	2.11909	R122Pfs/+
chd3	0.132901	6.83964	0.145666	1	FALSE	ENSDARG00000021405	51.7708	5451	chromodomain helicase DNA binding protein 3 [Source:ZFIN;Acc:ZDB-GENE-121031-4]	2.11706	R122Pfs/+
cdc26	-0.207645	3.61595	0.145782	1	FALSE	ENSDARG00000077815	45.3405	558	cell division cycle 26 homolog [Source:ZFIN;Acc:ZDB-GENE-040822-18]	2.11584	R122Pfs/+
si:dkeyp-113d7.10	0.18095	4.02151	0.145834	1	FALSE	ENSDARG00000092359	47.0533	2121	si:dkeyp-113d7.10 [Source:ZFIN;Acc:ZDB-GENE-061207-80]	2.1153	R122Pfs/+
zgc:162339	-0.162243	4.03315	0.145844	1	FALSE	ENSDARG00000016724	40.2851	923	zgc:162339 [Source:ZFIN;Acc:ZDB-GENE-070410-76]	2.11519	R122Pfs/+
srrm1	0.13495	8.45395	0.145961	1	FALSE	ENSDARG00000001244	48.9957	841	serine/arginine repetitive matrix 1 [Source:ZFIN;Acc:ZDB-GENE-040426-2789]	2.11396	R122Pfs/+
zgc:171490	0.717985	1.49079	0.146129	1	FALSE	ENSDARG00000071643	40.098	1429	zgc:171490 [Source:ZFIN;Acc:ZDB-GENE-080204-29]	2.1122	R122Pfs/+
si:dkey-262g12.14	0.271578	3.28051	0.146173	1	FALSE	ENSDARG00000103751	40.6428	4729	si:dkey-262g12.14 [Source:ZFIN;Acc:ZDB-GENE-161017-17]	2.11174	R122Pfs/+
parapinopsinb	-0.766174	1.17331	0.146194	1	FALSE	ENSDARG00000044672	46.8099	1513	parapinopsin b [Source:ZFIN;Acc:ZDB-GENE-030616-134]	2.11152	R122Pfs/+
tnrc18	0.105882	8.71323	0.146204	1	FALSE	ENSDARG00000077052	50.7515	10779	trinucleotide repeat containing 18 [Source:ZFIN;Acc:ZDB-GENE-100326-1]	2.11142	R122Pfs/+
mhc1uba	-0.279291	4.55388	0.146305	1	FALSE	ENSDARG00000075963	37.8028	881	major histocompatibility complex class I UBA [Source:ZFIN;Acc:ZDB-GENE-990415-145]	2.11036	R122Pfs/+
SMIM18	-0.133498	6.01424	0.146316	1	FALSE	ENSDARG00000093064	41.7211	918	small integral membrane protein 18 [Source:HGNC Symbol;Acc:HGNC:42973]	2.11025	R122Pfs/+
AL954696.1	-0.190778	3.45564	0.146323	1	FALSE	ENSDARG00000078442	43.7515	4265	NOP9 nucleolar protein [Source:NCBI gene;Acc:100332577]	2.11017	R122Pfs/+
zgc:92873	0.27172	5.74074	0.146351	1	FALSE	ENSDARG00000102060	41.7062	1055	zgc:92873 [Source:ZFIN;Acc:ZDB-GENE-040718-182]	2.10987	R122Pfs/+
jcada	0.168095	5.11209	0.146383	1	FALSE	ENSDARG00000089871	41.6343	7600	junctional cadherin 5 associated a [Source:ZFIN;Acc:ZDB-GENE-111221-2]	2.10955	R122Pfs/+
si:ch1073-185p12.2	0.756755	0.436398	0.146393	1	FALSE	ENSDARG00000100199	38.7232	3219	si:ch1073-185p12.2 [Source:ZFIN;Acc:ZDB-GENE-110411-196]	2.10944	R122Pfs/+
frs3	0.174607	4.95649	0.146397	1	FALSE	ENSDARG00000078688	51.0591	2188	fibroblast growth factor receptor substrate 3 [Source:ZFIN;Acc:ZDB-GENE-131121-119]	2.1094	R122Pfs/+
tor4aa	-0.526761	-0.178363	0.146418	1	FALSE	ENSDARG00000010145	43.0971	2293	torsin family 4, member Aa [Source:ZFIN;Acc:ZDB-GENE-050417-9]	2.10918	R122Pfs/+
afdna	0.101487	6.2978	0.146464	1	FALSE	ENSDARG00000029472	50.1339	7280	afadin, adherens junction formation factor a [Source:ZFIN;Acc:ZDB-GENE-050419-52]	2.1087	R122Pfs/+
mcm9	0.357271	2.47209	0.146466	1	FALSE	ENSDARG00000013528	46.0979	4126	minichromosome maintenance 9 homologous recombination repair factor [Source:ZFIN;Acc:ZDB-GENE-041014-310]	2.10868	R122Pfs/+
akr1b1.1	-0.235747	3.21865	0.146504	1	FALSE	ENSDARG00000006215	38.2601	3437	aldo-keto reductase family 1, member B1 (aldose reductase), tandem duplicate 1 [Source:ZFIN;Acc:ZDB-GENE-040625-7]	2.10828	R122Pfs/+
ppp6r2b	0.224746	4.84562	0.146519	1	FALSE	ENSDARG00000069654	49.3325	1274	protein phosphatase 6, regulatory subunit 2b [Source:ZFIN;Acc:ZDB-GENE-070705-441]	2.10812	R122Pfs/+
zswim5	0.0945503	6.66252	0.146532	1	FALSE	ENSDARG00000055900	48.1696	6228	zinc finger, SWIM-type containing 5 [Source:ZFIN;Acc:ZDB-GENE-030925-30]	2.10799	R122Pfs/+
SENP7	-0.16811	4.47004	0.146537	1	FALSE	ENSDARG00000062148	43.2348	790	SUMO specific peptidase 7 [Source:HGNC Symbol;Acc:HGNC:30402]	2.10793	R122Pfs/+
slc41a1	0.597461	1.04115	0.146694	1	FALSE	ENSDARG00000070214	50.1151	2390	solute carrier family 41 member 1 [Source:ZFIN;Acc:ZDB-GENE-030131-4700]	2.1063	R122Pfs/+
mrps9	-0.112129	4.75674	0.146947	1	FALSE	ENSDARG00000061505	40.1404	3134	mitochondrial ribosomal protein S9 [Source:ZFIN;Acc:ZDB-GENE-060825-257]	2.10366	R122Pfs/+
kdm5bb	0.0951756	7.32162	0.146997	1	FALSE	ENSDARG00000003098	49.1819	5138	lysine (K)-specific demethylase 5Bb [Source:ZFIN;Acc:ZDB-GENE-030424-1]	2.10314	R122Pfs/+
myrip	0.157619	6.36533	0.14702	1	FALSE	ENSDARG00000038814	43.3677	981	myosin VIIA and Rab interacting protein [Source:ZFIN;Acc:ZDB-GENE-080123-1]	2.1029	R122Pfs/+
CABZ01081780.1	0.166199	4.36148	0.147052	1	FALSE	ENSDARG00000063158	54.3679	1581	sodium/potassium/calcium exchanger 2-like [Source:NCBI gene;Acc:571043]	2.10256	R122Pfs/+
pknox1.1	-0.158543	4.66009	0.147069	1	FALSE	ENSDARG00000018765	44.5871	2337	pbx/knotted 1 homeobox 1.1 [Source:ZFIN;Acc:ZDB-GENE-020122-5]	2.10239	R122Pfs/+
si:ch211-197h24.9	-0.394957	0.772398	0.147096	1	FALSE	ENSDARG00000093760	40.8552	2023	si:ch211-197h24.9 [Source:ZFIN;Acc:ZDB-GENE-031116-15]	2.10211	R122Pfs/+
reep5	-0.0899603	7.53957	0.147363	1	FALSE	ENSDARG00000100742	45.1378	1234	receptor accessory protein 5 [Source:ZFIN;Acc:ZDB-GENE-030131-9181]	2.09933	R122Pfs/+
tyk2	0.111155	5.2221	0.147396	1	FALSE	ENSDARG00000020326	42.031	6554	tyrosine kinase 2 [Source:ZFIN;Acc:ZDB-GENE-071116-4]	2.099	R122Pfs/+
si:ch73-233f7.3	0.389863	1.47601	0.147444	1	FALSE	ENSDARG00000102198	44.2236	2415	si:ch73-233f7.3 [Source:ZFIN;Acc:ZDB-GENE-141215-57]	2.0985	R122Pfs/+
CABZ01110881.1	0.278219	2.93569	0.147483	1	FALSE	ENSDARG00000103284	48.6923	1797	NULL	2.0981	R122Pfs/+
wdr6	-0.366905	4.45181	0.147508	1	FALSE	ENSDARG00000078571	45.527	3807	WD repeat domain 6 [Source:ZFIN;Acc:ZDB-GENE-081104-368]	2.09784	R122Pfs/+
bicdl1	0.42451	1.18395	0.147579	1	FALSE	ENSDARG00000074761	53.5735	905	BICD family like cargo adaptor 1 [Source:ZFIN;Acc:ZDB-GENE-091204-439]	2.0971	R122Pfs/+
hm13	-0.136671	6.08628	0.147585	1	FALSE	ENSDARG00000037846	46.8172	1351	histocompatibility (minor) 13 [Source:ZFIN;Acc:ZDB-GENE-020802-3]	2.09703	R122Pfs/+
ano2b	0.212683	5.58106	0.147595	1	FALSE	ENSDARG00000101363	47.0339	4287	anoctamin 2b [Source:ZFIN;Acc:ZDB-GENE-060503-62]	2.09694	R122Pfs/+
peli1b	0.190999	3.41152	0.147645	1	FALSE	ENSDARG00000044083	49.6589	2052	pellino E3 ubiquitin protein ligase 1b [Source:ZFIN;Acc:ZDB-GENE-061027-372]	2.09642	R122Pfs/+
map3k3	-0.266295	1.86631	0.147693	1	FALSE	ENSDARG00000060348	47.8361	1881	mitogen-activated protein kinase kinase kinase 3 [Source:ZFIN;Acc:ZDB-GENE-070910-1]	2.09591	R122Pfs/+
fgf11a	0.448373	-0.0253828	0.147727	1	FALSE	ENSDARG00000069662	51.2154	1219	fibroblast growth factor 11a [Source:ZFIN;Acc:ZDB-GENE-050221-5]	2.09557	R122Pfs/+
pcdh15a	0.148915	4.68703	0.147801	1	FALSE	ENSDARG00000098257	51.5381	5391	protocadherin-related 15a [Source:ZFIN;Acc:ZDB-GENE-030616-3]	2.0948	R122Pfs/+
[truncated: 14,864 more rows]

## Sheet: trans
symbol	logFC	logCPM	PValue	FDR	DE	gene_id	gc_content	length	description	LR	coef
pimr191	2.91246	1.69691	4.21483e-14	7.10746e-10	TRUE	ENSDARG00000055683	49.2403	2106	Pim proto-oncogene, serine/threonine kinase, related 191 [Source:ZFIN;Acc:ZDB-GENE-131119-3]	57.0657	trans
rab4b	1.33329	3.13977	2.82037e-12	2.37799e-08	TRUE	ENSDARG00000012177	38.3787	2970	RAB4B, member RAS oncogene family [Source:ZFIN;Acc:ZDB-GENE-040822-15]	48.8097	trans
sorl1	-0.551158	6.90837	4.71917e-11	2.65265e-07	TRUE	ENSDARG00000013892	49.26	8581	sortilin-related receptor, L(DLR class) A repeats containing [Source:ZFIN;Acc:ZDB-GENE-050208-22]	43.2903	trans
cuedc1b	1.73383	3.70442	1.96857e-09	8.29901e-06	TRUE	ENSDARG00000054748	50.2127	1855	CUE domain containing 1b [Source:ZFIN;Acc:ZDB-GENE-070424-29]	36.0045	trans
dnase2	-1.38597	2.0092	8.50971e-09	2.86998e-05	TRUE	ENSDARG00000073893	39.9393	3129	deoxyribonuclease II, lysosomal [Source:ZFIN;Acc:ZDB-GENE-010724-16]	33.155	trans
ftr90	-2.38129	2.14536	1.41622e-07	0.000385155	TRUE	ENSDARG00000097373	44.2932	2497	finTRIM family, member 90 [Source:ZFIN;Acc:ZDB-GENE-131122-80]	27.7006	trans
cox7a1	-1.78822	1.4303	1.59882e-07	0.000385155	TRUE	ENSDARG00000069464	38.642	570	cytochrome c oxidase subunit 7A1 [Source:ZFIN;Acc:ZDB-GENE-060929-340]	27.466	trans
kcnj13	-1.00194	3.73928	2.43287e-06	0.00512819	TRUE	ENSDARG00000043443	42.0494	4192	potassium inwardly-rectifying channel, subfamily J, member 13 [Source:ZFIN;Acc:ZDB-GENE-070129-1]	22.2187	trans
si:dkey-182i3.10	0.603977	2.61744	3.57325e-06	0.00669508	TRUE	ENSDARG00000096614	41.4013	2826	si:dkey-182i3.10 [Source:ZFIN;Acc:ZDB-GENE-121214-231]	21.4811	trans
mknk2b	-0.51653	6.02189	4.92459e-06	0.0081153	TRUE	ENSDARG00000015164	46.7779	1053	MAPK interacting serine/threonine kinase 2b [Source:ZFIN;Acc:ZDB-GENE-030829-2]	20.8664	trans
si:dkey-182i3.9	-0.646743	2.16103	5.49587e-06	0.0081153	TRUE	ENSDARG00000096575	38.6739	4136	si:dkey-182i3.9 [Source:ZFIN;Acc:ZDB-GENE-121214-310]	20.6562	trans
unc119a	0.594925	3.21837	5.77499e-06	0.0081153	TRUE	ENSDARG00000034453	47.5794	603	unc-119 homolog a (C. elegans) [Source:ZFIN;Acc:ZDB-GENE-090930-2]	20.5614	trans
si:ch211-281l24.3	-0.828392	7.08304	6.44037e-06	0.00835416	TRUE	ENSDARG00000068637	39.1138	2192	si:ch211-281l24.3 [Source:ZFIN;Acc:ZDB-GENE-131121-575]	20.3527	trans
zgc:154093	-1.14274	1.09151	1.29379e-05	0.0155837	TRUE	ENSDARG00000055897	46.1398	2733	zgc:154093 [Source:ZFIN;Acc:ZDB-GENE-061103-517]	19.0197	trans
chrna10a	1.03983	1.34159	1.44814e-05	0.01628	TRUE	ENSDARG00000011113	47.7843	1715	cholinergic receptor, nicotinic, alpha 10a [Source:ZFIN;Acc:ZDB-GENE-060503-725]	18.8046	trans
phykpl	1.04159	1.20262	1.7117e-05	0.0180403	TRUE	ENSDARG00000040566	43.6156	726	5-phosphohydroxy-L-lysine phospho-lyase [Source:ZFIN;Acc:ZDB-GENE-051127-33]	18.4859	trans
hsph1	-0.35465	4.29775	2.7809e-05	0.0270796	TRUE	ENSDARG00000019874	42.9675	2137	heat shock 105/110 protein 1 [Source:ZFIN;Acc:ZDB-GENE-120410-4]	17.562	trans
aplp1	-0.265642	10.7732	2.89055e-05	0.0270796	TRUE	ENSDARG00000098368	45.2871	5973	amyloid beta (A4) precursor-like protein 1 [Source:ZFIN;Acc:ZDB-GENE-040319-1]	17.4885	trans
CABZ01061592.2	-4.23951	0.789435	4.64895e-05	0.0412607	TRUE	ENSDARG00000104631	40.6356	4405	NULL	16.5861	trans
alcamb	-0.609865	2.66765	5.49758e-05	0.0463528	TRUE	ENSDARG00000058538	41.553	3078	activated leukocyte cell adhesion molecule b [Source:ZFIN;Acc:ZDB-GENE-030131-1768]	16.2683	trans
usp16	-0.596803	3.97168	6.56897e-05	0.0527488	FALSE	ENSDARG00000060633	44.6465	746	ubiquitin specific peptidase 16 [Source:ZFIN;Acc:ZDB-GENE-030131-4153]	15.9311	trans
osr2	-1.47324	0.541245	0.000104779	0.0786413	FALSE	ENSDARG00000038006	62.2043	930	odd-skipped related transciption factor 2 [Source:ZFIN;Acc:ZDB-GENE-050417-183]	15.0486	trans
fosb	-1.04114	3.89064	0.000107261	0.0786413	FALSE	ENSDARG00000055751	51.1449	1420	FBJ murine osteosarcoma viral oncogene homolog B [Source:ZFIN;Acc:ZDB-GENE-041114-181]	15.0044	trans
urb1	-0.699478	4.44594	0.000117193	0.0823426	FALSE	ENSDARG00000060308	42.6878	11494	URB1 ribosome biogenesis homolog [Source:ZFIN;Acc:ZDB-GENE-030131-5181]	14.8373	trans
tiparp	-0.321329	6.41218	0.000136871	0.0903729	FALSE	ENSDARG00000061841	51.2849	2452	TCDD-inducible poly(ADP-ribose) polymerase [Source:ZFIN;Acc:ZDB-GENE-031002-47]	14.5447	trans
adra2c	-0.41124	3.17548	0.00013934	0.0903729	FALSE	ENSDARG00000069669	48.9227	1578	adrenoceptor alpha 2C [Source:ZFIN;Acc:ZDB-GENE-021010-3]	14.511	trans
CABZ01040556.1	0.401174	2.92615	0.00017037	0.106405	FALSE	ENSDARG00000058869	45.4284	1739	NIMA related kinase 3 [Source:NCBI gene;Acc:100536894]	14.1326	trans
rgs13	-1.82055	-0.375848	0.000233098	0.140384	FALSE	ENSDARG00000017653	42.1423	1279	regulator of G protein signaling 13 [Source:ZFIN;Acc:ZDB-GENE-070410-138]	13.5435	trans
si:ch73-344o19.1	-0.34078	5.01756	0.000260076	0.146751	FALSE	ENSDARG00000096791	44.898	2156	si:ch73-344o19.1 [Source:ZFIN;Acc:ZDB-GENE-081104-282]	13.338	trans
tln1	-0.31379	4.72771	0.000261076	0.146751	FALSE	ENSDARG00000100729	52.9895	8338	talin 1 [Source:ZFIN;Acc:ZDB-GENE-031002-48]	13.3308	trans
zmp:0000000524	-0.625292	2.0946	0.000288419	0.156891	FALSE	ENSDARG00000078683	42.1428	3377	zmp:0000000524 [Source:ZFIN;Acc:ZDB-GENE-130530-527]	13.1441	trans
hbba2	-3.71641	1.6636	0.000314637	0.165804	FALSE	ENSDARG00000069734	46.7692	650	hemoglobin, beta adult 2 [Source:ZFIN;Acc:ZDB-GENE-040801-164]	12.9812	trans
gdf3	1.05412	4.97344	0.000328446	0.166303	FALSE	ENSDARG00000037995	43.5001	1255	growth differentiation factor 3 [Source:ZFIN;Acc:ZDB-GENE-980526-389]	12.9008	trans
CABZ01092781.1	-0.874905	0.928839	0.000335307	0.166303	FALSE	ENSDARG00000110040	55.2476	2706	NULL	12.8621	trans
f8	-1.08612	1.14144	0.000381164	0.17863	FALSE	ENSDARG00000101385	49.7571	4838	coagulation factor VIII, procoagulant component [Source:ZFIN;Acc:ZDB-GENE-090629-2]	12.6223	trans
poldip2	0.186808	5.25278	0.000381348	0.17863	FALSE	ENSDARG00000092305	45.3612	849	polymerase (DNA-directed), delta interacting protein 2 [Source:ZFIN;Acc:ZDB-GENE-030131-5881]	12.6214	trans
tpst1	-0.192619	7.02783	0.000406004	0.185039	FALSE	ENSDARG00000073872	52.0042	1681	tyrosylprotein sulfotransferase 1 [Source:ZFIN;Acc:ZDB-GENE-000210-10]	12.5044	trans
rorca	-0.319721	4.06442	0.000418507	0.185718	FALSE	ENSDARG00000057231	47.0502	2051	RAR-related orphan receptor C a [Source:ZFIN;Acc:ZDB-GENE-990415-250]	12.4477	trans
si:dkeyp-69b9.6	-0.343671	5.80579	0.000430436	0.186114	FALSE	ENSDARG00000014825	44.9413	6510	si:dkeyp-69b9.6 [Source:ZFIN;Acc:ZDB-GENE-100922-227]	12.3952	trans
cux1b	-0.311204	4.23818	0.000452713	0.190853	FALSE	ENSDARG00000043134	50.2874	1740	cut-like homeobox 1b [Source:ZFIN;Acc:ZDB-GENE-040801-260]	12.301	trans
si:ch211-62a1.3	-1.35902	0.323952	0.000464283	0.190956	FALSE	ENSDARG00000112419	46.6381	2915	si:ch211-62a1.3 [Source:ZFIN;Acc:ZDB-GENE-061207-41]	12.2539	trans
zgc:101716	0.791319	3.78342	0.000491576	0.197368	FALSE	ENSDARG00000010738	44.6437	1032	zgc:101716 [Source:ZFIN;Acc:ZDB-GENE-041114-135]	12.1474	trans
rpz3	0.471844	3.45627	0.000549299	0.215415	FALSE	ENSDARG00000069728	46.6292	1157	rapunzel 3 [Source:ZFIN;Acc:ZDB-GENE-030131-4784]	11.9404	trans
nav3	-0.268984	5.69862	0.000575665	0.220624	FALSE	ENSDARG00000005476	51.0525	1938	neuron navigator 3 [Source:ZFIN;Acc:ZDB-GENE-021205-1]	11.8531	trans
nfil3-5	-0.555079	6.80497	0.000630521	0.23577	FALSE	ENSDARG00000094965	43.0463	3890	nuclear factor, interleukin 3 regulated, member 5 [Source:ZFIN;Acc:ZDB-GENE-030131-7677]	11.6836	trans
sema3e	-0.424218	3.28138	0.00065438	0.23577	FALSE	ENSDARG00000036571	47.2076	3044	sema domain, immunoglobulin domain (Ig), short basic domain, secreted, (semaphorin) 3E [Source:ZFIN;Acc:ZDB-GENE-030131-7864]	11.6145	trans
ebna1bp2	0.26444	4.59778	0.000678919	0.23577	FALSE	ENSDARG00000054980	35.3228	4944	EBNA1 binding protein 2 [Source:ZFIN;Acc:ZDB-GENE-030131-6989]	11.5461	trans
epha4l	-0.356045	3.78663	0.000679253	0.23577	FALSE	ENSDARG00000010767	43.772	8510	eph receptor A4, like [Source:ZFIN;Acc:ZDB-GENE-990415-61]	11.5452	trans
bhlhe40	-0.234873	8.65168	0.000706326	0.23577	FALSE	ENSDARG00000004060	47.7889	2804	basic helix-loop-helix family, member e40 [Source:ZFIN;Acc:ZDB-GENE-030131-3133]	11.4725	trans
magi2b	0.708464	3.1809	0.000711193	0.23577	FALSE	ENSDARG00000073769	48.2759	4794	membrane associated guanylate kinase, WW and PDZ domain containing 2b [Source:ZFIN;Acc:ZDB-GENE-141211-6]	11.4598	trans
trh	-0.301835	7.30648	0.000713056	0.23577	FALSE	ENSDARG00000006868	52.5452	1768	thyrotropin-releasing hormone [Source:ZFIN;Acc:ZDB-GENE-020930-1]	11.4549	trans
slc35f3b	0.691274	1.65141	0.000787548	0.248621	FALSE	ENSDARG00000059850	54.3732	1241	solute carrier family 35 member F3b [Source:ZFIN;Acc:ZDB-GENE-090312-118]	11.2704	trans
zdhhc18b	-0.379493	3.68274	0.00079991	0.248621	FALSE	ENSDARG00000105034	46.0484	2480	zinc finger, DHHC-type containing 18b [Source:ZFIN;Acc:ZDB-GENE-030131-6315]	11.2414	trans
mob2b	-0.266431	5.1374	0.00081209	0.248621	FALSE	ENSDARG00000012005	46.0359	3847	MOB kinase activator 2b [Source:ZFIN;Acc:ZDB-GENE-060616-319]	11.2134	trans
si:dkey-27j5.5	-0.986463	3.9938	0.000833968	0.248621	FALSE	ENSDARG00000026383	50.93	1828	si:dkey-27j5.5 [Source:ZFIN;Acc:ZDB-GENE-121214-264]	11.1641	trans
hddc3	0.358812	2.75289	0.000835852	0.248621	FALSE	ENSDARG00000020473	42.3884	930	HD domain containing 3 [Source:ZFIN;Acc:ZDB-GENE-050417-377]	11.1599	trans
trib3	-0.537177	4.10278	0.000840385	0.248621	FALSE	ENSDARG00000016200	45.2752	2180	tribbles pseudokinase 3 [Source:ZFIN;Acc:ZDB-GENE-040426-2609]	11.1498	trans
LO017877.2	1.42221	6.69025	0.000895414	0.256209	FALSE	ENSDARG00000116433	43.1507	438	NULL	11.0322	trans
hdhd2	0.28541	3.94999	0.0009058	0.256209	FALSE	ENSDARG00000024728	39.4894	3271	haloacid dehalogenase-like hydrolase domain containing 2 [Source:ZFIN;Acc:ZDB-GENE-050320-37]	11.0109	trans
yme1l1b	-0.172828	5.72681	0.000911613	0.256209	FALSE	ENSDARG00000104401	43.4815	4004	YME1-like 1b [Source:ZFIN;Acc:ZDB-GENE-070410-25]	10.999	trans
smyd4	0.366533	2.7189	0.000948339	0.262161	FALSE	ENSDARG00000060983	41.9891	4032	SET and MYND domain containing 4 [Source:ZFIN;Acc:ZDB-GENE-060929-248]	10.9258	trans
kank2	0.500874	3.00476	0.000966232	0.262799	FALSE	ENSDARG00000018393	51.4354	4180	KN motif and ankyrin repeat domains 2 [Source:ZFIN;Acc:ZDB-GENE-040724-121]	10.8912	trans
lins1	0.468884	1.67018	0.000997531	0.267006	FALSE	ENSDARG00000086879	47.5291	1824	lines homolog 1 [Source:ZFIN;Acc:ZDB-GENE-101019-1]	10.8321	trans
rhag	-2.49551	0.463973	0.00109636	0.288873	FALSE	ENSDARG00000019253	38.0163	627	Rh associated glycoprotein [Source:ZFIN;Acc:ZDB-GENE-030131-8229]	10.6573	trans
jph1b	-0.279859	6.13152	0.00115145	0.291991	FALSE	ENSDARG00000038826	51.488	2788	junctophilin 1b [Source:ZFIN;Acc:ZDB-GENE-060616-389]	10.5667	trans
myh7l	-1.19335	0.22178	0.00115601	0.291991	FALSE	ENSDARG00000079782	44.9259	795	myosin heavy chain 7-like [Source:ZFIN;Acc:ZDB-GENE-061027-393]	10.5594	trans
shisa7a	-0.297132	6.83764	0.00116014	0.291991	FALSE	ENSDARG00000062462	45.8362	2930	shisa family member 7a [Source:ZFIN;Acc:ZDB-GENE-100922-37]	10.5528	trans
zgc:109949	-0.293015	4.11942	0.00119426	0.296158	FALSE	ENSDARG00000103413	49.8405	1567	zgc:109949 [Source:ZFIN;Acc:ZDB-GENE-050522-166]	10.4992	trans
shank3b	-0.281907	6.24919	0.00123521	0.298493	FALSE	ENSDARG00000063054	53.9881	4617	SH3 and multiple ankyrin repeat domains 3b [Source:ZFIN;Acc:ZDB-GENE-041210-74]	10.4369	trans
errfi1a	-0.227282	5.84567	0.00123907	0.298493	FALSE	ENSDARG00000104039	43.6175	3467	ERBB receptor feedback inhibitor 1a [Source:ZFIN;Acc:ZDB-GENE-030131-6256]	10.4312	trans
batf	-1.13399	0.371422	0.00128432	0.301009	FALSE	ENSDARG00000011818	53.5927	637	basic leucine zipper transcription factor, ATF-like [Source:ZFIN;Acc:ZDB-GENE-041014-291]	10.3649	trans
ftr90	1.52524	0.333928	0.00129757	0.301009	FALSE	ENSDARG00000040536	47.9874	1267	finTRIM family, member 90 [Source:ZFIN;Acc:ZDB-GENE-131122-80]	10.346	trans
pomk	-0.303006	3.81841	0.00130349	0.301009	FALSE	ENSDARG00000003208	40.1396	4584	protein O-mannose kinase [Source:ZFIN;Acc:ZDB-GENE-041114-119]	10.3376	trans
pde4cb	0.999145	1.20072	0.00132192	0.301009	FALSE	ENSDARG00000002411	48.1377	2082	phosphodiesterase 4C, cAMP-specific b [Source:ZFIN;Acc:ZDB-GENE-030131-4075]	10.3117	trans
adam8b	-0.992905	0.796629	0.00139752	0.301009	FALSE	ENSDARG00000057644	42.1675	2072	ADAM metallopeptidase domain 8b [Source:ZFIN;Acc:ZDB-GENE-070808-1]	10.2091	trans
si:ch211-195m9.3	-0.724002	1.48926	0.00140342	0.301009	FALSE	ENSDARG00000096365	39.6907	954	si:ch211-195m9.3 [Source:ZFIN;Acc:ZDB-GENE-120215-210]	10.2013	trans
si:dkey-174m14.3	-0.211466	7.25343	0.00141595	0.301009	FALSE	ENSDARG00000043673	46.1796	1643	si:dkey-174m14.3 [Source:ZFIN;Acc:ZDB-GENE-030131-8158]	10.1849	trans
ppfibp1a	-0.778383	1.16198	0.00141982	0.301009	FALSE	ENSDARG00000045749	46.4987	3223	PPFIA binding protein 1a [Source:ZFIN;Acc:ZDB-GENE-041210-298]	10.1799	trans
arhgap35a	-0.241491	7.23233	0.00143778	0.301009	FALSE	ENSDARG00000062577	43.9156	8152	Rho GTPase activating protein 35a [Source:ZFIN;Acc:ZDB-GENE-120516-2]	10.1567	trans
tgfb1a	-0.60704	2.43062	0.00145346	0.301009	FALSE	ENSDARG00000041502	40.5301	4414	transforming growth factor, beta 1a [Source:ZFIN;Acc:ZDB-GENE-030618-1]	10.1367	trans
tmem151bb	0.560756	1.80759	0.00145406	0.301009	FALSE	ENSDARG00000079878	48.926	2095	transmembrane protein 151Bb [Source:ZFIN;Acc:ZDB-GENE-131125-107]	10.1359	trans
TAGAP	-2.13173	0.527179	0.00146372	0.301009	FALSE	ENSDARG00000043475	42.4766	3504	T cell activation RhoGTPase activating protein [Source:HGNC Symbol;Acc:HGNC:15669]	10.1237	trans
adam12	0.507323	1.88635	0.00150407	0.302457	FALSE	ENSDARG00000079068	48.9297	3205	ADAM metallopeptidase domain 12 [Source:ZFIN;Acc:ZDB-GENE-070809-1]	10.0736	trans
foxo1a	-0.299495	4.73508	0.00150663	0.302457	FALSE	ENSDARG00000099555	47.7605	1959	forkhead box O1 a [Source:ZFIN;Acc:ZDB-GENE-061013-59]	10.0705	trans
csrnp1b	-0.362654	5.84274	0.00157236	0.311938	FALSE	ENSDARG00000038429	50.0327	1173	cysteine-serine-rich nuclear protein 1b [Source:ZFIN;Acc:ZDB-GENE-030131-1515]	9.99183	trans
rock2b	0.617086	3.88234	0.00169217	0.331803	FALSE	ENSDARG00000004877	47.7842	784	rho-associated, coiled-coil containing protein kinase 2b [Source:ZFIN;Acc:ZDB-GENE-060125-2]	9.85667	trans
ikzf2	-0.670855	1.23426	0.00171656	0.332717	FALSE	ENSDARG00000069111	53.5757	1573	IKAROS family zinc finger 2 [Source:ZFIN;Acc:ZDB-GENE-100922-169]	9.83035	trans
exosc7	0.366289	2.73005	0.00177175	0.339512	FALSE	ENSDARG00000100060	46.2698	1260	exosome component 7 [Source:ZFIN;Acc:ZDB-GENE-050417-47]	9.77215	trans
clmn	-0.251347	5.85251	0.00188894	0.357901	FALSE	ENSDARG00000096867	47.7176	1884	calmin [Source:ZFIN;Acc:ZDB-GENE-131127-546]	9.65445	trans
gprc5bb	-0.267912	5.38222	0.00199935	0.374611	FALSE	ENSDARG00000075141	54.4745	1665	G protein-coupled receptor, class C, group 5, member Bb [Source:ZFIN;Acc:ZDB-GENE-090313-75]	9.55013	trans
adcy1b	-0.383864	3.52556	0.00205691	0.377015	FALSE	ENSDARG00000088634	56.8767	2040	adenylate cyclase 1b [Source:ZFIN;Acc:ZDB-GENE-100805-1]	9.49804	trans
fam222ba	-0.265173	5.69164	0.00210389	0.377015	FALSE	ENSDARG00000059886	56.5336	1829	family with sequence similarity 222 member Ba [Source:ZFIN;Acc:ZDB-GENE-060526-355]	9.45662	trans
flt4	-0.842163	1.02148	0.00211681	0.377015	FALSE	ENSDARG00000104453	47.1167	4778	fms-related tyrosine kinase 4 [Source:ZFIN;Acc:ZDB-GENE-980526-326]	9.44539	trans
mrps23	0.34403	3.20241	0.00213249	0.377015	FALSE	ENSDARG00000033973	42.8433	1034	mitochondrial ribosomal protein S23 [Source:ZFIN;Acc:ZDB-GENE-040801-134]	9.43185	trans
slc16a1a	-0.805763	1.00974	0.00215011	0.377015	FALSE	ENSDARG00000016963	44.8673	2429	solute carrier family 16 member 1a [Source:ZFIN;Acc:ZDB-GENE-110408-16]	9.41676	trans
arl5c	-0.485408	4.07227	0.00215108	0.377015	FALSE	ENSDARG00000035719	45.9921	1142	ADP-ribosylation factor-like 5C [Source:ZFIN;Acc:ZDB-GENE-040426-1866]	9.41593	trans
napsa	-0.67497	1.33388	0.00218212	0.377015	FALSE	ENSDARG00000009313	43.3395	1629	napsin A aspartic peptidase [Source:ZFIN;Acc:ZDB-GENE-030131-8690]	9.38966	trans
FO744833.2	-0.641983	2.74924	0.00219104	0.377015	FALSE	ENSDARG00000112454	39.3952	7964	poly [ADP-ribose] polymerase 14 [Source:NCBI gene;Acc:562648]	9.38219	trans
fam43a	-3.61392	2.11736	0.00222283	0.378622	FALSE	ENSDARG00000043009	43.6266	1495	family with sequence similarity 43 member A [Source:ZFIN;Acc:ZDB-GENE-030131-6098]	9.35579	trans
snapc3	0.307929	3.56158	0.00227999	0.384475	FALSE	ENSDARG00000101474	40.9021	651	small nuclear RNA activating complex, polypeptide 3 [Source:ZFIN;Acc:ZDB-GENE-040426-971]	9.30926	trans
flj13639	-0.399468	10.1702	0.00235055	0.389626	FALSE	ENSDARG00000010764	41.9036	3341	flj13639 [Source:ZFIN;Acc:ZDB-GENE-030131-8104]	9.25343	trans
camk2a	-0.362498	7.395	0.00235675	0.389626	FALSE	ENSDARG00000053617	49.0725	1429	calcium/calmodulin-dependent protein kinase II alpha [Source:ZFIN;Acc:ZDB-GENE-051113-72]	9.24861	trans
pik3ip1	-0.185773	7.64589	0.00246581	0.403699	FALSE	ENSDARG00000003281	45.4632	2094	phosphoinositide-3-kinase interacting protein 1 [Source:ZFIN;Acc:ZDB-GENE-031030-14]	9.16579	trans
abhd15a	-0.247638	3.77916	0.00249898	0.404589	FALSE	ENSDARG00000078768	43.6441	2950	abhydrolase domain containing 15a [Source:ZFIN;Acc:ZDB-GENE-131121-270]	9.14134	trans
mibp	-1.20128	3.55495	0.00253952	0.404589	FALSE	ENSDARG00000101362	39.5856	863	muscle-specific beta 1 integrin binding protein [Source:ZFIN;Acc:ZDB-GENE-030404-1]	9.1119	trans
wdr62	-0.665283	1.9274	0.0025531	0.404589	FALSE	ENSDARG00000060312	48.4522	5204	WD repeat domain 62 [Source:ZFIN;Acc:ZDB-GENE-060503-291]	9.10214	trans
fam43b	-0.41542	5.74101	0.00256722	0.404589	FALSE	ENSDARG00000070222	47.25	2000	family with sequence similarity 43 member B [Source:ZFIN;Acc:ZDB-GENE-040912-11]	9.09206	trans
fgd5a	-0.500867	3.68749	0.00262588	0.406626	FALSE	ENSDARG00000088801	41.7111	8901	FYVE, RhoGEF and PH domain containing 5a [Source:ZFIN;Acc:ZDB-GENE-090428-3]	9.05074	trans
usp32	-0.174289	6.3396	0.00263335	0.406626	FALSE	ENSDARG00000061895	48.594	6081	ubiquitin specific peptidase 32 [Source:ZFIN;Acc:ZDB-GENE-100210-5]	9.04555	trans
trhr2	-0.733902	0.876444	0.00269067	0.406626	FALSE	ENSDARG00000093901	48.9884	1730	thyrotropin releasing hormone receptor 2 [Source:ZFIN;Acc:ZDB-GENE-050419-193]	9.00619	trans
tlk1b	-0.159486	6.04363	0.00269355	0.406626	FALSE	ENSDARG00000100715	49.9271	2745	tousled-like kinase 1b [Source:ZFIN;Acc:ZDB-GENE-030131-4933]	9.00423	trans
nt5c2l1	-1.98068	2.21019	0.00270072	0.406626	FALSE	ENSDARG00000034852	45.5692	1530	5'-nucleotidase, cytosolic II, like 1 [Source:ZFIN;Acc:ZDB-GENE-031006-8]	8.99938	trans
notch1b	-0.496416	2.79172	0.00276648	0.409905	FALSE	ENSDARG00000052094	52.6927	7781	notch receptor 1b [Source:ZFIN;Acc:ZDB-GENE-990415-183]	8.95542	trans
cdc34a	0.48337	3.04952	0.00278524	0.409905	FALSE	ENSDARG00000069708	43.1342	1624	cell division cycle 34 homolog (S. cerevisiae) a [Source:ZFIN;Acc:ZDB-GENE-040426-713]	8.94307	trans
cnn1b	-1.04826	-0.430788	0.00281888	0.409905	FALSE	ENSDARG00000102398	49.2593	1080	calponin 1, basic, smooth muscle, b [Source:ZFIN;Acc:ZDB-GENE-091118-54]	8.92114	trans
serpinh1a	-1.17219	0.509498	0.00281972	0.409905	FALSE	ENSDARG00000075954	37.0128	3823	serpin peptidase inhibitor, clade H (heat shock protein 47), member 1a [Source:ZFIN;Acc:ZDB-GENE-080219-21]	8.9206	trans
nfil3-6	-0.655234	7.23632	0.00288943	0.411084	FALSE	ENSDARG00000087188	42.4132	2478	nuclear factor, interleukin 3 regulated, member 6 [Source:ZFIN;Acc:ZDB-GENE-040704-63]	8.87601	trans
txnipa	-1.01532	4.27166	0.0029293	0.411084	FALSE	ENSDARG00000036107	44.279	2753	thioredoxin interacting protein a [Source:ZFIN;Acc:ZDB-GENE-030804-10]	8.85099	trans
rabgef1	-0.196721	6.87234	0.00300148	0.411084	FALSE	ENSDARG00000014430	44.1899	3279	RAB guanine nucleotide exchange factor (GEF) 1 [Source:ZFIN;Acc:ZDB-GENE-040426-1486]	8.80657	trans
slc35b2	-0.38909	3.93154	0.00300256	0.411084	FALSE	ENSDARG00000007886	43.0531	3063	solute carrier family 35 member B2 [Source:ZFIN;Acc:ZDB-GENE-050213-1]	8.80592	trans
sipa1l1	-0.203192	7.7654	0.0030331	0.411084	FALSE	ENSDARG00000020134	51.6365	5766	signal-induced proliferation-associated 1 like 1 [Source:ZFIN;Acc:ZDB-GENE-030131-9909]	8.78745	trans
yif1a	0.295399	3.46981	0.00303327	0.411084	FALSE	ENSDARG00000019636	42.3652	1201	Yip1 interacting factor homolog A (S. cerevisiae) [Source:ZFIN;Acc:ZDB-GENE-030131-6922]	8.78735	trans
rock2a	-0.191418	6.44146	0.00303424	0.411084	FALSE	ENSDARG00000017500	48.0081	4945	rho-associated, coiled-coil containing protein kinase 2a [Source:ZFIN;Acc:ZDB-GENE-030115-3]	8.78676	trans
nol10	-0.236162	3.85955	0.00304703	0.411084	FALSE	ENSDARG00000020077	49.8168	3003	nucleolar protein 10 [Source:ZFIN;Acc:ZDB-GENE-040426-764]	8.77909	trans
tdp2b	0.340121	2.61573	0.00305626	0.411084	FALSE	ENSDARG00000035954	41.5171	1727	tyrosyl-DNA phosphodiesterase 2b [Source:ZFIN;Acc:ZDB-GENE-050816-1]	8.77358	trans
plk3	-0.271191	7.1007	0.00308079	0.411084	FALSE	ENSDARG00000038754	44.2075	2111	polo-like kinase 3 (Drosophila) [Source:ZFIN;Acc:ZDB-GENE-030131-6134]	8.75899	trans
BX530018.2	0.335431	2.67017	0.00309599	0.411084	FALSE	ENSDARG00000056677	40.9782	1217	OCIA domain-containing protein 1-like [Source:NCBI gene;Acc:553528]	8.75002	trans
niban2b	-0.982669	0.68709	0.00313655	0.411277	FALSE	ENSDARG00000008026	42.1666	5106	niban apoptosis regulator 2b [Source:ZFIN;Acc:ZDB-GENE-030131-6218]	8.72628	trans
si:ch211-235f1.3	-5.35142	0.145516	0.00314622	0.411277	FALSE	ENSDARG00000095179	38.8336	703	si:ch211-235f1.3 [Source:ZFIN;Acc:ZDB-GENE-091204-440]	8.72067	trans
CDHR1 (1 of many)	-0.30941	3.78957	0.00326924	0.42407	FALSE	ENSDARG00000104756	56.5015	2361	cadherin related family member 1 [Source:HGNC Symbol;Acc:HGNC:14550]	8.65077	trans
si:dkey-38p12.3	-0.400464	2.71753	0.00334074	0.429135	FALSE	ENSDARG00000061844	42.4035	4519	si:dkey-38p12.3 [Source:ZFIN;Acc:ZDB-GENE-060810-103]	8.61135	trans
klf13	0.557095	4.33558	0.00337879	0.429135	FALSE	ENSDARG00000061368	48.902	2550	Kruppel-like factor 13 [Source:ZFIN;Acc:ZDB-GENE-060929-1274]	8.59073	trans
shank3a	0.526576	2.84561	0.00338463	0.429135	FALSE	ENSDARG00000063332	55.6681	3513	SH3 and multiple ankyrin repeat domains 3a [Source:ZFIN;Acc:ZDB-GENE-060503-369]	8.58758	trans
spry4	-0.284891	6.64724	0.00344553	0.433597	FALSE	ENSDARG00000068732	44.7346	3447	sprouty homolog 4 (Drosophila) [Source:ZFIN;Acc:ZDB-GENE-010803-2]	8.55511	trans
aldh3a2a	-0.303304	4.0828	0.0035762	0.446138	FALSE	ENSDARG00000028259	41.2038	2072	aldehyde dehydrogenase 3 family, member A2a [Source:ZFIN;Acc:ZDB-GENE-040718-74]	8.48737	trans
si:dkey-223p19.1	0.822238	0.228323	0.00364781	0.446138	FALSE	ENSDARG00000105104	39.902	1020	si:dkey-223p19.1 [Source:ZFIN;Acc:ZDB-GENE-120215-140]	8.45131	trans
nr1d2a	-0.685017	7.21259	0.00365044	0.446138	FALSE	ENSDARG00000003820	43.8347	3081	nuclear receptor subfamily 1, group D, member 2a [Source:ZFIN;Acc:ZDB-GENE-040504-1]	8.45	trans
si:ch211-5k11.8	-2.02726	6.74259	0.00365101	0.446138	FALSE	ENSDARG00000079078	48.7062	657	si:ch211-5k11.8 [Source:ZFIN;Acc:ZDB-GENE-131121-640]	8.44971	trans
CABZ01086611.1	0.554473	6.21627	0.00374217	0.451846	FALSE	ENSDARG00000111110	45.7414	7068	NULL	8.40487	trans
znf532	0.489642	4.22985	0.00375289	0.451846	FALSE	ENSDARG00000052894	47.8434	798	zinc finger protein 532 [Source:ZFIN;Acc:ZDB-GENE-060531-40]	8.39967	trans
myo1cb	-0.300724	4.84615	0.00379947	0.451846	FALSE	ENSDARG00000061579	45.109	3210	myosin Ic, paralog b [Source:ZFIN;Acc:ZDB-GENE-090429-3]	8.37725	trans
epb41b	-1.57822	2.43272	0.00380491	0.451846	FALSE	ENSDARG00000029019	44.0283	2830	erythrocyte membrane protein band 4.1b [Source:ZFIN;Acc:ZDB-GENE-030130-1]	8.37465	trans
cryz	0.469528	4.534	0.00384687	0.453635	FALSE	ENSDARG00000016074	39.4621	1753	crystallin, zeta (quinone reductase) [Source:ZFIN;Acc:ZDB-GENE-050306-24]	8.35472	trans
clic3	0.695962	1.28155	0.00396182	0.456113	FALSE	ENSDARG00000044776	41.3716	1779	chloride intracellular channel 3 [Source:ZFIN;Acc:ZDB-GENE-010507-2]	8.30123	trans
adarb1b	0.557816	3.84974	0.00396574	0.456113	FALSE	ENSDARG00000003544	54.8899	2457	adenosine deaminase RNA specific B1b [Source:ZFIN;Acc:ZDB-GENE-030219-15]	8.29944	trans
hbaa2	-2.45414	1.5747	0.00397463	0.456113	FALSE	ENSDARG00000069735	42.9078	564	hemoglobin, alpha adult 2 [Source:ZFIN;Acc:ZDB-GENE-081104-38]	8.29537	trans
notch1a	-0.327798	4.07741	0.003997	0.456113	FALSE	ENSDARG00000103554	53.832	5848	notch receptor 1a [Source:ZFIN;Acc:ZDB-GENE-990415-173]	8.28518	trans
cdkn1d	-0.485086	4.43152	0.00400313	0.456113	FALSE	ENSDARG00000099719	39.4366	1633	cyclin-dependent kinase inhibitor 1D [Source:ZFIN;Acc:ZDB-GENE-110215-1]	8.2824	trans
hbba1	-1.88579	8.09386	0.0041209	0.463621	FALSE	ENSDARG00000089087	48.83	667	hemoglobin, beta adult 1 [Source:ZFIN;Acc:ZDB-GENE-990415-18]	8.22976	trans
raver2	-0.289551	6.84011	0.00413073	0.463621	FALSE	ENSDARG00000075034	44.2395	6831	ribonucleoprotein, PTB-binding 2 [Source:ZFIN;Acc:ZDB-GENE-090713-1]	8.22544	trans
sh3glb1b	0.308475	4.51924	0.00415368	0.463621	FALSE	ENSDARG00000010956	48.3986	1431	SH3-domain GRB2-like endophilin B1b [Source:ZFIN;Acc:ZDB-GENE-030131-6851]	8.21538	trans
slc20a1a	-2.00536	1.2347	0.00422024	0.463621	FALSE	ENSDARG00000020114	45.2101	825	solute carrier family 20 member 1a [Source:ZFIN;Acc:ZDB-GENE-040426-2217]	8.18654	trans
usp16	0.352629	2.17081	0.00425071	0.463621	FALSE	ENSDARG00000090935	45.3691	5690	ubiquitin specific peptidase 16 [Source:ZFIN;Acc:ZDB-GENE-030131-4153]	8.17349	trans
gstt2	0.503087	1.96067	0.00425839	0.463621	FALSE	ENSDARG00000095464	39.6447	2393	glutathione S-transferase theta 2 [Source:ZFIN;Acc:ZDB-GENE-040426-1617]	8.17021	trans
slc1a5	-0.321596	4.21289	0.00426147	0.463621	FALSE	ENSDARG00000099186	41.8439	3715	solute carrier family 1 member 5 [Source:ZFIN;Acc:ZDB-GENE-070501-4]	8.1689	trans
ankrd13b	-0.306424	5.50192	0.00441497	0.477241	FALSE	ENSDARG00000014652	44.8708	2710	ankyrin repeat domain 13B [Source:ZFIN;Acc:ZDB-GENE-050913-151]	8.10474	trans
hspa13	-0.296817	4.22671	0.00445752	0.477784	FALSE	ENSDARG00000040984	44.5999	1394	heat shock protein 70 family, member 13 [Source:ZFIN;Acc:ZDB-GENE-070410-58]	8.08735	trans
rapgef3	-0.767283	1.09068	0.00447666	0.477784	FALSE	ENSDARG00000079291	47.3132	2475	Rap guanine nucleotide exchange factor (GEF) 3 [Source:ZFIN;Acc:ZDB-GENE-090312-38]	8.07959	trans
spata7	-0.315103	3.7002	0.00452756	0.479074	FALSE	ENSDARG00000075898	43.5495	1937	spermatogenesis associated 7 [Source:ZFIN;Acc:ZDB-GENE-050419-61]	8.0591	trans
znf740a	-0.171258	5.15454	0.00461483	0.479074	FALSE	ENSDARG00000070939	43.1002	1881	zinc finger protein 740a [Source:ZFIN;Acc:ZDB-GENE-030131-5064]	8.02452	trans
pnp6	0.42038	5.09672	0.00465495	0.479074	FALSE	ENSDARG00000040942	41.9828	1160	purine nucleoside phosphorylase 6 [Source:ZFIN;Acc:ZDB-GENE-040426-1800]	8.00884	trans
grasp	-0.305938	3.1079	0.00469091	0.479074	FALSE	ENSDARG00000000588	43.3512	2429	GRP1 (general receptor for phosphoinositides 1)-associated scaffold protein [Source:ZFIN;Acc:ZDB-GENE-060312-30]	7.99491	trans
zgc:114173	-0.475871	3.56272	0.0046933	0.479074	FALSE	ENSDARG00000101143	48.9583	1056	zgc:114173 [Source:ZFIN;Acc:ZDB-GENE-050913-110]	7.99398	trans
gpc1b	-0.251089	4.96647	0.00471347	0.479074	FALSE	ENSDARG00000090585	47.1558	2426	glypican 1b [Source:ZFIN;Acc:ZDB-GENE-040426-1306]	7.98622	trans
sdhaf1	0.29994	3.55644	0.00475417	0.479074	FALSE	ENSDARG00000092478	40.6996	1215	succinate dehydrogenase complex assembly factor 1 [Source:ZFIN;Acc:ZDB-GENE-050809-56]	7.97066	trans
si:dkey-79d12.5	-0.887481	1.76531	0.0047822	0.479074	FALSE	ENSDARG00000040284	35.0324	3551	si:dkey-79d12.5 [Source:ZFIN;Acc:ZDB-GENE-131127-429]	7.96002	trans
txnrd3	-0.154995	6.41563	0.00478541	0.479074	FALSE	ENSDARG00000100374	47.9976	2460	thioredoxin reductase 3 [Source:ZFIN;Acc:ZDB-GENE-030327-3]	7.9588	trans
si:ch211-250c4.3	-0.499606	1.77729	0.00479765	0.479074	FALSE	ENSDARG00000092199	39.4603	5892	si:ch211-250c4.3 [Source:ZFIN;Acc:ZDB-GENE-081107-31]	7.95418	trans
chp2	0.43475	4.47998	0.00482974	0.479074	FALSE	ENSDARG00000025788	37.4667	1879	calcineurin-like EF-hand protein 2 [Source:ZFIN;Acc:ZDB-GENE-030131-5810]	7.94211	trans
apbb1ip	-1.07798	0.591591	0.00483833	0.479074	FALSE	ENSDARG00000016505	44.9346	3287	amyloid beta (A4) precursor protein-binding, family B, member 1 interacting protein [Source:ZFIN;Acc:ZDB-GENE-040426-1318]	7.9389	trans
nfe2l2a	-0.328886	4.52781	0.00487131	0.479074	FALSE	ENSDARG00000042824	41.7599	4739	nuclear factor, erythroid 2-like 2a [Source:ZFIN;Acc:ZDB-GENE-030723-2]	7.92661	trans
plk2b	-0.386137	6.95274	0.00492098	0.479074	FALSE	ENSDARG00000019130	47.5776	2415	polo-like kinase 2b (Drosophila) [Source:ZFIN;Acc:ZDB-GENE-070720-17]	7.90825	trans
neurl4	-0.207298	5.67135	0.00498728	0.479074	FALSE	ENSDARG00000078127	50.9286	5223	neuralized E3 ubiquitin protein ligase 4 [Source:ZFIN;Acc:ZDB-GENE-100318-4]	7.88404	trans
fam131bb	0.237613	4.61636	0.00505381	0.479074	FALSE	ENSDARG00000070575	44.1439	1571	family with sequence similarity 131 member Bb [Source:ZFIN;Acc:ZDB-GENE-100922-12]	7.86008	trans
si:dkey-256h2.1	0.497806	1.81437	0.0050893	0.479074	FALSE	ENSDARG00000021849	41.3169	3896	si:dkey-256h2.1 [Source:ZFIN;Acc:ZDB-GENE-030131-9466]	7.84743	trans
tenm1	-0.202693	6.93371	0.00509379	0.479074	FALSE	ENSDARG00000003403	53.1447	8190	teneurin transmembrane protein 1 [Source:ZFIN;Acc:ZDB-GENE-060531-26]	7.84583	trans
larp1b	-0.314922	3.06826	0.00510589	0.479074	FALSE	ENSDARG00000061169	47.0995	3396	La ribonucleoprotein domain family, member 1B [Source:ZFIN;Acc:ZDB-GENE-030131-4154]	7.84155	trans
pdgfaa	-0.776555	2.18326	0.00515	0.479074	FALSE	ENSDARG00000110069	46.9262	1464	platelet-derived growth factor alpha polypeptide a [Source:ZFIN;Acc:ZDB-GENE-030918-2]	7.826	trans
olah	0.351883	2.91101	0.00515058	0.479074	FALSE	ENSDARG00000058502	38.5752	1254	oleoyl-ACP hydrolase [Source:ZFIN;Acc:ZDB-GENE-060312-17]	7.82579	trans
rai14	-0.405442	3.23054	0.00515675	0.479074	FALSE	ENSDARG00000039974	44.4248	4936	retinoic acid induced 14 [Source:ZFIN;Acc:ZDB-GENE-040718-235]	7.82363	trans
atp13a2	-0.309932	2.80572	0.00516184	0.479074	FALSE	ENSDARG00000061890	45.657	2694	ATPase cation transporting 13A2 [Source:ZFIN;Acc:ZDB-GENE-061215-126]	7.82185	trans
prickle2b	-0.267166	6.88874	0.00518199	0.479074	FALSE	ENSDARG00000037593	43.4547	6018	prickle homolog 2b [Source:ZFIN;Acc:ZDB-GENE-030724-6]	7.8148	trans
CR391991.4	-2.71934	0.96202	0.0052194	0.479074	FALSE	ENSDARG00000104524	37.5815	3680	macrophage mannose receptor 1-like [Source:NCBI gene;Acc:101885237]	7.80181	trans
pklr	-0.857031	1.21455	0.00524116	0.479074	FALSE	ENSDARG00000042010	58.5898	1787	pyruvate kinase L/R [Source:ZFIN;Acc:ZDB-GENE-010907-1]	7.79429	trans
ciartb	-0.438401	2.42882	0.00525581	0.479074	FALSE	ENSDARG00000088171	45.0689	943	circadian associated repressor of transcription b [Source:ZFIN;Acc:ZDB-GENE-131127-285]	7.78925	trans
alas2	-1.71994	3.73436	0.00531322	0.481704	FALSE	ENSDARG00000038643	44.339	1581	aminolevulinate, delta-, synthase 2 [Source:ZFIN;Acc:ZDB-GENE-001229-1]	7.76962	trans
unc13d	-0.762445	0.251511	0.005392	0.48473	FALSE	ENSDARG00000078249	46.0713	3237	unc-13 homolog D (C. elegans) [Source:ZFIN;Acc:ZDB-GENE-110411-188]	7.74304	trans
rgcc	-0.456137	4.06305	0.00543026	0.48473	FALSE	ENSDARG00000035810	37.7091	987	regulator of cell cycle [Source:ZFIN;Acc:ZDB-GENE-040704-31]	7.73027	trans
jade2	0.537961	3.57506	0.00543284	0.48473	FALSE	ENSDARG00000053389	57.1627	2388	jade family PHD finger 2 [Source:ZFIN;Acc:ZDB-GENE-120215-66]	7.72941	trans
JMY	0.292758	3.7375	0.00548291	0.486274	FALSE	ENSDARG00000114796	60.9001	2133	junction mediating and regulatory protein, p53 cofactor [Source:HGNC Symbol;Acc:HGNC:28916]	7.71285	trans
PRLHR	-0.414118	2.13702	0.00550782	0.486274	FALSE	ENSDARG00000099953	47.5802	1963	prolactin releasing hormone receptor [Source:HGNC Symbol;Acc:HGNC:4464]	7.70467	trans
mxg	0.702758	2.22373	0.00557139	0.489325	FALSE	ENSDARG00000008019	38.1984	1754	myxovirus (influenza virus) resistance G [Source:ZFIN;Acc:ZDB-GENE-030721-10]	7.68395	trans
fn1b	-0.697884	2.45155	0.00570357	0.498339	FALSE	ENSDARG00000006526	48.0348	1212	fibronectin 1b [Source:ZFIN;Acc:ZDB-GENE-030131-6545]	7.64165	trans
unc13ba	-0.277596	3.77183	0.0057592	0.500503	FALSE	ENSDARG00000017391	48.0974	3357	unc-13 homolog Ba (C. elegans) [Source:ZFIN;Acc:ZDB-GENE-100921-10]	7.62414	trans
zgc:158463	-1.05817	9.31242	0.0057877	0.500503	FALSE	ENSDARG00000089382	58.6634	1212	zgc:158463 [Source:ZFIN;Acc:ZDB-GENE-070410-9]	7.61524	trans
grna	-1.06947	1.49643	0.00586756	0.502612	FALSE	ENSDARG00000004954	47.7679	838	granulin a [Source:ZFIN;Acc:ZDB-GENE-030131-8434]	7.59053	trans
arhgap27l	-0.800368	1.20936	0.00592249	0.502612	FALSE	ENSDARG00000061798	42.2323	5140	Rho GTPase activating protein 27, like [Source:ZFIN;Acc:ZDB-GENE-120406-11]	7.57374	trans
cacng4b	-0.478861	2.38932	0.00592497	0.502612	FALSE	ENSDARG00000074669	46.9097	2249	calcium channel, voltage-dependent, gamma subunit 4b [Source:ZFIN;Acc:ZDB-GENE-120104-6]	7.57298	trans
pik3cd	-0.174725	5.93338	0.00593391	0.502612	FALSE	ENSDARG00000003250	43.8026	4986	phosphatidylinositol-4,5-bisphosphate 3-kinase, catalytic subunit delta [Source:ZFIN;Acc:ZDB-GENE-040426-1128]	7.57026	trans
si:ch211-197g15.10	-2.40545	0.508395	0.00596112	0.502612	FALSE	ENSDARG00000071361	44.1464	1585	si:ch211-197g15.10 [Source:ZFIN;Acc:ZDB-GENE-050208-617]	7.56202	trans
ctsk	-0.696602	0.993315	0.00599495	0.50295	FALSE	ENSDARG00000040251	43.4341	2018	cathepsin K [Source:ZFIN;Acc:ZDB-GENE-001205-4]	7.55182	trans
cnr1	-0.377179	4.89617	0.00605438	0.505186	FALSE	ENSDARG00000009020	50.6103	2376	cannabinoid receptor 1 [Source:ZFIN;Acc:ZDB-GENE-040312-3]	7.53405	trans
sin3b	-0.185941	5.52183	0.00608153	0.505186	FALSE	ENSDARG00000062472	49.3305	4705	SIN3 transcription regulator family member B [Source:ZFIN;Acc:ZDB-GENE-030131-8264]	7.52598	trans
ibtk	-0.214322	6.28577	0.00615631	0.506565	FALSE	ENSDARG00000074424	50.5129	3412	inhibitor of Bruton agammaglobulinemia tyrosine kinase [Source:ZFIN;Acc:ZDB-GENE-030131-6246]	7.50397	trans
myclb	-0.315952	5.36657	0.00615821	0.506565	FALSE	ENSDARG00000034956	46.497	2141	MYCL proto-oncogene, bHLH transcription factor b [Source:ZFIN;Acc:ZDB-GENE-030131-5561]	7.50342	trans
bub1ba	0.86571	0.584716	0.00639904	0.517212	FALSE	ENSDARG00000078825	47.3919	1515	BUB1 mitotic checkpoint serine/threonine kinase Ba [Source:ZFIN;Acc:ZDB-GENE-041014-120]	7.43435	trans
pkp2	1.50977	0.2527	0.0064351	0.517212	FALSE	ENSDARG00000023026	47.546	2282	plakophilin 2 [Source:ZFIN;Acc:ZDB-GENE-041210-167]	7.42424	trans
mvda	0.327904	2.7749	0.00644736	0.517212	FALSE	ENSDARG00000099336	43.359	1495	mevalonate (diphospho) decarboxylase a [Source:ZFIN;Acc:ZDB-GENE-041114-127]	7.42082	trans
tespa1	-0.367063	4.9143	0.00645642	0.517212	FALSE	ENSDARG00000053311	46.0552	1559	thymocyte expressed, positive selection associated 1 [Source:ZFIN;Acc:ZDB-GENE-120727-10]	7.41829	trans
si:ch211-194h1.2	0.699626	0.42257	0.00649983	0.517212	FALSE	ENSDARG00000101528	41.4826	2536	si:ch211-194h1.2 [Source:ZFIN;Acc:ZDB-GENE-110913-110]	7.40623	trans
smad9	-0.381516	3.96117	0.00653987	0.517212	FALSE	ENSDARG00000021938	45.6004	2325	SMAD family member 9 [Source:ZFIN;Acc:ZDB-GENE-031014-1]	7.39518	trans
vent	-1.31263	0.671819	0.00654007	0.517212	FALSE	ENSDARG00000100483	38.247	3263	ventral expressed homeobox [Source:ZFIN;Acc:ZDB-GENE-010108-2]	7.39513	trans
qpctlb	0.333968	2.66962	0.00656626	0.517212	FALSE	ENSDARG00000062293	50.1613	1395	glutaminyl-peptide cyclotransferase-like b [Source:ZFIN;Acc:ZDB-GENE-091118-40]	7.38794	trans
cdh11	-0.138547	6.72143	0.00658761	0.517212	FALSE	ENSDARG00000021442	48.8542	3229	cadherin 11, type 2, OB-cadherin (osteoblast) [Source:ZFIN;Acc:ZDB-GENE-980526-170]	7.3821	trans
slco2b1	-1.17663	0.796371	0.00661563	0.517212	FALSE	ENSDARG00000054609	39.5677	1029	solute carrier organic anion transporter family, member 2B1 [Source:ZFIN;Acc:ZDB-GENE-051023-6]	7.37447	trans
ccdc9	-0.168413	5.51239	0.00662502	0.517212	FALSE	ENSDARG00000004636	43.6086	3502	coiled-coil domain containing 9 [Source:ZFIN;Acc:ZDB-GENE-060929-520]	7.37192	trans
rsph10b	0.493589	1.27142	0.00669287	0.518684	FALSE	ENSDARG00000051891	42.6339	1504	radial spoke head 10 homolog B [Source:ZFIN;Acc:ZDB-GENE-060929-300]	7.3536	trans
nocta	-0.582369	4.34785	0.00670999	0.518684	FALSE	ENSDARG00000077726	37.0501	3390	nocturnin a [Source:ZFIN;Acc:ZDB-GENE-050208-306]	7.349	trans
gdpd5b	-0.173071	6.73061	0.00674739	0.518684	FALSE	ENSDARG00000076962	46.2207	2341	glycerophosphodiester phosphodiesterase domain containing 5b [Source:ZFIN;Acc:ZDB-GENE-030131-6028]	7.33901	trans
map7d1b	-0.170467	8.29142	0.00676691	0.518684	FALSE	ENSDARG00000104701	50.7158	990	MAP7 domain containing 1b [Source:ZFIN;Acc:ZDB-GENE-080215-23]	7.33382	trans
phf5a	0.292497	3.10016	0.00687983	0.521441	FALSE	ENSDARG00000045155	39.0533	525	PHD finger protein 5A [Source:ZFIN;Acc:ZDB-GENE-021219-3]	7.30408	trans
rhbdf1a	-0.195841	4.28943	0.00699356	0.521441	FALSE	ENSDARG00000036541	51.5319	2171	rhomboid 5 homolog 1a (Drosophila) [Source:ZFIN;Acc:ZDB-GENE-040704-75]	7.27462	trans
erf	-0.303468	5.35718	0.00699545	0.521441	FALSE	ENSDARG00000063417	46.9388	3587	Ets2 repressor factor [Source:ZFIN;Acc:ZDB-GENE-010724-17]	7.27414	trans
dnase1l4.2	-1.51151	0.941663	0.00705208	0.521441	FALSE	ENSDARG00000011376	40.9547	791	deoxyribonuclease 1 like 4, tandem duplicate 2 [Source:ZFIN;Acc:ZDB-GENE-040426-1884]	7.25965	trans
rock2b	0.784133	3.28285	0.00716427	0.521441	FALSE	ENSDARG00000096433	48.6649	1498	rho-associated, coiled-coil containing protein kinase 2b [Source:ZFIN;Acc:ZDB-GENE-060125-2]	7.23132	trans
hmgb1b	0.191042	8.15207	0.00720812	0.521441	FALSE	ENSDARG00000030479	42.6869	768	high mobility group box 1b [Source:ZFIN;Acc:ZDB-GENE-030131-8480]	7.22036	trans
hmbsb	-0.296802	2.86945	0.00722696	0.521441	FALSE	ENSDARG00000055991	41.9048	858	hydroxymethylbilane synthase, b [Source:ZFIN;Acc:ZDB-GENE-050522-491]	7.21568	trans
zmp:0000000951	1.03007	1.01357	0.00723509	0.521441	FALSE	ENSDARG00000089112	38.8329	6152	zmp:0000000951 [Source:ZFIN;Acc:ZDB-GENE-130530-954]	7.21366	trans
tspan18a	0.184186	6.26806	0.00724796	0.521441	FALSE	ENSDARG00000056656	44.1183	1621	tetraspanin 18a [Source:ZFIN;Acc:ZDB-GENE-040718-232]	7.21047	trans
ftr23	-1.42452	0.691376	0.00725527	0.521441	FALSE	ENSDARG00000067985	41.457	2265	finTRIM family, member 23 [Source:ZFIN;Acc:ZDB-GENE-070912-322]	7.20866	trans
zpr1	0.218467	4.57874	0.00726186	0.521441	FALSE	ENSDARG00000043542	42.7952	700	ZPR1 zinc finger [Source:ZFIN;Acc:ZDB-GENE-040426-2110]	7.20703	trans
snrpd3l	0.240453	4.64235	0.00726473	0.521441	FALSE	ENSDARG00000076283	45.7753	539	small nuclear ribonucleoprotein D3 polypeptide, like [Source:ZFIN;Acc:ZDB-GENE-030131-5219]	7.20632	trans
pim3	-0.39472	5.48993	0.00726687	0.521441	FALSE	ENSDARG00000055129	43.7819	2348	Pim-3 proto-oncogene, serine/threonine kinase [Source:ZFIN;Acc:ZDB-GENE-050809-111]	7.20579	trans
si:dkey-54n8.2	-0.431071	1.66412	0.00728098	0.521441	FALSE	ENSDARG00000087793	44.2334	838	si:dkey-54n8.2 [Source:ZFIN;Acc:ZDB-GENE-131121-569]	7.20231	trans
si:dkeyp-19h3.8	1.4252	0.0961449	0.00728713	0.521441	FALSE	ENSDARG00000096983	49.6222	794	si:dkeyp-19h3.8 [Source:ZFIN;Acc:ZDB-GENE-131120-78]	7.20079	trans
stk10	-1.03259	0.346482	0.00729764	0.521441	FALSE	ENSDARG00000101894	50.7027	2704	serine/threonine kinase 10 [Source:ZFIN;Acc:ZDB-GENE-040426-1136]	7.19821	trans
pdcd6ip	-0.151833	7.26696	0.00737411	0.5246	FALSE	ENSDARG00000025269	49.9521	4172	programmed cell death 6 interacting protein [Source:ZFIN;Acc:ZDB-GENE-040426-2678]	7.1795	trans
krcp	-0.808615	0.00099613	0.00742854	0.5246	FALSE	ENSDARG00000040224	43.2351	2646	kelch repeat-containing protein [Source:ZFIN;Acc:ZDB-GENE-030131-2126]	7.16631	trans
mef2cb	-0.194888	6.03789	0.00743518	0.5246	FALSE	ENSDARG00000009418	41.9769	5638	myocyte enhancer factor 2cb [Source:ZFIN;Acc:ZDB-GENE-040901-7]	7.16471	trans
add3b	-0.343072	5.82899	0.00750602	0.527392	FALSE	ENSDARG00000056250	47.7743	2393	adducin 3 (gamma) b [Source:ZFIN;Acc:ZDB-GENE-080718-6]	7.1477	trans
polr1c	0.270347	3.29873	0.00765217	0.53543	FALSE	ENSDARG00000039400	39.6122	1083	RNA polymerase I and III subunit C [Source:ZFIN;Acc:ZDB-GENE-040426-1495]	7.11312	trans
cdh5	-0.258499	4.6388	0.00778569	0.541929	FALSE	ENSDARG00000075549	38.1276	6772	cadherin 5 [Source:ZFIN;Acc:ZDB-GENE-040816-1]	7.08212	trans
hbaa1	-1.6469	6.84116	0.00780933	0.541929	FALSE	ENSDARG00000097011	48.6943	651	hemoglobin, alpha adult 1 [Source:ZFIN;Acc:ZDB-GENE-980526-79]	7.07669	trans
BX324227.2	-0.66482	0.35681	0.00790923	0.544381	FALSE	ENSDARG00000109743	44.1163	6603	NULL	7.05391	trans
BX324227.3	-0.66482	0.35681	0.00790923	0.544381	FALSE	ENSDARG00000110949	44.1163	6603	NULL	7.05391	trans
slc16a9b	-0.334459	4.51692	0.00796771	0.546177	FALSE	ENSDARG00000104687	45.9851	2553	solute carrier family 16 member 9b [Source:ZFIN;Acc:ZDB-GENE-040801-69]	7.04072	trans
trit1	-0.224189	4.12763	0.00807806	0.548184	FALSE	ENSDARG00000032876	45.0986	1814	tRNA isopentenyltransferase 1 [Source:ZFIN;Acc:ZDB-GENE-060503-297]	7.01609	trans
cacnb3a	0.492195	3.15183	0.0080872	0.548184	FALSE	ENSDARG00000001881	50.447	1454	calcium channel, voltage-dependent, beta 3a [Source:ZFIN;Acc:ZDB-GENE-060221-2]	7.01406	trans
pdcd2	0.273928	2.72885	0.00809623	0.548184	FALSE	ENSDARG00000007892	43.9007	1410	programmed cell death 2 [Source:ZFIN;Acc:ZDB-GENE-040426-1236]	7.01206	trans
nmba	0.72091	1.0131	0.00815235	0.548184	FALSE	ENSDARG00000068144	34.7188	818	neuromedin Ba [Source:ZFIN;Acc:ZDB-GENE-050419-3]	6.9997	trans
cryzl1	0.269421	4.13322	0.00815952	0.548184	FALSE	ENSDARG00000026902	44.6418	650	crystallin, zeta (quinone reductase)-like 1 [Source:ZFIN;Acc:ZDB-GENE-040718-378]	6.99812	trans
eef2b	-0.142302	9.93749	0.00839561	0.556682	FALSE	ENSDARG00000100371	54.5518	2845	eukaryotic translation elongation factor 2b [Source:ZFIN;Acc:ZDB-GENE-030131-5128]	6.94708	trans
gpr37b	-0.230084	5.01027	0.00844612	0.556682	FALSE	ENSDARG00000033296	54.3813	1883	G protein-coupled receptor 37b [Source:ZFIN;Acc:ZDB-GENE-041210-264]	6.93635	trans
gabrb3	-0.213949	6.89194	0.00845042	0.556682	FALSE	ENSDARG00000023771	42.533	3174	gamma-aminobutyric acid type A receptor beta3 subunit [Source:ZFIN;Acc:ZDB-GENE-101102-2]	6.93544	trans
gna11a	-0.322413	4.20571	0.00846228	0.556682	FALSE	ENSDARG00000010002	51.7368	1199	guanine nucleotide binding protein (G protein), alpha 11a (Gq class) [Source:ZFIN;Acc:ZDB-GENE-050208-597]	6.93293	trans
bnip3lb	-0.175189	6.31858	0.00847889	0.556682	FALSE	ENSDARG00000028067	41.1437	1705	BCL2 interacting protein 3 like b [Source:ZFIN;Acc:ZDB-GENE-040325-1]	6.92943	trans
eif2ak2	1.05026	0.205688	0.00848409	0.556682	FALSE	ENSDARG00000068729	45.1084	2075	eukaryotic translation initiation factor 2-alpha kinase 2 [Source:ZFIN;Acc:ZDB-GENE-080422-1]	6.92833	trans
samsn1a	-1.03418	0.205892	0.0085663	0.557907	FALSE	ENSDARG00000054543	43.1689	2108	SAM domain, SH3 domain and nuclear localisation signals 1a [Source:ZFIN;Acc:ZDB-GENE-030131-8639]	6.91108	trans
sept7b	-0.157176	7.1618	0.0086154	0.557907	FALSE	ENSDARG00000052673	44.7805	918	septin 7b [Source:ZFIN;Acc:ZDB-GENE-030131-37]	6.90087	trans
sirt2	0.199961	5.79503	0.00866527	0.557907	FALSE	ENSDARG00000011488	38.5477	2589	sirtuin 2 (silent mating type information regulation 2, homolog) 2 (S. cerevisiae) [Source:ZFIN;Acc:ZDB-GENE-030131-1028]	6.89055	trans
acta1a	-0.396451	2.00155	0.0086664	0.557907	FALSE	ENSDARG00000036371	49.4237	1085	actin alpha 1, skeletal muscle a [Source:ZFIN;Acc:ZDB-GENE-050417-267]	6.89031	trans
midn	-0.27238	7.86067	0.00866818	0.557907	FALSE	ENSDARG00000018524	46.9794	3112	midnolin [Source:ZFIN;Acc:ZDB-GENE-030131-2433]	6.88995	trans
mark2a	-0.165782	6.12093	0.00870575	0.558194	FALSE	ENSDARG00000079905	52.0311	848	MAP/microtubule affinity-regulating kinase 2a [Source:ZFIN;Acc:ZDB-GENE-030131-4145]	6.88222	trans
aifm2	-0.391101	4.13551	0.00879931	0.56091	FALSE	ENSDARG00000077549	37.3815	2742	apoptosis inducing factor mitochondria associated 2 [Source:ZFIN;Acc:ZDB-GENE-050506-76]	6.86311	trans
dis3l2	-0.221435	5.51119	0.00885557	0.56091	FALSE	ENSDARG00000033259	44.711	4023	DIS3 like 3'-5' exoribonuclease 2 [Source:ZFIN;Acc:ZDB-GENE-070705-171]	6.85173	trans
znf1104	-0.697026	0.702178	0.00885892	0.56091	FALSE	ENSDARG00000100335	40.8615	1625	zinc finger protein 1104 [Source:ZFIN;Acc:ZDB-GENE-110913-152]	6.85105	trans
arhgef4	-0.185049	8.31862	0.00888116	0.56091	FALSE	ENSDARG00000012914	47.7558	2917	Rho guanine nucleotide exchange factor (GEF) 4 [Source:ZFIN;Acc:ZDB-GENE-070912-575]	6.84657	trans
nifk	0.248472	3.86642	0.00894432	0.562538	FALSE	ENSDARG00000040666	42.0871	801	nucleolar protein interacting with the FHA domain of MKI67 [Source:ZFIN;Acc:ZDB-GENE-021231-4]	6.83391	trans
si:dkeyp-73d8.9	0.899792	2.73982	0.00897365	0.562538	FALSE	ENSDARG00000076043	32.6783	891	si:dkeyp-73d8.9 [Source:ZFIN;Acc:ZDB-GENE-070912-685]	6.82806	trans
BX470189.1	0.275781	2.96539	0.00902218	0.563485	FALSE	ENSDARG00000067658	43.8279	1604	uncharacterized LOC100150296 [Source:NCBI gene;Acc:100150296]	6.81843	trans
htr7a	-0.534339	2.45856	0.00911918	0.565551	FALSE	ENSDARG00000056949	50.396	2020	5-hydroxytryptamine (serotonin) receptor 7a [Source:ZFIN;Acc:ZDB-GENE-130530-666]	6.79934	trans
si:ch211-222e20.4	1.13452	1.06366	0.0091334	0.565551	FALSE	ENSDARG00000092578	38.2733	1083	si:ch211-222e20.4 [Source:ZFIN;Acc:ZDB-GENE-091118-60]	6.79655	trans
afg1lb	0.357933	2.98897	0.00915587	0.565551	FALSE	ENSDARG00000042902	44.8578	1425	AFG1 like ATPase b [Source:ZFIN;Acc:ZDB-GENE-041014-178]	6.79217	trans
stim1a	-0.13382	7.41563	0.00928377	0.570137	FALSE	ENSDARG00000060723	44.6778	4416	stromal interaction molecule 1a [Source:ZFIN;Acc:ZDB-GENE-060503-914]	6.76741	trans
sox11b	-0.496848	6.55826	0.00929774	0.570137	FALSE	ENSDARG00000095743	43.9422	2699	SRY-box transcription factor 11b [Source:ZFIN;Acc:ZDB-GENE-980526-466]	6.76472	trans
mapk8a	-0.23897	4.41923	0.00944731	0.576042	FALSE	ENSDARG00000031888	46.3451	1796	mitogen-activated protein kinase 8a [Source:ZFIN;Acc:ZDB-GENE-080218-17]	6.73625	trans
pax7b	-0.296656	4.92907	0.00952905	0.576042	FALSE	ENSDARG00000070818	48.4385	1601	paired box 7b [Source:ZFIN;Acc:ZDB-GENE-080917-54]	6.72088	trans
actn2b	0.898214	-0.0642304	0.00953999	0.576042	FALSE	ENSDARG00000071090	48.5521	2728	actinin, alpha 2b [Source:ZFIN;Acc:ZDB-GENE-051127-39]	6.71884	trans
arsj	0.821237	-0.206523	0.00956311	0.576042	FALSE	ENSDARG00000077590	42.4242	4917	arylsulfatase family, member J [Source:ZFIN;Acc:ZDB-GENE-111215-1]	6.71452	trans
arhgap29a	-0.77634	1.69139	0.00956484	0.576042	FALSE	ENSDARG00000026329	50.3528	3573	Rho GTPase activating protein 29a [Source:ZFIN;Acc:ZDB-GENE-030131-9510]	6.7142	trans
tmem127	-0.232765	4.04215	0.00960818	0.576594	FALSE	ENSDARG00000030981	48.3263	1061	transmembrane protein 127 [Source:ZFIN;Acc:ZDB-GENE-050522-97]	6.70613	trans
zgc:113149	-0.194281	4.76903	0.00975465	0.583307	FALSE	ENSDARG00000040966	42.5418	1405	zgc:113149 [Source:ZFIN;Acc:ZDB-GENE-050320-56]	6.67916	trans
arhgef1a	-0.233726	6.56293	0.00982285	0.58445	FALSE	ENSDARG00000040380	47.1213	4238	Rho guanine nucleotide exchange factor (GEF) 1a [Source:ZFIN;Acc:ZDB-GENE-030722-5]	6.66674	trans
fkbp1ab	-0.35737	3.74759	0.00987738	0.58445	FALSE	ENSDARG00000033567	44.7639	487	FKBP prolyl isomerase 1Ab [Source:ZFIN;Acc:ZDB-GENE-040927-9]	6.65688	trans
nedd4l	-0.167792	5.6269	0.00991391	0.58445	FALSE	ENSDARG00000060006	48.5411	3033	NEDD4 like E3 ubiquitin protein ligase [Source:ZFIN;Acc:ZDB-GENE-051118-2]	6.6503	trans
znf704	0.667365	2.45077	0.0099496	0.58445	FALSE	ENSDARG00000061718	55.4305	2044	zinc finger protein 704 [Source:ZFIN;Acc:ZDB-GENE-060503-775]	6.6439	trans
msx3	0.629209	1.9312	0.00996603	0.58445	FALSE	ENSDARG00000015674	40.4339	2028	muscle segment homeobox 3 [Source:ZFIN;Acc:ZDB-GENE-980526-306]	6.64096	trans
mtmr6	-0.14103	5.6232	0.00998172	0.58445	FALSE	ENSDARG00000016794	47.7912	2739	myotubularin related protein 6 [Source:ZFIN;Acc:ZDB-GENE-030131-5557]	6.63816	trans
pld1b	-0.347981	4.40834	0.0100427	0.584632	FALSE	ENSDARG00000057125	43.5824	8017	phospholipase D1b [Source:ZFIN;Acc:ZDB-GENE-070510-3]	6.62731	trans
nudt21	0.187192	4.7772	0.0101227	0.584632	FALSE	ENSDARG00000003153	43.7968	1201	nudix hydrolase 21 [Source:ZFIN;Acc:ZDB-GENE-040426-1316]	6.61317	trans
si:ch211-153l6.6	-0.213208	6.56176	0.010129	0.584632	FALSE	ENSDARG00000097187	44.2677	3018	si:ch211-153l6.6 [Source:ZFIN;Acc:ZDB-GENE-131121-98]	6.61206	trans
ap4m1	0.487525	4.42032	0.0101474	0.584632	FALSE	ENSDARG00000056871	41.4353	1909	adaptor related protein complex 4 subunit mu 1 [Source:ZFIN;Acc:ZDB-GENE-040718-421]	6.60883	trans
sox5	-0.167823	6.80543	0.0101854	0.584632	FALSE	ENSDARG00000011582	49.3351	3835	SRY-box transcription factor 5 [Source:ZFIN;Acc:ZDB-GENE-000607-13]	6.60218	trans
efnb1	-0.468297	2.5503	0.0101963	0.584632	FALSE	ENSDARG00000007723	50.5848	1026	ephrin-B1 [Source:ZFIN;Acc:ZDB-GENE-010618-2]	6.60028	trans
eef1a1l1	-0.163466	10.5964	0.0102275	0.584632	FALSE	ENSDARG00000020850	44.7448	4336	eukaryotic translation elongation factor 1 alpha 1, like 1 [Source:ZFIN;Acc:ZDB-GENE-990415-52]	6.59484	trans
mxd1	0.346702	3.89587	0.0103406	0.587771	FALSE	ENSDARG00000032039	48.0499	1282	MAX dimerization protein 1 [Source:ZFIN;Acc:ZDB-GENE-060526-246]	6.57526	trans
serpina10a	0.595982	8.67368	0.0103521	0.587771	FALSE	ENSDARG00000005924	39.2	2750	serpin peptidase inhibitor, clade A (alpha-1 antiproteinase, antitrypsin), member 10a [Source:ZFIN;Acc:ZDB-GENE-041014-246]	6.57328	trans
ftr72	0.914841	0.629266	0.0104678	0.592345	FALSE	ENSDARG00000026704	46.796	1186	finTRIM family, member 72 [Source:ZFIN;Acc:ZDB-GENE-041114-86]	6.5535	trans
slc8a2b	0.520976	4.27044	0.0105146	0.593001	FALSE	ENSDARG00000100592	54.1173	2994	solute carrier family 8 member 2b [Source:ZFIN;Acc:ZDB-GENE-050419-209]	6.54557	trans
ralyl	0.335199	3.18319	0.0107308	0.59883	FALSE	ENSDARG00000090292	45.5865	827	RALY RNA binding protein like [Source:ZFIN;Acc:ZDB-GENE-060607-5]	6.50936	trans
rgl3a	0.290954	3.26481	0.0107666	0.59883	FALSE	ENSDARG00000071213	46.6825	740	ral guanine nucleotide dissociation stimulator-like 3a [Source:ZFIN;Acc:ZDB-GENE-101130-1]	6.50345	trans
wdr53	0.439455	3.32738	0.0108145	0.59883	FALSE	ENSDARG00000079659	47.4484	3586	WD repeat domain 53 [Source:ZFIN;Acc:ZDB-GENE-131121-294]	6.49554	trans
krt5	-1.03744	3.99925	0.0108371	0.59883	FALSE	ENSDARG00000058371	50.6741	841	keratin 5 [Source:ZFIN;Acc:ZDB-GENE-991110-23]	6.49184	trans
golga2	-0.194435	5.2854	0.0108575	0.59883	FALSE	ENSDARG00000063197	52.2418	527	golgin A2 [Source:ZFIN;Acc:ZDB-GENE-081030-1]	6.48849	trans
pitx1	-0.81244	-0.291442	0.0108841	0.59883	FALSE	ENSDARG00000116608	49.5297	2051	paired-like homeodomain 1 [Source:ZFIN;Acc:ZDB-GENE-060421-3623]	6.48414	trans
gtf3c2	0.374343	2.10258	0.0109247	0.59883	FALSE	ENSDARG00000004574	45.8889	1722	general transcription factor IIIC, polypeptide 2, beta [Source:ZFIN;Acc:ZDB-GENE-041014-349]	6.47752	trans
si:ch211-93f2.1	-0.672426	1.00066	0.0109307	0.59883	FALSE	ENSDARG00000101726	47.1223	834	si:ch211-93f2.1 [Source:ZFIN;Acc:ZDB-GENE-041014-96]	6.47655	trans
trpc4b	-0.330251	3.2514	0.0109506	0.59883	FALSE	ENSDARG00000102017	46.7708	3360	transient receptor potential cation channel, subfamily C, member 4b [Source:ZFIN;Acc:ZDB-GENE-120329-1]	6.47332	trans
nlrx1	0.219275	4.07757	0.010973	0.59883	FALSE	ENSDARG00000073724	47.1426	2996	NLR family member X1 [Source:ZFIN;Acc:ZDB-GENE-071119-3]	6.46968	trans
tspan36	-1.01	1.19009	0.0110799	0.602708	FALSE	ENSDARG00000024540	43.115	1496	tetraspanin 36 [Source:ZFIN;Acc:ZDB-GENE-040718-248]	6.45246	trans
serp1	0.286857	3.84458	0.0111936	0.604664	FALSE	ENSDARG00000099439	39.9557	677	stress-associated endoplasmic reticulum protein 1 [Source:ZFIN;Acc:ZDB-GENE-030131-8741]	6.43431	trans
slc25a47a	0.334107	3.78518	0.0112955	0.604664	FALSE	ENSDARG00000059923	40.323	2137	solute carrier family 25 member 47a [Source:ZFIN;Acc:ZDB-GENE-060616-266]	6.41823	trans
nek7	-0.2398	3.73637	0.0113169	0.604664	FALSE	ENSDARG00000056966	42.6136	2640	NIMA-related kinase 7 [Source:ZFIN;Acc:ZDB-GENE-040801-136]	6.41486	trans
adgrb1b	-0.332839	9.27866	0.0113179	0.604664	FALSE	ENSDARG00000078529	56.5765	925	adhesion G protein-coupled receptor B1b [Source:ZFIN;Acc:ZDB-GENE-081031-45]	6.41471	trans
rc3h2	-0.257278	4.95415	0.0113275	0.604664	FALSE	ENSDARG00000063050	50.2755	3423	ring finger and CCCH-type domains 2 [Source:ZFIN;Acc:ZDB-GENE-060503-694]	6.4132	trans
ifi45	1.21637	0.607417	0.0113309	0.604664	FALSE	ENSDARG00000017489	39.2086	695	interferon alpha inducible protein 45 [Source:ZFIN;Acc:ZDB-GENE-051030-98]	6.41266	trans
slc4a1a	-1.69601	0.709244	0.0114097	0.605408	FALSE	ENSDARG00000012881	48.3698	3463	solute carrier family 4 member 1a (Diego blood group) [Source:ZFIN;Acc:ZDB-GENE-010525-1]	6.40036	trans
ets2	-0.307049	5.84461	0.0115868	0.605408	FALSE	ENSDARG00000103980	54.6967	807	v-ets avian erythroblastosis virus E26 oncogene homolog 2 [Source:ZFIN;Acc:ZDB-GENE-050522-552]	6.37302	trans
ankrd28b	-0.155214	5.42384	0.0116355	0.605408	FALSE	ENSDARG00000009023	47.3442	4999	ankyrin repeat domain 28b [Source:ZFIN;Acc:ZDB-GENE-070622-4]	6.36558	trans
ces2	-0.960305	-0.0608367	0.0116391	0.605408	FALSE	ENSDARG00000041569	46.4723	821	carboxylesterase 2 (intestine, liver) [Source:ZFIN;Acc:ZDB-GENE-061013-99]	6.36503	trans
antxr2a	-0.364465	2.7048	0.011659	0.605408	FALSE	ENSDARG00000104118	40.3949	5216	ANTXR cell adhesion molecule 2a [Source:ZFIN;Acc:ZDB-GENE-060526-14]	6.362	trans
rbm33a	0.182134	6.79577	0.0116824	0.605408	FALSE	ENSDARG00000068562	43.786	7121	RNA binding motif protein 33a [Source:ZFIN;Acc:ZDB-GENE-140106-90]	6.35845	trans
si:dkey-149m13.5	-0.973872	-0.0523486	0.011698	0.605408	FALSE	ENSDARG00000094653	42.3794	1555	si:dkey-149m13.5 [Source:ZFIN;Acc:ZDB-GENE-110913-74]	6.35608	trans
heatr3	0.285132	3.04769	0.0117059	0.605408	FALSE	ENSDARG00000036076	47.3209	483	HEAT repeat containing 3 [Source:ZFIN;Acc:ZDB-GENE-040426-1876]	6.35487	trans
si:rp71-77l1.2	0.808914	0.575171	0.0117118	0.605408	FALSE	ENSDARG00000097752	46.5398	578	si:rp71-77l1.2 [Source:ZFIN;Acc:ZDB-GENE-131127-184]	6.35398	trans
mtdhb	-0.193501	5.77178	0.0117247	0.605408	FALSE	ENSDARG00000004939	49.8329	1795	metadherin b [Source:ZFIN;Acc:ZDB-GENE-090929-2]	6.35203	trans
cldn7b	-0.972742	-0.386674	0.0117398	0.605408	FALSE	ENSDARG00000014047	40.1548	2067	claudin 7b [Source:ZFIN;Acc:ZDB-GENE-001103-5]	6.34975	trans
zgc:101840	0.178239	6.42147	0.0119493	0.613558	FALSE	ENSDARG00000033201	40.2242	899	zgc:101840 [Source:ZFIN;Acc:ZDB-GENE-041010-43]	6.31838	trans
adamts15a	0.500957	2.08934	0.0119706	0.613558	FALSE	ENSDARG00000029124	49.8783	2877	ADAM metallopeptidase with thrombospondin type 1 motif, 15a [Source:ZFIN;Acc:ZDB-GENE-060526-203]	6.31522	trans
ngef	-0.146845	7.62667	0.012088	0.614614	FALSE	ENSDARG00000076179	43.0481	6211	neuronal guanine nucleotide exchange factor [Source:ZFIN;Acc:ZDB-GENE-130530-794]	6.29792	trans
prpf18	0.164704	4.92407	0.0120989	0.614614	FALSE	ENSDARG00000058306	44.1222	1293	PRP18 pre-mRNA processing factor 18 homolog (yeast) [Source:ZFIN;Acc:ZDB-GENE-040704-45]	6.29631	trans
rasgef1bb	-0.364725	4.93565	0.0121027	0.614614	FALSE	ENSDARG00000044251	45.0989	2173	RasGEF domain family, member 1Bb [Source:ZFIN;Acc:ZDB-GENE-040801-220]	6.29576	trans
efna1b	-0.634372	4.83733	0.012137	0.614614	FALSE	ENSDARG00000018787	44.4311	1248	ephrin-A1b [Source:ZFIN;Acc:ZDB-GENE-041007-5]	6.29074	trans
ccm2l	0.348504	3.17507	0.0122121	0.616473	FALSE	ENSDARG00000063089	39.094	539	CCM2 like scaffold protein [Source:ZFIN;Acc:ZDB-GENE-090313-248]	6.27981	trans
dpy19l1l	0.394395	2.45503	0.0122472	0.616473	FALSE	ENSDARG00000069995	47.7127	2339	dpy-19-like 1, like (H. sapiens) [Source:ZFIN;Acc:ZDB-GENE-030521-11]	6.27472	trans
pdgfrl	-0.557761	2.28854	0.0123419	0.616473	FALSE	ENSDARG00000006456	47.5036	1402	platelet-derived growth factor receptor-like [Source:ZFIN;Acc:ZDB-GENE-040426-901]	6.26108	trans
tbr1a	-1.06116	0.151211	0.0123575	0.616473	FALSE	ENSDARG00000076259	48.9197	1805	T-box brain transcription factor 1a [Source:ZFIN;Acc:ZDB-GENE-060810-93]	6.25884	trans
rnpepl1	-0.540364	1.96109	0.0123599	0.616473	FALSE	ENSDARG00000007813	45.0431	6032	arginyl aminopeptidase like 1 [Source:ZFIN;Acc:ZDB-GENE-030131-5522]	6.2585	trans
uts1	-0.274665	5.80127	0.0124148	0.616473	FALSE	ENSDARG00000014927	47.8697	571	urotensin 1 [Source:ZFIN;Acc:ZDB-GENE-041014-348]	6.25065	trans
rsrc1	0.265022	4.19762	0.0124769	0.616473	FALSE	ENSDARG00000033987	45.4609	2137	arginine/serine-rich coiled-coil 1 [Source:ZFIN;Acc:ZDB-GENE-040426-2374]	6.24181	trans
abcg2a	-1.21609	1.49512	0.0124952	0.616473	FALSE	ENSDARG00000100075	53.4826	1608	ATP-binding cassette, sub-family G (WHITE), member 2a [Source:ZFIN;Acc:ZDB-GENE-050517-35]	6.23921	trans
slc25a13	-0.411977	2.1303	0.0125165	0.616473	FALSE	ENSDARG00000099353	50.9936	365	solute carrier family 25 member 13 [Source:ZFIN;Acc:ZDB-GENE-080319-2]	6.23619	trans
pim1	-0.243753	7.16796	0.0126202	0.616473	FALSE	ENSDARG00000100020	47.9869	892	Pim-1 proto-oncogene, serine/threonine kinase [Source:ZFIN;Acc:ZDB-GENE-061013-139]	6.22159	trans
gnrhr4	0.692977	0.345876	0.0126925	0.616473	FALSE	ENSDARG00000038116	47.4355	1492	gonadotropin releasing hormone receptor 4 [Source:ZFIN;Acc:ZDB-GENE-050419-76]	6.21147	trans
CABZ01066694.1	-0.878571	1.23624	0.0127416	0.616473	FALSE	ENSDARG00000110178	48.1094	3253	NULL	6.20463	trans
pafah1b1a	-0.159485	6.81033	0.0127764	0.616473	FALSE	ENSDARG00000032013	48.2544	1671	platelet-activating factor acetylhydrolase 1b, regulatory subunit 1a [Source:ZFIN;Acc:ZDB-GENE-040116-2]	6.19981	trans
lmx1ba	0.61163	0.0191075	0.0127834	0.616473	FALSE	ENSDARG00000104815	51.3736	1245	LIM homeobox transcription factor 1, beta a [Source:ZFIN;Acc:ZDB-GENE-050114-3]	6.19885	trans
afap1l1b	-0.527651	1.87498	0.0128296	0.616473	FALSE	ENSDARG00000056453	45.5025	1896	actin filament associated protein 1-like 1b [Source:ZFIN;Acc:ZDB-GENE-061013-428]	6.19246	trans
tmem184c	-0.238379	4.92736	0.0128517	0.616473	FALSE	ENSDARG00000078789	40.0299	3350	transmembrane protein 184C [Source:ZFIN;Acc:ZDB-GENE-090312-89]	6.1894	trans
chn1	-0.150877	7.47286	0.0128595	0.616473	FALSE	ENSDARG00000101735	41.8304	3207	chimerin 1 [Source:ZFIN;Acc:ZDB-GENE-040426-1934]	6.18834	trans
homer1b	-0.142907	7.21169	0.012876	0.616473	FALSE	ENSDARG00000101759	45.6883	2349	homer scaffold protein 1b [Source:ZFIN;Acc:ZDB-GENE-040801-44]	6.18607	trans
abcb11a	-0.836188	0.721461	0.0128784	0.616473	FALSE	ENSDARG00000011573	47.9797	4443	ATP-binding cassette, sub-family B (MDR/TAP), member 11a [Source:ZFIN;Acc:ZDB-GENE-050517-13]	6.18574	trans
cdkn1a	-0.881446	0.18651	0.012933	0.616473	FALSE	ENSDARG00000076554	51.4761	932	cyclin-dependent kinase inhibitor 1A [Source:ZFIN;Acc:ZDB-GENE-070705-7]	6.17825	trans
gpalpp1	0.560202	4.62613	0.0129414	0.616473	FALSE	ENSDARG00000058287	41.5669	1627	GPALPP motifs containing 1 [Source:ZFIN;Acc:ZDB-GENE-040801-212]	6.1771	trans
zbtb46	-0.263224	4.4881	0.0129894	0.617014	FALSE	ENSDARG00000078191	56.246	1545	zinc finger and BTB domain containing 46 [Source:ZFIN;Acc:ZDB-GENE-090313-352]	6.17055	trans
sv2a	-0.265029	10.2466	0.0131338	0.620442	FALSE	ENSDARG00000059945	45.1124	5581	synaptic vesicle glycoprotein 2A [Source:ZFIN;Acc:ZDB-GENE-131001-1]	6.151	trans
lonrf1	-0.147263	7.57602	0.0131653	0.620442	FALSE	ENSDARG00000075048	40.8708	5581	LON peptidase N-terminal domain and ring finger 1 [Source:ZFIN;Acc:ZDB-GENE-101021-4]	6.14676	trans
slc26a1	0.32507	2.60228	0.0132161	0.620442	FALSE	ENSDARG00000029832	41.4439	2563	solute carrier family 26 member 1 [Source:ZFIN;Acc:ZDB-GENE-070112-2182]	6.13996	trans
shisa3	-0.309209	2.64316	0.0132164	0.620442	FALSE	ENSDARG00000075467	48.4732	4159	shisa family member 3 [Source:ZFIN;Acc:ZDB-GENE-070112-2022]	6.13991	trans
si:dkey-100n19.2	0.45322	2.86413	0.0132455	0.620442	FALSE	ENSDARG00000075206	46.5885	938	si:dkey-100n19.2 [Source:ZFIN;Acc:ZDB-GENE-120711-2]	6.13602	trans
yrk	-0.742264	1.85643	0.0133066	0.621252	FALSE	ENSDARG00000004378	43.4539	1873	Yes-related kinase [Source:ZFIN;Acc:ZDB-GENE-030131-9517]	6.12789	trans
srpra	-0.13103	6.45412	0.0134222	0.621252	FALSE	ENSDARG00000061124	47.2721	3061	SRP receptor subunit alpha [Source:ZFIN;Acc:ZDB-GENE-030219-11]	6.1126	trans
psip1b	-0.15838	6.38189	0.0134582	0.621252	FALSE	ENSDARG00000077405	43.6123	4494	PC4 and SFRS1 interacting protein 1b [Source:ZFIN;Acc:ZDB-GENE-030131-3273]	6.10786	trans
eif3c	-0.128303	8.23461	0.0135617	0.621252	FALSE	ENSDARG00000016443	49.922	3207	eukaryotic translation initiation factor 3, subunit C [Source:ZFIN;Acc:ZDB-GENE-030131-6166]	6.09433	trans
nfkbiab	-0.643713	6.54901	0.0136173	0.621252	FALSE	ENSDARG00000007693	42.4529	1093	nuclear factor of kappa light polypeptide gene enhancer in B-cells inhibitor, alpha b [Source:ZFIN;Acc:ZDB-GENE-030131-1819]	6.08709	trans
plekho1b	-0.334673	4.2763	0.013618	0.621252	FALSE	ENSDARG00000077499	43.1848	6060	pleckstrin homology domain containing, family O member 1b [Source:ZFIN;Acc:ZDB-GENE-100609-2]	6.087	trans
sdr39u1	0.202841	3.63738	0.0136233	0.621252	FALSE	ENSDARG00000099617	42.0575	1983	short chain dehydrogenase/reductase family 39U, member 1 [Source:ZFIN;Acc:ZDB-GENE-060929-104]	6.08631	trans
fgl2a	-0.798649	0.422505	0.0136752	0.621252	FALSE	ENSDARG00000019861	40.4913	2524	fibrinogen-like 2a [Source:ZFIN;Acc:ZDB-GENE-030131-9506]	6.0796	trans
lancl2	0.160912	6.66315	0.0136851	0.621252	FALSE	ENSDARG00000045465	48.2421	3271	LanC lantibiotic synthetase component C-like 2 (bacterial) [Source:ZFIN;Acc:ZDB-GENE-070209-191]	6.07832	trans
syt7b	0.202794	6.20865	0.0136987	0.621252	FALSE	ENSDARG00000078060	39.6768	1413	synaptotagmin VIIb [Source:ZFIN;Acc:ZDB-GENE-090601-6]	6.07656	trans
fam161b	-0.297637	3.38403	0.0137242	0.621252	FALSE	ENSDARG00000089467	44.8055	2339	FAM161 centrosomal protein B [Source:ZFIN;Acc:ZDB-GENE-120928-1]	6.07328	trans
rock2bl	1.5108	0.749272	0.0137855	0.621252	FALSE	ENSDARG00000100381	48.8971	544	rho-associated, coiled-coil containing protein kinase 2b, like [Source:ZFIN;Acc:ZDB-GENE-071005-1]	6.06541	trans
capns1b	0.211403	6.01363	0.0138336	0.621252	FALSE	ENSDARG00000013804	40.9724	1114	calpain, small subunit 1 b [Source:ZFIN;Acc:ZDB-GENE-030131-5206]	6.05926	trans
dclk2a	-0.156638	6.66073	0.0139181	0.621252	FALSE	ENSDARG00000034093	45.0297	2671	doublecortin-like kinase 2a [Source:ZFIN;Acc:ZDB-GENE-050420-170]	6.04851	trans
cdc73	-0.15	5.17522	0.0139191	0.621252	FALSE	ENSDARG00000020201	45.2392	2153	cell division cycle 73, Paf1/RNA polymerase II complex component, homolog (S. cerevisiae) [Source:ZFIN;Acc:ZDB-GENE-040426-1309]	6.04837	trans
skia	-0.193592	6.88623	0.0139195	0.621252	FALSE	ENSDARG00000042151	45.2578	6147	v-ski avian sarcoma viral oncogene homolog a [Source:ZFIN;Acc:ZDB-GENE-990715-9]	6.04833	trans
syt2a	0.447327	5.60928	0.013922	0.621252	FALSE	ENSDARG00000025206	48.373	1293	synaptotagmin IIa [Source:ZFIN;Acc:ZDB-GENE-060503-315]	6.04801	trans
nhsa	0.557479	1.85335	0.0139259	0.621252	FALSE	ENSDARG00000070227	48.298	4671	Nance-Horan syndrome a (congenital cataracts and dental anomalies) [Source:ZFIN;Acc:ZDB-GENE-090617-1]	6.04751	trans
ak5	-0.154453	7.9119	0.0139951	0.622691	FALSE	ENSDARG00000012555	48.0266	2559	adenylate kinase 5 [Source:ZFIN;Acc:ZDB-GENE-030131-8256]	6.03876	trans
pcdh1g26	-0.424923	7.47114	0.0140926	0.625378	FALSE	ENSDARG00000099931	43.6654	747	protocadherin 1 gamma 26 [Source:ZFIN;Acc:ZDB-GENE-050609-21]	6.02651	trans
ccnjl	0.338409	2.08546	0.0141591	0.625444	FALSE	ENSDARG00000077116	46.7063	2778	cyclin J-like [Source:ZFIN;Acc:ZDB-GENE-030131-9888]	6.0182	trans
sord	0.452033	2.83069	0.0142157	0.625444	FALSE	ENSDARG00000053405	48.4735	1065	sorbitol dehydrogenase [Source:ZFIN;Acc:ZDB-GENE-040426-1231]	6.01115	trans
hsp90ab1	-0.127359	11.3346	0.0142339	0.625444	FALSE	ENSDARG00000029150	45.5105	2014	heat shock protein 90, alpha (cytosolic), class B member 1 [Source:ZFIN;Acc:ZDB-GENE-990415-95]	6.0089	trans
ppm1ba	-0.191138	5.41257	0.0142425	0.625444	FALSE	ENSDARG00000001888	47.7228	1443	protein phosphatase, Mg2+/Mn2+ dependent, 1Ba [Source:ZFIN;Acc:ZDB-GENE-991102-16]	6.00784	trans
si:dkey-163f14.6	0.232147	5.6842	0.0143378	0.627241	FALSE	ENSDARG00000091602	40.7706	3348	si:dkey-163f14.6 [Source:ZFIN;Acc:ZDB-GENE-141215-18]	5.99607	trans
ppat	1.26204	2.44571	0.0143698	0.627241	FALSE	ENSDARG00000004517	45.4981	1672	phosphoribosyl pyrophosphate amidotransferase [Source:ZFIN;Acc:ZDB-GENE-041210-323]	5.99214	trans
prdx1	0.178475	5.078	0.0144507	0.627241	FALSE	ENSDARG00000058734	40.6292	1079	peroxiredoxin 1 [Source:ZFIN;Acc:ZDB-GENE-050320-35]	5.98224	trans
tmem251	0.205268	3.80442	0.0146045	0.627241	FALSE	ENSDARG00000042341	36.6855	1949	transmembrane protein 251 [Source:ZFIN;Acc:ZDB-GENE-041001-121]	5.96356	trans
lcp1	-0.886183	2.97473	0.0146176	0.627241	FALSE	ENSDARG00000023188	53.5699	2283	lymphocyte cytosolic protein 1 (L-plastin) [Source:ZFIN;Acc:ZDB-GENE-991213-5]	5.96199	trans
si:ch211-250g4.3	-1.25859	0.855405	0.0147567	0.627241	FALSE	ENSDARG00000092945	42.2311	3263	si:ch211-250g4.3 [Source:ZFIN;Acc:ZDB-GENE-060503-506]	5.94528	trans
mib2	-0.29289	3.10728	0.0147573	0.627241	FALSE	ENSDARG00000103609	54.9438	2670	mindbomb E3 ubiquitin protein ligase 2 [Source:ZFIN;Acc:ZDB-GENE-050628-1]	5.94522	trans
baz2a	-0.148143	7.33067	0.0148082	0.627241	FALSE	ENSDARG00000102974	49.6465	720	bromodomain adjacent to zinc finger domain, 2A [Source:ZFIN;Acc:ZDB-GENE-041010-202]	5.93915	trans
crebl2	-0.280748	5.913	0.0148098	0.627241	FALSE	ENSDARG00000104049	45.9165	827	cAMP responsive element binding protein-like 2 [Source:ZFIN;Acc:ZDB-GENE-040718-456]	5.93896	trans
rp1l1a	0.277662	4.51868	0.0148287	0.627241	FALSE	ENSDARG00000089458	43.194	2715	rp1 like 1a [Source:ZFIN;Acc:ZDB-GENE-120711-1]	5.9367	trans
thoc1	0.173899	4.86121	0.014876	0.627241	FALSE	ENSDARG00000088246	48.3286	2094	THO complex 1 [Source:ZFIN;Acc:ZDB-GENE-030826-9]	5.93109	trans
mcm9	0.541036	2.47209	0.0149608	0.627241	FALSE	ENSDARG00000013528	46.0979	4126	minichromosome maintenance 9 homologous recombination repair factor [Source:ZFIN;Acc:ZDB-GENE-041014-310]	5.92108	trans
fzd9b	0.25523	3.18074	0.0150291	0.627241	FALSE	ENSDARG00000014673	51.497	1837	frizzled class receptor 9b [Source:ZFIN;Acc:ZDB-GENE-000906-4]	5.91306	trans
phf21ab	0.254709	3.08974	0.0150883	0.627241	FALSE	ENSDARG00000021378	51.1975	2678	PHD finger protein 21Ab [Source:ZFIN;Acc:ZDB-GENE-030131-6456]	5.90612	trans
dym	-0.263085	3.92043	0.0150927	0.627241	FALSE	ENSDARG00000042555	51.0765	1928	dymeclin [Source:ZFIN;Acc:ZDB-GENE-091204-348]	5.90561	trans
ptp4a3b	-0.395616	3.13184	0.0151089	0.627241	FALSE	ENSDARG00000054814	44.2984	804	protein tyrosine phosphatase 4A3b [Source:ZFIN;Acc:ZDB-GENE-030131-2635]	5.90373	trans
setbp1	0.215082	5.2246	0.0151152	0.627241	FALSE	ENSDARG00000093799	47.0183	4788	SET binding protein 1 [Source:ZFIN;Acc:ZDB-GENE-060526-72]	5.90299	trans
polr2c	0.233913	4.7266	0.0151188	0.627241	FALSE	ENSDARG00000033596	43.3718	1430	polymerase (RNA) II (DNA directed) polypeptide C [Source:ZFIN;Acc:ZDB-GENE-030131-6609]	5.90257	trans
exoc6b	-0.227812	4.16628	0.0151238	0.627241	FALSE	ENSDARG00000098874	45.8919	2453	exocyst complex component 6B [Source:ZFIN;Acc:ZDB-GENE-060929-132]	5.90199	trans
xrcc6	0.214945	3.83015	0.0151593	0.627241	FALSE	ENSDARG00000071551	44.3896	2228	X-ray repair complementing defective repair in Chinese hamster cells 6 [Source:ZFIN;Acc:ZDB-GENE-030131-6420]	5.89786	trans
gdpd5a	-0.245689	3.7759	0.0152194	0.627241	FALSE	ENSDARG00000077284	41.9856	3098	glycerophosphodiester phosphodiesterase domain containing 5a [Source:ZFIN;Acc:ZDB-GENE-091204-253]	5.89089	trans
ptprt	0.317086	4.63741	0.0152352	0.627241	FALSE	ENSDARG00000074781	52.6002	4317	protein tyrosine phosphatase receptor type T [Source:ZFIN;Acc:ZDB-GENE-101028-4]	5.88907	trans
cnot6l	-0.482948	2.65992	0.0152521	0.627241	FALSE	ENSDARG00000054597	46.8903	1681	CCR4-NOT transcription complex, subunit 6-like [Source:ZFIN;Acc:ZDB-GENE-050522-302]	5.88711	trans
slc12a5a	0.455857	5.23914	0.0152523	0.627241	FALSE	ENSDARG00000075815	52.4981	3863	solute carrier family 12 member 5a [Source:ZFIN;Acc:ZDB-GENE-120927-3]	5.88709	trans
tob1a	-0.237642	8.35734	0.0152901	0.627241	FALSE	ENSDARG00000032619	43.0452	2279	transducer of ERBB2, 1a [Source:ZFIN;Acc:ZDB-GENE-031030-4]	5.88273	trans
pak2a	-0.372172	2.96365	0.0153056	0.627241	FALSE	ENSDARG00000068177	45.8432	2545	p21 protein (Cdc42/Rac)-activated kinase 2a [Source:ZFIN;Acc:ZDB-GENE-021011-2]	5.88095	trans
epha2a	-0.517001	1.29255	0.0153234	0.627241	FALSE	ENSDARG00000017354	49.894	2123	eph receptor A2 a [Source:ZFIN;Acc:ZDB-GENE-990415-63]	5.8789	trans
TATDN3	0.280053	3.23246	0.0153525	0.627241	FALSE	ENSDARG00000044072	42.0175	1140	TatD DNase domain containing 3 [Source:HGNC Symbol;Acc:HGNC:27010]	5.87556	trans
xpot	-0.14105	6.23832	0.0153621	0.627241	FALSE	ENSDARG00000099652	52.9975	3653	exportin, tRNA (nuclear export receptor for tRNAs) [Source:ZFIN;Acc:ZDB-GENE-041210-4]	5.87446	trans
gcn1	-0.169363	6.66161	0.0154448	0.628261	FALSE	ENSDARG00000058419	55.9974	7695	GCN1 activator of EIF2AK4 [Source:ZFIN;Acc:ZDB-GENE-040724-264]	5.86501	trans
mylka	-0.592401	1.61609	0.0154915	0.628261	FALSE	ENSDARG00000034801	47.8349	3464	myosin, light chain kinase a [Source:ZFIN;Acc:ZDB-GENE-030131-8207]	5.85969	trans
grik4	-0.154867	5.13922	0.0154988	0.628261	FALSE	ENSDARG00000026753	51.4358	1715	glutamate receptor, ionotropic, kainate 4 [Source:ZFIN;Acc:ZDB-GENE-070821-5]	5.85886	trans
mapk4	0.246583	4.95202	0.0155621	0.629315	FALSE	ENSDARG00000110581	44.9311	2619	mitogen-activated protein kinase 4 [Source:ZFIN;Acc:ZDB-GENE-040426-2835]	5.85168	trans
si:dkey-239h2.3	0.36629	2.65666	0.0157975	0.635291	FALSE	ENSDARG00000092033	40.6349	788	si:dkey-239h2.3 [Source:ZFIN;Acc:ZDB-GENE-081104-383]	5.82528	trans
dusp1	-0.777729	2.85283	0.0158469	0.635291	FALSE	ENSDARG00000100515	44.5622	715	dual specificity phosphatase 1 [Source:ZFIN;Acc:ZDB-GENE-040426-2018]	5.81979	trans
adap2	-0.670534	0.400509	0.0159163	0.635291	FALSE	ENSDARG00000070565	42.6692	1064	ArfGAP with dual PH domains 2 [Source:ZFIN;Acc:ZDB-GENE-070912-21]	5.8121	trans
slc25a38b	-0.212709	6.49497	0.0159268	0.635291	FALSE	ENSDARG00000074533	42.5042	2368	solute carrier family 25 member 38b [Source:ZFIN;Acc:ZDB-GENE-110214-1]	5.81094	trans
inpp5d	-0.897611	0.323881	0.0159633	0.635291	FALSE	ENSDARG00000074283	45.7535	2826	inositol polyphosphate-5-phosphatase D [Source:ZFIN;Acc:ZDB-GENE-100922-30]	5.80691	trans
mark3a	-0.131673	7.39928	0.015978	0.635291	FALSE	ENSDARG00000019345	46.2164	1545	MAP/microtubule affinity-regulating kinase 3a [Source:ZFIN;Acc:ZDB-GENE-030131-6232]	5.80529	trans
znf770	0.137377	5.66011	0.0160025	0.635291	FALSE	ENSDARG00000070786	40.5721	4195	zinc finger protein 770 [Source:ZFIN;Acc:ZDB-GENE-030131-1505]	5.8026	trans
[truncated: 16,439 more rows]

## Sheet: EOfAD-like
symbol	logFC	logCPM	PValue	FDR	DE	gene_id	gc_content	length	description	LR	coef
[truncated: 16,863 more rows]
